# Supplementary material for: Genome-Scale Metabolic Model of Xanthomonas phaseoli pv. manihotis: An Approach to Elucidate Pathogenicity at the Metabolic Level
Source: Front Genet. 2020 Aug 11;11:837. doi: 10.3389/fgene.2020.00837 (PMC7432306; doi:10.3389/fgene.2020.00837)
Supplement: Supplementary file 3 [file Table_1.XLSX]

## Sheet: Table S1. FVA loopless results
	Original model		Loopless Model		Filtro
	maximum	minimum	maximum	minimum
10FTHFGLULL	0	0	0	0	0	0
2DHPFALDL	0	0	0	0	0	0
2HBO	0	0	0	0	0	0
2OH3K5MPPISO	0	0	0	0	0	0
34DHOXPEGOX	0	0	0	0	0	0
34HPPOR	0	0	0	0	0	0
3HAO	0	0	0	0	0	0
3HBCOAHL	0	-39.6594	0	-11.6149	1	1
3HLYTCL	0	0	0	0	0	0
3OAR100	0	0	0	0	0	0
3OAR120	0	0	0	0	0	0
3OAR40_1	0	0	0	0	0	0
3OAR60	0	0	0	0	0	0
3OAR80	0	0	0	0	0	0
3OAS80	0	0	0	0	0	0
4ABUTD	0	0	0	0	0	0
4CMLCL_kt	0	0	0	0	0	0
4HTHRS	0	0	0	0	0	0
56DH5FLURAAMH	0	0	0	0	0	0
5FLURAPRT	0	0	0	0	0	0
5HLTDL	0	0	0	0	0	0
5HXKYNDCL	0	0	0	0	0	0
A5PISO	-0.750318	-0.750318	-0.750318	-0.750318	0	0
AACOAR_syn	1000	-1000	0	0	1	1
AACOAT	0	-987.462	0	0	1	1
AASPh	0	-2.16334	0	-2.16334	0	0
ABUTD	0	0	0	0	0	0
ACACT1	-4.24e-14	-0.851843	0	-0.851843	1	1
ACACT10m	39.6594	-0.851843	23.2781	-0.851843	1	0
ACACT2	0	0	0	0	0	0
ACACT3	0	0	0	0	0	0
ACACT4m	0	0	0	0	0	0
ACACT5m	0	0	0	0	0	0
ACACT6m	0	0	0	0	0	0
ACACT7m	0	-8.49936	0	-8.49936	0	0
ACALDt	0	-465.676	0	-465.676	0	0
ACAS_2ahbut	-2.41799	-42.9292	-2.41799	-42.9137	1	0
ACBIPGT	-0.0309647	-0.0309647	-0.0309647	-0.0309647	1	0
ACCOAC	1000	-1000	0	-84.8877	1	1
ACCOAC_1	1000	0	0	0	1	1
ACCOAL	0	0	0	0	0	0
ACGApts	10	-130.543	10	-130.543	0	0
ACGK	0	-2.49793	0	-2.49793	0	0
ACGS	0	-2.49793	0	-2.49793	0	0
ACOA40OR	0	0	0	0	0	0
ACOAD1	0	0	0	0	0	0
ACOAD10m	0	-39.6594	0	-25.4043	1	1
ACOAD2	0	0	0	0	0	0
ACOAD3	0	0	0	0	0	0
ACOAD4	0	0	0	0	0	0
ACOAD5	0	0	0	0	0	0
ACOAD6	0	0	0	0	0	0
ACOAD7	8.49936	0	8.49936	0	0	0
ACOAD8m	0	-0.851843	0	-0.851843	0	0
ACOAD9m	0	-39.6594	0	-12.9969	1	1
ACOADH2	0	-19.8297	0	-12.3151	1	1
ACOATA	0	0	0	0	0	0
ACODA	0	-2.49793	0	-2.49793	0	0
ACONTa	1000	0	32.3599	1.69e-12	1	0
ACONTb	1000	0	205.794	0	1	1
ACOTA	2.49793	1.7e-16	2.49793	-8.88e-16	1	0
ACPS1	0.0309647	0.0309647	0.0309647	0.0309647	1	0
ACPh	0	-1000	0	-142.343	1	1
ACS	0	-987.462	0	-34.5618	1	1
ACYP_2	0	0	0	0	0	0
ACt4pp	0	0	0	0	0	0
ADA	996.014	0	119.622	0	1	1
ADCL	0.092894	0.092894	0.092894	0.092894	1	0
ADCS	-0.092894	-0.092894	-0.092894	-0.092894	1	0
ADCYRS	0	0	0	0	0	0
ADECn	0	0	0	0	0	0
ADK1	1000	8.92325	183.377	8.92325	1	0
ADK2	-0.0309647	-0.0309647	-0.0309647	-0.0309647	1	0
ADMDC	0	0	0	0	0	0
ADNK1	985.89	-1000	11.71	-10.1239	1	0
ADNUC	0	-987.462	-3.91e-14	-1.57161	1	0
ADNt2	10	-39.6303	10	-39.6303	0	0
ADOCBIK	998.429	-1000	0	-1.57082	1	1
ADOCBLS	0.0309647	0.0309647	0.0309647	0.0309647	1	0
ADPRDP	0	0	0	0	0	0
ADPT	0	-987.462	0	-2.36425	1	1
ADSL1r	0	-988.255	0	-93.078	1	1
ADSL2r	0	-35.1547	0	-35.1547	0	0
ADSS	988.255	-4.03e-13	89.7726	-8.88e-16	1	0
AFAT	0.0309647	0.0309647	0.0309647	0.0309647	1	0
AGDC	131.543	-986.962	131.543	-10	1	0
AGDI	0	-0.0309647	0	-0.0309647	0	0
AGGPR	0	-2.49793	0	-2.49793	0	0
AGMHE	1.00042	1.00042	1.00042	1.00042	0	0
AGPAT120	0	0	0	0	0	0
AGPAT140	987.462	0	0	0	1	1
AGPAT141	0	0	0	0	0	0
AGPAT160	0	0	0	0	0	0
AGPAT161	0	0	0	0	0	0
AGPAT180	0	0	0	0	0	0
AGPAT181	0	0	0	0	0	0
AGTi	0	-1000	0	-172.634	1	1
AICART	285.297	0.792636	196.272	0.792636	1	0
AIRCr	0	-1000	0	-0.851843	1	1
AKGDH	0	-409.777	0	-212.132	1	1
AKGDHe2r	0	-409.777	-3.44e-15	-302.108	1	0
AKGt2r	10	-215.7	10	-215.7	0	0
AKP1	-0.092894	-0.092894	-0.092894	-0.092894	1	0
ALAALAr	0.250106	0.250106	0.250106	0.250106	0	0
ALAR	1000	-1000	30.4505	-63.995	1	0
ALCD19	0	-1000	0	-186.957	1	1
ALCD2ir	372.613	-10	372.613	-10	0	0
ALDD22x	0	0	0	0	0	0
ALDD2x	0	-1000	0	-40.3413	1	1
ALDD31	0	-2.16334	0	-2.16334	0	0
ALKP	0	0	0	0	0	0
AM6PTh	0	0	0	0	0	0
AMAOTr	0	0	0	0	0	0
AMID	0	0	0	0	0	0
AMID2	0	0	0	0	0	0
AMID3	0	0	0	0	0	0
AMID4	0	0	0	0	0	0
AMID5	0	0	0	0	0	0
AMMQT8_2	0.0309647	0.0309647	0.0309647	0.0309647	1	0
AMPTASECG	0.0309647	-999.969	0.0309647	0	1	1
ANNAT	-0.0619293	-0.0619293	-0.0619293	-0.0619293	1	0
ANS	0	0	0	0	0	0
ANS2	0	0	0	0	0	0
AOOA	285.297	0.792636	196.272	0.792636	1	0
AOXHEXCYCL	0	0	0	0	0	0
AOXSr	0	0	0	0	0	0
APAPTm	0	0	0	0	0	0
APATr	379.277	-0.0619293	82.734	-0.0619293	1	0
APLh	-7.33815	-47.8494	-7.33815	-47.8339	1	0
APPAT	-0.0619293	-0.0619293	-0.0619293	-0.0619293	1	0
APRAUR	-0.0619293	-0.0619293	-0.0619293	-0.0619293	0	0
APSR	0	-2.16334	0	-2.16334	0	0
ARBTptspp	0	0	0	0	0	0
ARD_1	0	0	0	0	0	0
ARGDC	0	-0.0309647	0	-0.0309647	1	1
ARGN	0	-1000	0	-0.724255	1	1
ARGORNt7	10	2.46697	10	2.46697	0	0
ARGSL	0	0	0	0	0	0
ARGSS	0	0	0	0	0	0
ASAD	1000	2.66e-14	149.031	1.78e-15	1	0
ASNN	987.462	0	0	0	1	1
ASNS1	-2.00831	-989.47	-2.00831	-2.00831	1	0
ASP1DC	0	-379.338	0	-92.8424	1	1
ASPATh	5.98338	-1000	5.98338	-674.284	1	0
ASPCT	70.3094	0	70.3094	0	0	0
ASPK	0	-1000	0	-374.55	1	1
ASPt2_2	10	-130.619	10	-130.619	0	0
ATDAMh	62.0379	0	62.0379	0	0	0
ATDGDm	-0.160207	-0.160207	-0.160207	-0.160207	0	0
ATGDm	1000	-998.429	1.57082	0	1	1
ATPM	1000	0	0	0	1	1
ATPPRT	-0.792636	-285.297	-0.792636	-196.272	1	0
ATPS4r	430.812	-1000	430.807	-55.9968	1	0
AUS	0.0619293	0.0619293	0.0619293	0.0619293	0	0
BACCL	0	0	0	0	0	0
BCTA_glu_h	996.246	-1000	10.743	-7.11014	1	0
BCTA_val_h	1000	-1000	5.5636	0	1	1
BDH	0	0	0	0	0	0
BETALDHx	0	0	0	0	0	0
BETALDHy	0	0	0	0	0	0
BPNT	-0.0309647	-2.1943	-0.0309647	-2.1943	1	0
BTNC	0	-1000	0	-0.851843	1	1
BTND1	0	0	0	0	0	0
BTS4	0	0	0	0	0	0
Biomass	10	10	10	10	0	0
CA2t3pp	-0.0309647	-0.0309647	-0.0309647	-0.0309647	1	0
CAT	0	0	0	0	0	0
CBIAT	0.0309647	0.0309647	0.0309647	0.0309647	1	0
CBL1abc	0	0	0	0	0	0
CBPS	0	-1000	0	-0.851843	1	1
CD2t4pp	0	0	0	0	0	0
CDPGLC46DH	0	0	0	0	0	0
CDPMEK	-3.06081	-6.67807	-3.06081	-6.67807	0	0
CHLt2	0	0	0	0	0	0
CHOLD	1000	-1000	0	0	1	1
CHORM	2.75196	2.75196	2.75196	2.75196	0	0
CHORS	2.84485	2.84485	2.84485	2.84485	0	0
CITMCOAHm	0	0	0	0	0	0
CITt2r	10	-165.545	10	-165.545	0	0
CLtex	0.0309647	0.0309647	0.0309647	0.0309647	1	0
CMPA	0	-0.0309647	0	-0.0309647	0	0
CMS	-3.06081	-6.67807	-3.06081	-6.67807	0	0
CO2t	10	-516.289	10	-516.289	0	0
COALDDH	1000	-1000	0	0	1	1
COBALT2tex	0.0309647	0.0309647	0.0309647	0.0309647	1	0
CPPPGO	-0.0309647	-0.0309647	-0.0309647	-0.0309647	1	0
CPS	1000	-70.3094	0	-70.3094	1	1
CS	0	-1000	0	-137.818	1	1
CSND	0	0	0	0	0	0
CTPS1	1000	-1000	0	-1.40853	1	1
CTPS2	1000	0	0	0	1	1
CU2abcpp	-0.0309647	-0.0309647	-0.0309647	-0.0309647	1	0
CYARTMT	0	0	0	0	0	0
CYOO2pp	0	-39.6594	0	0	1	1
CYRDAAT	0	0	0	0	0	0
CYS	1000	5.43e-14	142.551	0	1	1
CYSDS	0	-1000	0	-410.894	1	1
CYSS	0	0	0	0	0	0
CYSS_trdrd	0	0	0	0	0	0
CYTBD2pp	0	-39.6594	0	-23.8649	1	1
CYTBO3	0	-39.6594	0	-16.2863	1	1
CYTD	78.3998	0	78.3998	7.59023	1	0
CYTDt2	10	-42.2666	10	-42.2666	0	0
CYTK1	63.6304	-394.17	63.6304	-192.358	1	0
CYTK2	0	-78.3998	0	-78.3998	0	0
DAAD	1000	-1000	10.9845	-16.8257	1	0
DADA	72.0379	0	72.0379	0	0	0
DADNt2	10	-47.6303	10	-47.6303	0	0
DAGK160	0	0	0	0	0	0
DALAt2pp	10	-130.619	10	-130.619	0	0
DAPDA	0	0	0	0	0	0
DAPDC	0.250106	0.250106	0.250106	0.250106	0	0
DAPE	0	0	0	0	0	0
DASYN120	0	-379.445	0	-280.747	1	1
DASYN140	0	-379.445	0	-282.571	1	1
DASYN141	0	0	0	0	0	0
DASYN160	0	-379.445	0	-270.362	1	1
DASYN161	0	0	0	0	0	0
DASYN180	0	-379.445	0	-258.197	1	1
DASYN181	0	-379.445	0	-316.828	1	1
DB4PS	0.123859	0.123859	0.123859	0.123859	0	0
DBTS	0	0	0	0	0	0
DCTPD	78.3998	0	78.3998	0	0	0
DCTPD2	0	-1000	0	-1.40853	1	1
DCYTD	88.3998	0	88.3998	0	0	0
DCYTt2	10	-48.9332	10	-48.9332	0	0
DDGALK	0	0	0	0	0	0
DDGLCNt2r	10	-165.079	10	-165.079	0	0
DDGLK	165.079	-10	165.079	-10	0	0
DDPA	-2.84485	-2.84485	-2.84485	-2.84485	0	0
DDPGA	0	0	0	0	0	0
DDPGALA	0	0	0	0	0	0
DGC3D	0	0	0	0	0	0
DGK1	0	-49.6303	0	-49.6303	0	0
DGSNt2	0	-49.6303	0	-49.6303	0	0
DHAD1	47.8494	7.33815	47.8494	7.33815	0	0
DHCIND	0	0	0	0	0	0
DHFR	98.4927	0.092894	98.4927	0.092894	1	0
DHFS	-0.092894	-0.092894	-0.092894	-0.092894	1	0
DHNPA2r	-0.092894	-0.092894	-0.092894	-0.092894	0	0
DHORD2	0	-70.3094	0	-70.3094	0	0
DHORD5	0	-70.3094	0	-70.3094	0	0
DHORTS	70.3094	0	70.3094	0	0	0
DHPD	0	0	0	0	0	0
DHPM2	0	0	0	0	0	0
DHPPD	0	0	0	0	0	0
DHPPDA2	-0.0619293	-0.0619293	-0.0619293	-0.0619293	1	0
DHPS2	0.092894	0	0.092894	0	0	0
DHQS	2.84485	2.84485	2.84485	2.84485	0	0
DHQTi	-2.84485	-2.84485	-2.84485	-2.84485	0	0
DHRT_ivcoa	0	-0.851843	0	-0.851843	0	0
DINSt2	0	-72.0379	0	-72.0379	0	0
DLDLBT	-0.123859	-0.123859	-0.123859	-0.123859	0	0
DMATT	-0.281071	-0.609912	-0.281071	-0.609912	1	0
DMORh	1000	-992.662	7.33815	0	1	1
DMPH	49.6303	0	49.6303	0	0	0
DMPPS	0.609912	0	0.609912	0.281071	1	0
DMPPS_syn	0	-0.609912	0	0	1	1
DMTPHT	0	0	0	0	0	0
DNGALh	0	0	0	0	0	0
DPCOAK	-0.0619293	-0.0619293	-0.0619293	-0.0619293	1	0
DPR	0.0619293	0.0619293	0.0619293	0.0619293	1	0
DSERt2	0	0	0	0	0	0
DTMPK	-0.160207	-0.160207	-0.160207	-0.160207	0	0
DURIK1	78.3998	-1000	78.3998	-10	1	0
DURIt2	10	-88.3998	10	-88.3998	0	0
DUTPDP	0	-987.462	0	0	1	1
DXPRIi	-3.06081	-6.67807	-3.06081	-6.67807	1	0
DXPS	-3.06081	-6.67807	-3.06081	-6.67807	1	0
E4PD	0	0	0	0	0	0
EAR100y	0	0	0	0	0	0
EAR120y	0	0	0	0	0	0
EAR140y	0	0	0	0	0	0
EAR40y	0	0	0	0	0	0
EAR60y	0	0	0	0	0	0
EAR80y	0	0	0	0	0	0
ECOAH1	0	0	0	0	0	0
ECOAH12	39.6594	0	34.0535	0	1	1
ECOAH3	0	0	0	0	0	0
ECOAH4	0	0	0	0	0	0
ECOAH5	0	0	0	0	0	0
ECOAH6	0	0	0	0	0	0
ECOAH7	0	-8.49936	0	-8.49936	0	0
ECOAH9ir	39.6594	-0.851843	39.6439	-0.851843	1	0
EDA	0	-1000	0	-296.286	1	1
EDD	0	-1000	0	-276.286	1	1
EDTXS1	-0.250106	-0.250106	-0.250106	-0.250106	0	0
EDTXS2	0.250106	0.250106	0.250106	0.250106	0	0
ENO	1000	0	471.046	3.29383	1	0
ETHAAL	389.338	0	197.122	0	1	1
ETHAt2pp	10	-130.619	10	-130.619	0	0
ETOHti	372.613	-10	372.613	-10	0	0
EX_2ddglcn_e	165.079	-10	165.079	-10	0	0
EX_4hbz_e	-0.0309647	-0.0309647	-0.0309647	-0.0309647	1	0
EX_ASPt5n_e	130.619	-10	130.619	-10	0	0
EX_Biomass_e	10	9.91779	10	9.91779	0	0
EX_DNA_e	-10	-10	-10	-10	0	0
EX_ac_e	0	0	0	0	0	0
EX_acald_e	465.676	8.88e-16	465.676	0	1	1
EX_acgam_e	130.543	-10	130.543	-10	0	0
EX_adn_e	39.6303	-10	39.6303	-10	0	0
EX_akg_e	215.7	-10	215.7	-10	0	0
EX_ala__D_e	130.619	-10	130.619	-10	0	0
EX_arab__L_e	0	0	0	0	0	0
EX_arbt_e	0	0	0	0	0	0
EX_arg__L_e	-2.46697	-10	-2.46697	-10	0	0
EX_ca2_e	-0.0309647	-0.0309647	-0.0309647	-0.0309647	1	0
EX_cbl1_e	0	0	0	0	0	0
EX_cd2_e	0	0	0	0	0	0
EX_chol_e	0	0	0	0	0	0
EX_cit_e	165.545	-10	165.545	-10	0	0
EX_cl_e	-0.0309647	-0.0309647	-0.0309647	-0.0309647	1	0
EX_co2_e	516.289	-10	516.289	-10	0	0
EX_cobalt2_e	-0.0309647	-0.0309647	-0.0309647	-0.0309647	1	0
EX_cu2_e	-0.0309647	-0.0309647	-0.0309647	-0.0309647	1	0
EX_cytd_e	42.2666	-10	42.2666	-10	0	0
EX_dad_2_e	47.6303	-10	47.6303	-10	0	0
EX_dcyt_e	48.9332	-10	48.9332	-10	0	0
EX_dgsn_e	49.6303	0	49.6303	0	0	0
EX_din_e	72.0379	0	72.0379	0	0	0
EX_duri_e	88.3998	-10	88.3998	-10	0	0
EX_etha_e	130.619	-10	130.619	-10	0	0
EX_etoh_e	372.613	-10	372.613	-10	0	0
EX_fe2_e	0	-0.123859	0	-0.123859	0	0
EX_fe3_e	0	-0.123859	0	-0.123859	0	0
EX_for_e	403.045	0	403.045	0	0	0
EX_fru_e	175.686	-10	175.686	-10	0	0
EX_fum_e	253.317	-10	253.317	-10	0	0
EX_galt_e	0	0	0	0	0	0
EX_galur_e	0	0	0	0	0	0
EX_gam_e	130.619	-10	130.619	-10	0	0
EX_glc__D_e	175.686	-10	175.686	-10	0	0
EX_glcur_e	0	0	0	0	0	0
EX_gln__L_e	60.3094	-10	60.3094	-10	0	0
EX_glu__L_e	130.619	-10	130.619	-10	0	0
EX_gly_e	130.619	-10	130.619	-10	0	0
EX_glyb_e	0	0	0	0	0	0
EX_glyc_e	289.786	-10	289.786	-10	0	0
EX_glycogen_e	0	0	0	0	0	0
EX_h2o_e	498.924	0	498.924	0	0	0
EX_h_e	1000	-10	1000	-10	0	0
EX_hdca_e	8.49936	0	8.49936	0	0	0
EX_hxan_e	52.0379	-10	52.0379	-10	0	0
EX_ins_e	52.0379	-10	52.0379	-10	0	0
EX_k_e	-0.0309647	-0.0309647	-0.0309647	-0.0309647	1	0
EX_lys__L_e	-3.10449	-3.10449	-3.10449	-3.10449	0	0
EX_mal__L_e	253.144	-10	253.144	-10	0	0
EX_malt_e	-1.78e-15	-10	0	-10	1	1
EX_man_e	175.686	-10	175.686	-10	0	0
EX_met__D_e	0	0	0	0	0	0
EX_met__L_e	0	-2.16334	0	-2.16334	0	0
EX_metox__R_e	0	0	0	0	0	0
EX_metsox_S__L_e	0	-2.16334	0	-2.16334	0	0
EX_mg2_e	-0.0309647	-0.0309647	-0.0309647	-0.0309647	1	0
EX_mn2_e	-0.0309647	-0.0309647	-0.0309647	-0.0309647	1	0
EX_mqn7_e	-0.0619293	-0.0619293	-0.0619293	-0.0619293	0	0
EX_na1_e	0	0	0	0	0	0
EX_nh4_e	130.619	-10	130.619	-10	0	0
EX_nmn_e	-0.0619293	-0.0619293	-0.0619293	-0.0619293	1	0
EX_no2_e	10	-10	10	-10	0	0
EX_no3_e	10	-10	10	-10	0	0
EX_o2_e	-0.170306	-20	-0.170306	-20	0	0
EX_ocdca_e	-0.851843	-0.851843	-0.851843	-0.851843	0	0
EX_orn_e	10	2.46697	10	2.46697	0	0
EX_pi_e	-8.02695	-10	-8.02695	-10	0	0
EX_ppi_e	0.986525	0	0.986525	0	0	0
EX_pro__L_e	130.619	-10	130.619	-10	0	0
EX_protein_e	-10	-10	-10	-10	0	0
EX_ptrc_e	0	-0.0309647	0	-0.0309647	0	0
EX_pyr_e	325.147	0	325.147	0	0	0
EX_q8_e	0	-10	0	-10	0	0
EX_q8h2_e	10	4.33e-13	10	0	1	1
EX_rna_c0	-10	-10	-10	-10	0	0
EX_salcn_e	0	0	0	0	0	0
EX_sbt__D_e	161.306	-10	161.306	-10	0	0
EX_ser__D_e	0	0	0	0	0	0
EX_ser__L_e	130.619	-10	130.619	-10	0	0
EX_so4_e	-0.0309647	-2.1943	-0.0309647	-2.1943	1	0
EX_spmd_e	-0.0309647	-0.0309647	-0.0309647	-0.0309647	1	0
EX_succ_e	304.025	-10	304.025	-10	0	0
EX_sucr_e	83.009	-10	83.009	-10	0	0
EX_taur_e	-1.01e-13	-2.16334	0	-2.16334	1	1
EX_thmmp_e	-0.0309647	-0.0309647	-0.0309647	-0.0309647	1	0
EX_thymd_e	98.2396	-0.160207	98.2396	-0.160207	0	0
EX_tre_e	83.009	-10	83.009	-10	0	0
EX_trp__L_e	-0.472019	-0.472019	-0.472019	-0.472019	0	0
EX_tsul_e	0	-1.08167	0	-1.08167	0	0
EX_ttdca_e	-1.50064	-10	-1.50064	-10	0	0
EX_uri_e	78.3998	0	78.3998	7.55e-15	1	0
EX_xyl__D_e	212.823	-10	212.823	-10	0	0
EX_zn2_e	-0.0309647	-0.0309647	-0.0309647	-0.0309647	1	0
FA100ACPHi	0	0	0	0	0	0
FA80ACPHi	0	0	0	0	0	0
FACOAE160	0	-987.462	0	0	1	1
FACOAE180	0	-987.462	0	0	1	1
FACOAE1836Z9Z12Z	0	0	0	0	0	0
FACOAL140	-1.50064	-988.963	-1.50064	-1.50064	1	0
FACOAL160	987.462	0	0	0	1	1
FACOAL180	0	-987.462	0	0	1	1
FAS140ACPm	1.25053	1.25053	1.25053	1.25053	0	0
FBA	1000	-1000	54.1162	-13.9367	1	0
FBA3	1000	-1000	5.3328	0	1	1
FBP	1000	0	75.3184	0	1	1
FCLT	0.0309647	0.0309647	0.0309647	0.0309647	0	0
FDH	0	-379.338	0	-358.209	1	1
FE2abc	0.123859	0	0.123859	0	0	0
FE3abc	0.123859	0	0.123859	0	0	0
FERO	19.8297	0	19.8297	0	0	0
FGFTh	0	-1000	0	-1.70006	1	1
FGLU	0	0	0	0	0	0
FK	0	0	0	0	0	0
FLVRx	0	0	0	0	0	0
FMNRx	0	0	0	0	0	0
FOLR2	0	0	0	0	0	0
FOMETRi	0	-1000	0	0	1	1
FORti	403.045	0	403.045	0	0	0
FPGFTh	1000	0	0.823601	0	1	1
FPGS_tm	0	0	0	0	0	0
FPPSh	0.609912	0.281071	0.609912	0.281071	1	0
FRD	1000	0	10.4377	0	1	1
FRD2	1000	0	10	0	1	1
FRD3	-0.0619293	-1000	-0.0619293	-0.0619293	1	0
FRD7	1000	0	0	0	1	1
FRTT	-0.0309647	-0.0309647	-0.0309647	-0.0309647	1	0
FRUK	175.686	-10	175.686	-10	0	0
FRUpts	10	-175.686	10	-175.686	0	0
FT	0	0	0	0	0	0
FTCL	1000	0	0	0	1	1
FTHFD	0	-1000	0	0	1	1
FUM	1000	0	94.1098	0	1	1
FUMt2r	10	-253.317	10	-253.317	0	0
G-12289	0.657684	0	0.657684	0	0	0
G-12290	0.657684	0	0.657684	0	0	0
G-12296	0.328842	0	0.328842	0	0	0
G1PACT	0	-1000	0	-13.0383	1	1
G1PTT	-0.250106	-0.250106	-0.250106	-0.250106	0	0
G1SAT	0.495435	0.495435	0.495435	0.495435	0	0
G3PAT120	0	0	0	0	0	0
G3PAT140	0	-987.462	0	0	1	1
G3PAT141	0	0	0	0	0	0
G3PAT160	0	0	0	0	0	0
G3PAT160_1	0	-379.445	0	-8.49936	1	1
G3PAT161	0	0	0	0	0	0
G3PAT180	0	0	0	0	0	0
G3PAT181	0	0	0	0	0	0
G3PD	1000	-1000	0	-11.3408	1	1
G3PD1	1000	-1000	26.4079	-5.74109	1	0
G3PD5	0	-1000	0	0	1	1
G3PD6	0	-1000	0	-5.84149	1	1
G3PD7	999.938	0	0	0	1	1
G3PL	0	0	0	0	0	0
G5DHx	1000	0	2.49793	0	1	1
G5SADrm	0	-1000	0	0	1	1
G6PBDH	0	-1000	0	-39.0596	1	1
G6PDA	1000	0	18.9996	8.99958	1	0
G6PDH2r	1000	-1000	631.001	0	1	1
G6PI	1000	-1000	32.9077	0	1	1
G6PI3	1000	-1000	0	-3.08752	1	1
GALCTD	0	0	0	0	0	0
GALCTND	0	0	0	0	0	0
GALM1	1000	0	0	0	1	1
GALT1	-0.250106	-0.250106	-0.250106	-0.250106	0	0
GALTpts	0	0	0	0	0	0
GALUi	8.99958	-574.009	8.99958	-84.0095	1	0
GALh	0	-1000	0	0	1	1
GAM	1000	0	0	0	1	1
GAMpts	130.619	-10	130.619	-10	0	0
GAPD	1000	-1000	179.427	-10.2739	1	0
GAPDH_nadp_hi	1000	0	13.8625	0	1	1
GART	0	-1000	0	-14.8682	1	1
GCC2cm	9.75613	-400.021	9.75613	-212.984	1	0
GCCa	0	-1000	0	-5.82527	1	1
GCCb	0	-1000	0	-1.01559	1	1
GCCc	0	-1000	0	-0.185994	1	1
GCL	0	-1000	0	-0.0309647	1	1
GDH	1000	-1000	11.5752	0	1	1
GF6PTA	18.9996	-1000	0	0	1	1
GGGABADr	0	0	0	0	0	0
GGTT	-0.0309647	-0.0309647	-0.0309647	-0.0309647	1	0
GHMT	1000	0	97.7294	0	1	1
GK1	1000	-998.14	1.86027	0	1	1
GK2	999.84	-998.3	1.70006	-0.160207	1	0
GLCTR2	-0.250106	-0.250106	-0.250106	-0.250106	0	0
GLCTR3	-0.250106	-0.250106	-0.250106	-0.250106	0	0
GLCabcpp	0	-1000	0	-150.476	1	1
GLCpts	1000	-10	0.434221	-10	1	0
GLNSP1	0	0	0	0	0	0
GLNSP2	0	0	0	0	0	0
GLNSP3	0	0	0	0	0	0
GLNabc	10	-60.3094	10	-60.3094	0	0
GLU5K	0	-1000	0	-2.49793	1	1
GLUFORT	0	0	0	0	0	0
GLUFT	0	-1000	0	-35.0334	1	1
GLUK_syn	0	-1000	0	0	1	1
GLUPRT	-2.04e-14	-35.1547	0	-35.1547	1	1
GLUR	-0.250106	-0.250106	-0.250106	-0.250106	0	0
GLUS_nadph	1000	0	57.4539	1.48691	1	0
GLUTCOADHc	0	0	0	0	0	0
GLUTRR	-0.495435	-0.495435	-0.495435	-0.495435	0	0
GLUTRS	-0.495435	-0.495435	-0.495435	-0.495435	0	0
GLUt2r	10	-130.619	10	-130.619	0	0
GLXO1	0	0	0	0	0	0
GLYALDDr	0	-1000	0	-167.18	1	1
GLYAMDTRc	0	0	0	0	0	0
GLYAT	996.326	-1000	48.8102	-56.5479	1	0
GLYBabc	0	0	0	0	0	0
GLYCDH_1	1000	0	118.938	0	1	1
GLYCK	0	-1000	0	0	1	1
GLYCK2	1000	0	419.782	19.2072	1	0
GLYCL	1000	-1000	0	-321.273	1	1
GLYCLTDx	0	0	0	0	0	0
GLYCLTDy	0	0	0	0	0	0
GLYCOR_nadp	0	-1000	0	-9.85001	1	1
GLYCt	10	-289.786	10	-289.786	0	0
GLYK	1000	-10	276.286	-10	1	0
GLYt2m	10	-130.619	10	-130.619	0	0
GMHEPAT	-1.00042	-1.00042	-1.00042	-1.00042	0	0
GMP5N	987.462	0	0	0	1	1
GMPS2	0	-494.962	0	-1.6691	1	1
GND	0	-569.008	0	-538.957	1	1
GNK	0	-10	0	-10	0	0
GNNUC	9.09e-13	-1000	0	-0.876462	1	1
GPAR	0	-989.131	0	-1.6691	1	1
GPDDA1	0	0	0	0	0	0
GPDDA2	0	-379.338	0	-320.81	1	1
GPDDA4	0.319441	0.319441	0.319441	0.319441	0	0
GTPCI	0	-0.092894	0	-0.092894	0	0
GTPCII2	-0.0619293	-0.0619293	-0.0619293	-0.0619293	0	0
GTPDPK	0	0	0	0	0	0
GUAD	0	-1000	0	0	1	1
GUDBUTNAH	1000	-7.53303	0	-7.53303	1	1
H2Ot	0	-498.924	0	-498.924	0	0
HACD1	1000	-1000	0	-778.165	1	1
HACD2	0	0	0	0	0	0
HACD3	0	0	0	0	0	0
HACD4	0	0	0	0	0	0
HACD5	0	0	0	0	0	0
HACD6	0	0	0	0	0	0
HACD7	8.49936	0	8.49936	0	0	0
HACD9	0.851843	-39.6594	0.851843	-39.6439	1	0
HACDp	0	0	0	0	0	0
HADPCOADH3	0	0	0	0	0	0
HCO3E	1000	-1000	1.5737	-570.111	1	0
HDC	0	0	0	0	0	0
HDCAt2	0	-8.49936	0	-8.49936	0	0
HDH	999.207	-285.297	0	-196.272	1	1
HEPK1	-0.250106	-0.250106	-0.250106	-0.250106	0	0
HEPK2	-0.250106	-0.250106	-0.250106	-0.250106	0	0
HEPT1	-0.250106	-0.250106	-0.250106	-0.250106	0	0
HEPT2	-0.250106	-0.250106	-0.250106	-0.250106	0	0
HEPT3	-0.250106	-0.250106	-0.250106	-0.250106	0	0
HEPT4	-0.250106	-0.250106	-0.250106	-0.250106	0	0
HEX1	0	-1000	0	-58.7495	1	1
HEXTT	0.0309647	0.0309647	0.0309647	0.0309647	1	0
HGNTOR	0	0	0	0	0	0
HIBDkt	-2.22e-16	-39.6594	0	-39.6594	1	1
HISDr	284.504	1.01e-13	195.48	0	1	1
HISTP	-0.792636	-285.297	-0.792636	-196.272	1	0
HIUH	0	0	0	0	0	0
HKYNH	0	0	0	0	0	0
HKt	0	-0.0619293	0	0	1	1
HMBS	0.0619293	0.0619293	0.0619293	0.0619293	0	0
HMGL	0.851843	0	0.851843	0	0	0
HPPK2	0	-0.092894	0	-0.092894	1	1
HPYRDC	0.092894	0.092894	0.092894	0.092894	1	0
HSDH	1000	0	0	0	1	1
HSDx	1000	0	251.837	20.2569	1	0
HSERTA	0	-44.2382	0	-39.8744	1	1
HSK	0	-1000	0	-280.157	1	1
HSPMS	0	0	0	0	0	0
HXAND	0	-989.131	0	-3.24071	1	1
HXANt2pp	10	-52.0379	10	-52.0379	0	0
HXPRT	0	-987.462	0	-0.876462	1	1
HYD1	0	0	0	0	0	0
Ht	1000	-1000	0	0	1	1
IBPHn	0	0	0	0	0	0
ICDHx	0	-379.338	0	-184.652	1	1
ICH	-0.792636	-285.297	-0.792636	-196.272	1	0
ICL	0	-1000	0	-300.739	1	1
IDPh	1000	12.5381	33.4791	12.5381	1	0
IDS1	6.06816	0	1.17519	0	1	1
IG3PS	285.297	0.792636	196.272	0.792636	1	0
IGPDH	285.297	0.792636	196.272	0.792636	1	0
IGPS	0	0	0	0	0	0
IMACTD	0	0	0	0	0	0
IMDHT	-3.75389	-4.60573	-3.75389	-4.60573	0	0
IMDHT_3c2hmp	4.60573	3.75389	4.60573	3.75389	0	0
IMPD	987.462	-51.2994	5.80169	-51.2994	1	0
INSH	0	-1000	0	-162.801	1	1
INSt2	10	-52.0379	10	-52.0379	0	0
IPDPS	6.06816	0	6.06816	2.77974	1	0
IPMD	-3.75389	-4.60573	-3.75389	-4.60573	0	0
IPPS	-3.75389	-4.60573	-3.75389	-4.60573	0	0
ITCY	68.3998	-1000	0	-10	1	1
IZPN	284.504	0	195.48	0	1	1
KARI	42.9292	2.41799	3.26983	2.41799	1	0
KARI_23dhmb	992.662	-1000	0	-9.04184	1	1
KARI_23dhmp	42.9292	2.41799	15.4723	2.41799	1	0
KARI_3hmoa	1000	-992.662	7.33815	0	1	1
KDOCT	-0.750318	-0.750318	-0.750318	-0.750318	0	0
KDOPP	0.750318	0.750318	0.750318	0.750318	0	0
KDOPS	0.750318	0.750318	0.750318	0.750318	0	0
KYN3OX	0	0	0	0	0	0
Kt1	0.0619293	0	0.0619293	0.0619293	1	0
LCADi	0	0	0	0	0	0
LDH_L	1000	0	0	0	1	1
LPLIPAL1A120pp	379.445	0	282.571	0	1	1
LPLIPAL1A140pp	1000	-1000	0	0	1	1
LPLIPAL1A141pp	0	0	0	0	0	0
LPLIPAL1A160pp	379.445	0	320.916	0	1	1
LPLIPAL1A180pp	379.445	0	320.916	0	1	1
LPLIPAL2A120	379.445	0	0	0	1	1
LPLIPAL2A140	1000	-1000	0	0	1	1
LPLIPAL2A141	0	0	0	0	0	0
LPLIPAL2A160	379.445	0	277.571	0	1	1
LPLIPAL2A180	379.445	0	291.048	0	1	1
LPLIPAL2E160	1000	-1000	0	-0.10648	1	1
LPLIPAL2E180	1000	-379.338	0	-270.256	1	1
LTDCL	0	0	0	0	0	0
LYSRC	0	0	0	0	0	0
LYSt2m	-3.10449	-3.10449	-3.10449	-3.10449	0	0
L_LACD2	1000	0	0	0	1	1
L_LACD3	1000	0	0	0	1	1
L_LACDcm	39.6594	0	39.6594	0	0	0
MALS	0	-580.812	0	-171.623	1	1
MALT	1000	0	10	8.62235	1	0
MALTabc	10	0	10	0	0	0
MALTpts	0	0	0	0	0	0
MALt2_2	10	-253.144	10	-253.144	0	0
MAN1PT2	1.31537	-2.69e-15	1.31537	1.11e-14	1	0
MAN6PI	10	-175.686	10	-175.686	0	0
MANAO	0	0	0	0	0	0
MANpts	10	-175.686	10	-175.686	0	0
MATm	-0.154823	-987.617	-0.154823	-0.154823	1	0
MCCC	0.851843	0	0.851843	-3.33e-16	1	0
MCITD	0	-39.6594	0	-39.6594	0	0
MCITL2	39.6594	0	39.6594	0	0	0
MCITS	0	-39.6594	0	-39.6439	1	1
MCLOR	0	0	0	0	0	0
MCOATA	-9.97201	-9.97201	-9.97201	-9.97201	0	0
MCPST	0	0	0	0	0	0
MCS	-3.06081	-6.67807	-3.06081	-6.67807	1	0
MCSNAH	0	0	0	0	0	0
MDH	0	-1000	0	-135.982	1	1
MDHC_nadp_hr	0	-1000	0	-168.861	1	1
MECDPDH2	6.67807	3.06081	6.67807	3.06081	0	0
METDabc	0	0	0	0	0	0
METSOX1abcpp	0	-2.16334	0	-2.16334	0	0
METSOXR1	0	-2.16334	0	-2.16334	0	0
METabc	0	-2.16334	0	-2.16334	0	0
MG2abc	0	-0.0309647	0	0	1	1
MG2t	0.0309647	0	0.0309647	0.0309647	1	0
MGC	0.851843	0	0.851843	-1.11e-16	1	0
MI1PP	0	0	0	0	0	0
MI3PP	0	0	0	0	0	0
MI4PP	0	0	0	0	0	0
MICITDr	0	-39.6594	0	-39.6439	1	1
MIHKPP	0	0	0	0	0	0
MMSAD3	1000	-1000	281.227	-157.021	1	0
MMSDH	0	-39.6594	0	-39.6594	0	0
MN2t3pp	0.0309647	0.0309647	0.0309647	0.0309647	1	0
MNXR10704	0	0	0	0	0	0
MNXR10705	0	0	0	0	0	0
MNXR113142	0.657684	0	0.657684	0	0	0
MNXR113143	0.657684	0	0.657684	0	0	0
MNXR113144	0.657684	0	0.657684	0	0	0
MNXR117163	0.657684	0	0.657684	0	0	0
MNXR117165	0.328842	0	0.328842	0	0	0
MNXR12173	0	0	0	0	0	0
MNXR14387	0	0	0	0	0	0
MNXR14507	0	0	0	0	0	0
MNXR14578	1000	-1000	22.7371	-114.5	1	0
MNXR14719	0	0	0	0	0	0
MNXR14762	0	0	0	0	0	0
MNXR14768	0.854359	-1.30898	0.854359	-1.30898	0	0
MNXR15065	42.9292	0	0.854359	0	1	1
MNXR15262	1000	-1000	612.924	0	1	1
MNXR15436	0	0	0	0	0	0
MNXR15510	0	0	0	0	0	0
MNXR15609	0	0	0	0	0	0
MNXR15641	0	0	0	0	0	0
MNXR15642	1000	-1000	0	0	1	1
MNXR15797	0	0	0	0	0	0
MNXR15867	-0.0309647	-0.0309647	-0.0309647	-0.0309647	1	0
MNXR1587	0	-0.092894	0	-0.092894	0	0
MNXR15972	0	0	0	0	0	0
MNXR15973	0	0	0	0	0	0
MNXR160	1000	-1000	0	-834.193	1	1
MNXR16018	0	0	0	0	0	0
MNXR16204	0	0	0	0	0	0
MNXR16236	0	0	0	0	0	0
MNXR16239	0	0	0	0	0	0
MNXR16307	1000	0	0	0	1	1
MNXR16994	0	0	0	0	0	0
MNXR16995	0	0	0	0	0	0
MNXR17004	0	0	0	0	0	0
MNXR17026	0	0	0	0	0	0
MNXR17153	0	0	0	0	0	0
MNXR17265	0	0	0	0	0	0
MNXR17268	0	0	0	0	0	0
MNXR17296	1000	-1000	0	0	1	1
MNXR17297	1000	-1000	0	0	1	1
MNXR17649	0	0	0	0	0	0
MNXR17653	0	0	0	0	0	0
MNXR17657	0	0	0	0	0	0
MNXR17827	0	0	0	0	0	0
MNXR17833	0	0	0	0	0	0
MNXR17835	0	0	0	0	0	0
MNXR17903	0	0	0	0	0	0
MNXR17904	0	0	0	0	0	0
MNXR17916	0	0	0	0	0	0
MNXR17974	0	0	0	0	0	0
MNXR17999	0	0	0	0	0	0
MNXR18003	0	0	0	0	0	0
MNXR18214	1000	-1000	152.964	0	1	1
MNXR1991	0	0	0	0	0	0
MNXR20056	0	0	0	0	0	0
MNXR2062	1000	-1000	0	0	1	1
MNXR22677	0	0	0	0	0	0
MNXR2293	0	0	0	0	0	0
MNXR27601	0	0	0	0	0	0
MNXR27602	0	0	0	0	0	0
MNXR27603	0	0	0	0	0	0
MNXR27604	0	0	0	0	0	0
MNXR27605	0	0	0	0	0	0
MNXR27606	0	0	0	0	0	0
MNXR27634	-0.851843	-0.851843	-0.851843	-0.851843	0	0
MNXR27635	0.851843	0.851843	0.851843	0.851843	0	0
MNXR27636	0.851843	0.851843	0.851843	0.851843	0	0
MNXR27638	-0.851843	-0.851843	-0.851843	-0.851843	0	0
MNXR27639	0.851843	0.851843	0.851843	0.851843	0	0
MNXR27640	0.851843	0.851843	0.851843	0.851843	0	0
MNXR27642	-0.851843	-0.851843	-0.851843	-0.851843	0	0
MNXR27643	0.851843	0.851843	0.851843	0.851843	0	0
MNXR27644	0.851843	0.851843	0.851843	0.851843	0	0
MNXR27646	0.851843	0.851843	0.851843	0.851843	0	0
MNXR27647	-0.851843	-0.851843	-0.851843	-0.851843	0	0
MNXR27648	0.851843	0.851843	0.851843	0.851843	0	0
MNXR27650	0.851843	0.851843	0.851843	0.851843	0	0
MNXR27651	-0.851843	-0.851843	-0.851843	-0.851843	0	0
MNXR27652	0.851843	0.851843	0.851843	0.851843	0	0
MNXR27654	0.851843	0.851843	0.851843	0.851843	0	0
MNXR27655	-0.851843	-0.851843	-0.851843	-0.851843	0	0
MNXR27656	0.851843	0.851843	0.851843	0.851843	0	0
MNXR27659	-0.851843	-0.851843	-0.851843	-0.851843	0	0
MNXR27660	0.851843	0.851843	0.851843	0.851843	0	0
MNXR27661	0.851843	0.851843	0.851843	0.851843	0	0
MNXR27663	-0.851843	-0.851843	-0.851843	-0.851843	0	0
MNXR27664	0.851843	0.851843	0.851843	0.851843	0	0
MNXR27665	0.851843	0.851843	0.851843	0.851843	0	0
MNXR27667	-0.851843	-0.851843	-0.851843	-0.851843	0	0
MNXR27668	0.851843	0.851843	0.851843	0.851843	0	0
MNXR27669	0.851843	0.851843	0.851843	0.851843	0	0
MNXR27671	0.851843	0.851843	0.851843	0.851843	0	0
MNXR27672	-0.851843	-0.851843	-0.851843	-0.851843	0	0
MNXR27673	0.851843	0.851843	0.851843	0.851843	0	0
MNXR27675	0.851843	0.851843	0.851843	0.851843	0	0
MNXR27676	-0.851843	-0.851843	-0.851843	-0.851843	0	0
MNXR27677	0.851843	0.851843	0.851843	0.851843	0	0
MNXR27679	0.851843	0.851843	0.851843	0.851843	0	0
MNXR27680	-0.851843	-0.851843	-0.851843	-0.851843	0	0
MNXR27681	0.851843	0.851843	0.851843	0.851843	0	0
MNXR27684	0	0	0	0	0	0
MNXR27686	0	0	0	0	0	0
MNXR27688	0	0	0	0	0	0
MNXR27690	0	0	0	0	0	0
MNXR27692	0	0	0	0	0	0
MNXR27694	0	0	0	0	0	0
MNXR27696	0	0	0	0	0	0
MNXR27698	0	0	0	0	0	0
MNXR27700	0	0	0	0	0	0
MNXR27702	0	0	0	0	0	0
MNXR27704	0	0	0	0	0	0
MNXR27706	0	0	0	0	0	0
MNXR2772	0	0	0	0	0	0
MNXR27735	0	0	0	0	0	0
MNXR27737	0	0	0	0	0	0
MNXR27805	0	0	0	0	0	0
MNXR27856	0.0309647	0.0309647	0.0309647	0.0309647	0	0
MNXR2786	-1.00042	-1.00042	-1.00042	-1.00042	0	0
MNXR2826	1.08167	0	1.08167	0	0	0
MNXR2832	0	-1000	0	-0.0309647	1	1
MNXR28652	0	0	0	0	0	0
MNXR28653	0	0	0	0	0	0
MNXR28654	0	0	0	0	0	0
MNXR28660	0	-987.462	0	0	1	1
MNXR28662	-0.425922	-0.425922	-0.425922	-0.425922	0	0
MNXR28663	-0.425922	-0.425922	-0.425922	-0.425922	0	0
MNXR28664	0	0	0	0	0	0
MNXR28665	0	0	0	0	0	0
MNXR28666	0	0	0	0	0	0
MNXR28667	0	0	0	0	0	0
MNXR28671	-0.425922	-0.425922	-0.425922	-0.425922	0	0
MNXR28672	-0.425922	-0.425922	-0.425922	-0.425922	0	0
MNXR28673	0	0	0	0	0	0
MNXR28674	0	0	0	0	0	0
MNXR28675	0	0	0	0	0	0
MNXR28676	0	0	0	0	0	0
MNXR28683	-0.10648	-0.10648	-0.10648	-0.10648	0	0
MNXR28684	-0.10648	-0.10648	-0.10648	-0.10648	0	0
MNXR28685	0	0	0	0	0	0
MNXR28686	0	0	0	0	0	0
MNXR28687	0	0	0	0	0	0
MNXR28688	0	0	0	0	0	0
MNXR28689	0.10648	0.10648	0.10648	0.10648	0	0
MNXR28690	0.10648	0.10648	0.10648	0.10648	0	0
MNXR28691	0	0	0	0	0	0
MNXR28692	0	0	0	0	0	0
MNXR28693	0	0	0	0	0	0
MNXR28694	0	0	0	0	0	0
MNXR28710	0	0	0	0	0	0
MNXR28711	0	0	0	0	0	0
MNXR28712	0	0	0	0	0	0
MNXR28713	0	0	0	0	0	0
MNXR28714	0	0	0	0	0	0
MNXR28715	0	0	0	0	0	0
MNXR28716	-0.319441	-0.319441	-0.319441	-0.319441	0	0
MNXR28717	-0.319441	-0.319441	-0.319441	-0.319441	0	0
MNXR28718	0	0	0	0	0	0
MNXR28719	0	0	0	0	0	0
MNXR28720	0	0	0	0	0	0
MNXR28721	0	0	0	0	0	0
MNXR28722	0.319441	0.319441	0.319441	0.319441	0	0
MNXR28723	0.319441	0.319441	0.319441	0.319441	0	0
MNXR29077	0	-0.986525	0	-0.986525	1	1
MNXR29256	987.462	0	0	0	1	1
MNXR2929	987.462	0	0	0	1	1
MNXR2930	0	0	0	0	0	0
MNXR29604	0	0	0	0	0	0
MNXR29606	0	0	0	0	0	0
MNXR29607	0	0	0	0	0	0
MNXR31648	999.969	-0.0309647	0	-0.0309647	1	1
MNXR3231	0	0	0	0	0	0
MNXR32524	1.20677	1.20677	1.20677	1.20677	0	0
MNXR3277	1000	-1000	0	-0.10648	1	1
MNXR3279	1000	-1000	0	-0.389427	1	1
MNXR3312	1000	-1000	0	-0.10648	1	1
MNXR33771	0	0	0	0	0	0
MNXR33785	0	0	0	0	0	0
MNXR33807	0	0	0	0	0	0
MNXR34453	0	0	0	0	0	0
MNXR3469	0	0	0	0	0	0
MNXR3495	1.43284	-0.7305	1.43284	-0.7305	0	0
MNXR3536	0	0	0	0	0	0
MNXR35657	-3.45e-13	-379.338	-7.27e-14	-184.652	1	0
MNXR40035	0	0	0	0	0	0
MNXR40622	1000	-7.53303	0	-7.53303	1	1
MNXR4313	1000	-1000	0	-0.10648	1	1
MNXR4335	1000	-1000	0	-0.10648	1	1
MNXR4402	0	-1.20677	0	-1.20677	0	0
MNXR4403	0	-1.20677	0	-1.20677	0	0
MNXR4458	0	0	0	0	0	0
MNXR46338	0	0	0	0	0	0
MNXR47135	0	0	0	0	0	0
MNXR5314	0.250106	0.250106	0.250106	0.250106	0	0
MNXR53357	-0.851843	-0.851843	-0.851843	-0.851843	0	0
MNXR53358	-0.851843	-0.851843	-0.851843	-0.851843	0	0
MNXR53359	0	0	0	0	0	0
MNXR53360	0	0	0	0	0	0
MNXR53361	0.851843	0.851843	0.851843	0.851843	0	0
MNXR53362	0	0	0	0	0	0
MNXR53363	0.851843	0.851843	0.851843	0.851843	0	0
MNXR53364	0	0	0	0	0	0
MNXR53365	0	0	0	0	0	0
MNXR53366	-1.50064	-988.963	-1.50064	-1.50064	1	0
MNXR53368	0	0	0	0	0	0
MNXR5404	379.338	0	184.652	0	1	1
MNXR5449	0	0	0	0	0	0
MNXR5475	0.0309647	0.0309647	0.0309647	0.0309647	1	0
MNXR55674	0.250106	0.250106	0.250106	0.250106	0	0
MNXR55989	-0.250106	-0.250106	-0.250106	-0.250106	0	0
MNXR55990	-0.250106	-0.578948	-0.250106	-0.578948	0	0
MNXR5630	0	0	0	0	0	0
MNXR5681	0	0	0	0	0	0
MNXR5689	0	0	0	0	0	0
MNXR5724	0	0	0	0	0	0
MNXR5727	0	0	0	0	0	0
MNXR57329	0	0	0	0	0	0
MNXR5765	0	0	0	0	0	0
MNXR578	-0.123859	-987.586	-0.123859	-0.123859	1	0
MNXR58251	0	-1000	0	-0.792636	1	1
MNXR5856	0	0	0	0	0	0
MNXR58824	1.00042	1.00042	1.00042	1.00042	0	0
MNXR5887	0	0	0	0	0	0
MNXR5910	0	0	0	0	0	0
MNXR59227	0	-1000	0	-4.0244	1	1
MNXR5927	0	0	0	0	0	0
MNXR59665	0	0	0	0	0	0
MNXR59713	0	0	0	0	0	0
MNXR59771	0	0	0	0	0	0
MNXR59886	0	0	0	0	0	0
MNXR60025	-0.0309647	-0.0309647	-0.0309647	-0.0309647	1	0
MNXR6030	0	0	0	0	0	0
MNXR60319	0	0	0	0	0	0
MNXR60320	0	0	0	0	0	0
MNXR60327	0	0	0	0	0	0
MNXR6043	0.0309647	0.0309647	0.0309647	0.0309647	1	0
MNXR60581	0	0	0	0	0	0
MNXR60651	0	0	0	0	0	0
MNXR60681	0	0	0	0	0	0
MNXR60682	0	0	0	0	0	0
MNXR60684	0	0	0	0	0	0
MNXR60685	0	0	0	0	0	0
MNXR60686	0	0	0	0	0	0
MNXR60687	0	0	0	0	0	0
MNXR60688	0	0	0	0	0	0
MNXR60689	0	0	0	0	0	0
MNXR60692	0	0	0	0	0	0
MNXR6106	0	0	0	0	0	0
MNXR6164	0	0	0	0	0	0
MNXR61873	0	0	0	0	0	0
MNXR6274	0	0	0	0	0	0
MNXR6283	0	0	0	0	0	0
MNXR62992	0	0	0	0	0	0
MNXR6311	0	0	0	0	0	0
MNXR6332	0	0	0	0	0	0
MNXR63965	0	0	0	0	0	0
MNXR63966	0	0	0	0	0	0
MNXR63967	0	0	0	0	0	0
MNXR63968	0	0	0	0	0	0
MNXR63969	0	0	0	0	0	0
MNXR63971	0	0	0	0	0	0
MNXR63972	0	0	0	0	0	0
MNXR63973	0	0	0	0	0	0
MNXR63975	0	0	0	0	0	0
MNXR6493	0	0	0	0	0	0
MNXR6494	1000	-1000	225.748	0	1	1
MNXR6532	0	0	0	0	0	0
MNXR6539	0	0	0	0	0	0
MNXR65450	0	0	0	0	0	0
MNXR65498	0	0	0	0	0	0
MNXR6555	0	0	0	0	0	0
MNXR6631	0	0	0	0	0	0
MNXR67415	0.250106	0.250106	0.250106	0.250106	0	0
MNXR6834	0	0	0	0	0	0
MNXR6908	0	0	0	0	0	0
MNXR69161	0	0	0	0	0	0
MNXR69337	1000	-1000	0	0	1	1
MNXR69346	1000	-1000	0	0	1	1
MNXR69352	1000	-1000	0.10648	0	1	1
MNXR6969	0	0	0	0	0	0
MNXR69693	0	0	0	0	0	0
MNXR69694	0	0	0	0	0	0
MNXR6970	1000	-1000	3.10217	0	1	1
MNXR69727	1000	-1000	0	-0.10648	1	1
MNXR69749	1000	-1000	0	-0.10648	1	1
MNXR69763	1000	-1000	0	0	1	1
MNXR69802	0	-379.445	0	-287.571	1	1
MNXR69813	0	-379.445	0	-320.423	1	1
MNXR69814	0	0	0	0	0	0
MNXR70083	0	0	0	0	0	0
MNXR70220	0	0	0	0	0	0
MNXR70329	0	0	0	0	0	0
MNXR70375	0	-409.777	0	-215.09	1	1
MNXR7063	0	0	0	0	0	0
MNXR70958	0	0	0	0	0	0
MNXR71149	0	0	0	0	0	0
MNXR71171	0	0	0	0	0	0
MNXR7118	0	0	0	0	0	0
MNXR71184	0	0	0	0	0	0
MNXR71295	0	0	0	0	0	0
MNXR7133	0	0	0	0	0	0
MNXR7136	0	0	0	0	0	0
MNXR71393	0	0	0	0	0	0
MNXR71411	0	0	0	0	0	0
MNXR71500	0	0	0	0	0	0
MNXR71594	0	0	0	0	0	0
MNXR71850	1000	-1000	42.0611	0	1	1
MNXR7212	0	0	0	0	0	0
MNXR72719	0	0	0	0	0	0
MNXR7297	0	0	0	0	0	0
MNXR73656	0.092894	0	0.092894	0	1	1
MNXR73710	0	0	0	0	0	0
MNXR73713	0	0	0	0	0	0
MNXR73934	0	0	0	0	0	0
MNXR74185	0	0	0	0	0	0
MNXR74304	0	-0.092894	0	-0.092894	0	0
MNXR74373	0	0	0	0	0	0
MNXR74388	0.092894	0	0.092894	0	1	1
MNXR7442	0	0	0	0	0	0
MNXR7459	39.7058	-0.0154823	39.7058	-0.0154823	1	0
MNXR74626	0	0	0	0	0	0
MNXR74716	0	0	0	0	0	0
MNXR74717	0	0	0	0	0	0
MNXR74722	0	0	0	0	0	0
MNXR74782	0	0	0	0	0	0
MNXR74931	0	0	0	0	0	0
MNXR74932	0	0	0	0	0	0
MNXR75041	0	0	0	0	0	0
MNXR75218	0	0	0	0	0	0
MNXR75220	0	0	0	0	0	0
MNXR75221	0	0	0	0	0	0
MNXR75248	0	0	0	0	0	0
MNXR75249	0	0	0	0	0	0
MNXR75271	0	0	0	0	0	0
MNXR7594	1000	-1000	0	0	1	1
MNXR7613	987.462	0	0	0	1	1
MNXR7644	0	0	0	0	0	0
MNXR7721	0	0	0	0	0	0
MNXR7792	0	0	0	0	0	0
MNXR78083	0	0	0	0	0	0
MNXR79288	10	-1000	10	-8.74947	1	0
MNXR79548	1000	-997.582	15.8839	-4.76133	1	0
MNXR79575	0	-39.6594	0	-39.6439	1	1
MNXR79601	0	-19.8297	0	-19.822	1	1
MNXR79604	0	-44.2382	0	-1.30898	1	1
MNXR79613	409.777	0	212.132	0	1	1
MNXR79615	0	0	0	0	0	0
MNXR79647	0	0	0	0	0	0
MNXR79704	-2.41799	-42.9292	-2.41799	-42.9137	1	0
MNXR79735	0	0	0	0	0	0
MNXR79878	0	-1000	0	-0.851843	1	1
MNXR79883	0.0619293	0.0619293	0.0619293	0.0619293	0	0
MNXR80058	0	-40.5112	0	-40.4957	1	1
MNXR80306	39.6594	0	39.6594	0	0	0
MNXR80308	40.5112	0	40.4957	0.851843	1	0
MNXR80309	40.5112	0	28.4808	0	1	1
MNXR80323	0	0	0	0	0	0
MNXR80370	0	0	0	0	0	0
MNXR80378	0	0	0	0	0	0
MNXR80380	0	0	0	0	0	0
MNXR80382	1000	0	0	0	1	1
MNXR80383	1000	-1000	0.10648	0	1	1
MNXR80385	0	0	0	0	0	0
MNXR80400	0	0	0	0	0	0
MNXR80403	0	0	0	0	0	0
MNXR80405	0	-1000	0	0	1	1
MNXR80406	1000	-1000	0	0	1	1
MNXR80464	0	0	0	0	0	0
MNXR80501	-0.425922	-0.425922	-0.425922	-0.425922	0	0
MNXR80502	-0.425922	-0.425922	-0.425922	-0.425922	0	0
MNXR80503	0	0	0	0	0	0
MNXR80504	0	0	0	0	0	0
MNXR80505	0	0	0	0	0	0
MNXR80506	0	0	0	0	0	0
MNXR80553	0	0	0	0	0	0
MNXR80555	-0.10648	-0.10648	-0.10648	-0.10648	0	0
MNXR80556	0.10648	0.10648	0.10648	0.10648	0	0
MNXR80557	0.10648	0.10648	0.10648	0.10648	0	0
MNXR80558	0	0	0	0	0	0
MNXR80559	0	0	0	0	0	0
MNXR80560	0	0	0	0	0	0
MNXR80561	0	0	0	0	0	0
MNXR8073	0	0	0	0	0	0
MNXR80794	0.0309647	0.0309647	0.0309647	0.0309647	0	0
MNXR80876	0	0	0	0	0	0
MNXR80878	0	0	0	0	0	0
MNXR80879	0	0	0	0	0	0
MNXR81103	0.0619293	0.0619293	0.0619293	0.0619293	0	0
MNXR8129	0	0	0	0	0	0
MNXR8203	0	0	0	0	0	0
MNXR8219	0	0	0	0	0	0
MNXR8221	0	0	0	0	0	0
MNXR8252	0	0	0	0	0	0
MNXR8269	0	0	0	0	0	0
MNXR8303	0	0	0	0	0	0
MNXR8328	0	0	0	0	0	0
MNXR8404	0	0	0	0	0	0
MNXR84520	0	0	0	0	0	0
MNXR84532	0	0	0	0	0	0
MNXR84576	0	0	0	0	0	0
MNXR84580	0	0	0	0	0	0
MNXR84631	1000	-1000	0	0	1	1
MNXR84761	0	0	0	0	0	0
MNXR84794	0	0	0	0	0	0
MNXR84885	0	-1.08167	0	-1.08167	0	0
MNXR84910	0	0	0	0	0	0
MNXR84911	0	0	0	0	0	0
MNXR84987	0	0	0	0	0	0
MNXR85051	0	0	0	0	0	0
MNXR85052	0	0	0	0	0	0
MNXR85058	0	0	0	0	0	0
MNXR85082	0	0	0	0	0	0
MNXR85159	0	0	0	0	0	0
MNXR85179	0	0	0	0	0	0
MNXR85205	0	0	0	0	0	0
MNXR85233	0	0	0	0	0	0
MNXR85234	0	0	0	0	0	0
MNXR85248	0	0	0	0	0	0
MNXR85267	1000	-1000	0	0	1	1
MNXR85268	1000	-1000	0	0	1	1
MNXR85270	1000	-1000	0	0	1	1
MNXR85277	0	0	0	0	0	0
MNXR85287	1000	-1000	0	0	1	1
MNXR85297	0	-0.092894	0	-0.092894	1	1
MNXR85306	0	0	0	0	0	0
MNXR85308	0	0	0	0	0	0
MNXR85310	1000	-1000	0	0	1	1
MNXR85314	0	0	0	0	0	0
MNXR85335	0	0	0	0	0	0
MNXR85362	0	0	0	0	0	0
MNXR85363	0.0309647	0.0309647	0.0309647	0.0309647	0	0
MNXR85368	0	-1000	0	0	1	1
MNXR85427	0	0	0	0	0	0
MNXR85428	0	0	0	0	0	0
MNXR85460	999.969	-998.46	1.53986	-0.0309647	1	0
MNXR85534	8.88e-16	0	0	0	1	1
MNXR85555	0	0	0	0	0	0
MNXR85587	0	-1000	0	0	1	1
MNXR85589	0	0	0	0	0	0
MNXR85709	0	0	0	0	0	0
MNXR8571	0	0	0	0	0	0
MNXR85731	0	0	0	0	0	0
MNXR85739	0	0	0	0	0	0
MNXR85754	8.88e-16	0	0	0	1	1
MNXR85795	0	0	0	0	0	0
MNXR85856	0	0	0	0	0	0
MNXR8605	1000	-1000	0	0	1	1
MNXR8691	0	0	0	0	0	0
MNXR86939	0	0	0	0	0	0
MNXR8700	0	0	0	0	0	0
MNXR87148	1.00042	-999	1.00042	-20.3761	1	0
MNXR8716	0	0	0	0	0	0
MNXR87173	0	0	0	0	0	0
MNXR8742	0	0	0	0	0	0
MNXR8903	0	0	0	0	0	0
MNXR8926	0	0	0	0	0	0
MNXR8994	1000	-1000	9.97201	-5.97848	1	0
MNXR9029	0	0	0	0	0	0
MNXR90744	0	0	0	0	0	0
MNXR92341	0	-379.445	0	0	1	1
MNXR93624	1000	-1000	0	0	1	1
MNXR93625	0	0	0	0	0	0
MNXR93681	0	0	0	0	0	0
MNXR93694	0	0	0	0	0	0
MNXR93698	0	-42.9292	0	-19.7508	1	1
MNXR93703	0	0	0	0	0	0
MNXR93704	1000	-996.246	34.5471	0	1	1
MNXR93715	1000	-1000	8.70682	0	1	1
MNXR93716	0	0	0	0	0	0
MNXR93746	493.293	-1000	0	-1.6691	1	1
MNXR93748	1000	-997.582	2.41799	0	1	1
MNXR93752	0	0	0	0	0	0
MNXR93753	0	-284.504	0	-195.48	1	1
MNXR93771	0	0	0	0	0	0
MNXR93774	0	0	0	0	0	0
MNXR93778	0	0	0	0	0	0
MNXR93797	0	0	0	0	0	0
MNXR93798	1000	-1000	0	0	1	1
MNXR93834	0	0	0	0	0	0
MNXR93840	0	0	0	0	0	0
MNXR93844	1000	-1000	0	0	1	1
MNXR93845	1000	-1000	0	0	1	1
MNXR93864	0	0	0	0	0	0
MNXR93865	0	0	0	0	0	0
MNXR93869	0	0	0	0	0	0
MNXR93881	0	0	0	0	0	0
MNXR93945	1000	-1000	0	0	1	1
MNXR93946	1000	-1000	0	0	1	1
MNXR93966	0	0	0	0	0	0
MNXR94017	0	0	0	0	0	0
MNXR94061	0	0	0	0	0	0
MNXR94063	0	0	0	0	0	0
MNXR94066	0	0	0	0	0	0
MNXR94094	0	0	0	0	0	0
MNXR94163	0	0	0	0	0	0
MNXR94164	1000	-1000	0	0	1	1
MNXR94165	1000	-1000	0	0	1	1
MNXR94166	1000	-1000	0	0	1	1
MNXR94179	0	0	0	0	0	0
MNXR94180	0	0	0	0	0	0
MNXR94181	0	0	0	0	0	0
MNXR94182	0	0	0	0	0	0
MNXR94183	0	0	0	0	0	0
MNXR94184	0	0	0	0	0	0
MNXR94190	0	-10	0	-10	0	0
MNXR94192	-0.250106	-0.250106	-0.250106	-0.250106	0	0
MNXR94194	1000	-1000	0.10648	0	1	1
MNXR94195	0	0	0	0	0	0
MNXR94196	1000	-1000	0	0	1	1
MNXR94197	1000	-1000	0	0	1	1
MNXR94198	1000	-1000	0	0	1	1
MNXR94199	0	0	0	0	0	0
MNXR94200	1000	-1000	0	0	1	1
MNXR94201	1000	-1000	0	0	1	1
MNXR94202	999.681	-1000	0	-0.319441	1	1
MNXR94217	1000	-1000	0.10648	0	1	1
MNXR94218	0	0	0	0	0	0
MNXR94219	1000	-1000	0	0	1	1
MNXR94220	1000	-1000	0.10648	0	1	1
MNXR94221	1000	-1000	0	0	1	1
MNXR94222	1000	-1000	0	0	1	1
MNXR94223	0	0	0	0	0	0
MNXR94224	1000	-1000	0	0	1	1
MNXR94225	1000	-1000	0	0	1	1
MNXR94226	999.681	-1000	0	-0.319441	1	1
MNXR94227	1000	-1000	0	0	1	1
MNXR94245	1000	-1000	0	0	1	1
MNXR94246	0	0	0	0	0	0
MNXR94247	1000	-1000	0	0	1	1
MNXR94248	1000	-1000	0	0	1	1
MNXR94249	1000	-1000	0	0	1	1
MNXR94250	1000	-1000	0	0	1	1
MNXR94251	0	0	0	0	0	0
MNXR94252	1000	-1000	0	0	1	1
MNXR94253	1000	-1000	0	0	1	1
MNXR94254	1000	-999.681	0.319441	0	1	1
MNXR94255	1000	-1000	0	0	1	1
MNXR94256	1000	-1000	0	-0.10648	1	1
MNXR94257	0	0	0	0	0	0
MNXR94258	1000	-1000	0	-0.10648	1	1
MNXR94259	1000	-1000	0	0	1	1
MNXR94260	1000	-1000	0	0	1	1
MNXR94261	1000	-1000	0	0	1	1
MNXR94262	0	0	0	0	0	0
MNXR94263	1000	-1000	0	0	1	1
MNXR94264	1000	-1000	0	0	1	1
MNXR94265	1000	-999.681	0.319441	0	1	1
MNXR94266	0	0	0	0	0	0
MNXR94267	-0.250106	-0.250106	-0.250106	-0.250106	0	0
MNXR94312	0	0	0	0	0	0
MNXR94313	0	0	0	0	0	0
MNXR94325	999.969	-999.59	0.410313	-0.0309647	1	0
MNXR94332	0	-987.462	0	0	1	1
MNXR94333	0	-987.462	0	0	1	1
MNXR94334	0	-379.445	0	0	1	1
MNXR94338	0	0	0	0	0	0
MNXR94426	0	0	0	0	0	0
MNXR94492	0	0	0	0	0	0
MOAT	-0.250106	-0.250106	-0.250106	-0.250106	0	0
MOAT2	0.250106	0.250106	0.250106	0.250106	0	0
MOAT3C	-0.250106	-0.250106	-0.250106	-0.250106	0	0
MOD	0	-39.6594	0	-24.0483	1	1
MOD_3mhtpp	0.851843	0	0.851843	0	0	0
MOD_4mop	0	-0.851843	0	-0.851843	0	0
MOHMT	0.0619293	0.0619293	0.0619293	0.0619293	1	0
MPPM	1.31537	0	1.31537	0	0	0
MQN7t	0.0619293	0.0619293	0.0619293	0.0619293	0	0
MTAP	0	0	0	0	0	0
MTHFC	999.176	-437.739	0	-437.739	1	1
MTHFD	437.739	0.544919	437.739	0.544919	1	0
MTHFO	1000	-1000	0	-0.699536	1	1
MTHFO_nadp	1000	-1000	30.9374	-0.699536	1	0
MTI	1000	-1000	0	0	1	1
MTRI	0	0	0	0	0	0
MUCCY_kt	0	0	0	0	0	0
NA1Hth	0	0	0	0	0	0
NADH10	1000	0	10	0	1	1
NADH5	1000	0	10	0	1	1
NADH6	0	-1000	0	-334.351	1	1
NADH9	999.938	0	0	0	1	1
NADK	999.559	-1000	0	-0.441277	1	1
NADS1	0	0	0	0	0	0
NADTRHD	1000	-1000	79.1652	-3.02993	1	0
NAPRT	-0.0309647	-0.0309647	-0.0309647	-0.0309647	1	0
NAPT	0	0	0	0	0	0
NDPK2	16.0896	-598.446	16.0896	-108.446	1	0
NDPK3	393.865	-63.7906	332.088	-63.7906	1	0
NDPK4	1000	-999.559	0.441277	0	1	1
NDPK6	987.462	0	0	0	1	1
NDPK7	-0.160207	-78.5601	-0.160207	-78.5601	0	0
NDPK8	998.14	-1000	0	-1.86027	1	1
NDPK9	1000	-1000	30.1003	-13.6006	1	0
NEOXANS	0	0	0	0	0	0
NFORGLUAH	1000	0	38.1675	0	1	1
NH4t	10	-130.619	10	-130.619	0	0
NMNHYD	0	-1000	0	0	1	1
NMNTP	0.0619293	0.0619293	0.0619293	0.0619293	1	0
NNDMBRT	-0.0309647	-0.0309647	-0.0309647	-0.0309647	1	0
NNDPR	0	0	0	0	0	0
NO2t2r	10	-10	10	-10	0	0
NO3R1	0	-1000	0	-10	1	1
NO3R2	1000	-10	10	-10	1	0
NO3t2	10	-10	10	-10	0	0
NPHS	0	0	0	0	0	0
NT5C	0	0	0	0	0	0
NTD1	1000	0	8.09044	0	1	1
NTD10	988.255	0	1.6691	0	1	1
NTD11	988.255	0	0.792636	0	1	1
NTD2	0	-78.3998	0	-70.8096	1	1
NTD3	78.3998	0	78.3998	0	0	0
NTD4	1000	0	0	0	1	1
NTD5	1000	0	0	0	1	1
NTD6	62.0379	0	62.0379	0	0	0
NTD7	1000	0	0	0	1	1
NTRIR2x	20	0	18.5826	0	1	1
NTRIR2y	20	0	6.0233	0	1	1
O2t	20	0.170306	20	0.170306	0	0
OCDCAt2	0.851843	0.851843	0.851843	0.851843	0	0
OCOAT1	988.314	0	0.851843	0	1	1
OF_Biomass_Synthesis	0.411052	0	0.411052	0	0	0
OHPBAT	0	0	0	0	0	0
OHPHM	0.0309647	0.0309647	0.0309647	0.0309647	1	0
OMCDC	-3.75389	-4.60573	-3.75389	-4.60573	0	0
OMPDC	0	-70.3094	0	-70.3094	0	0
OP4ENH	0	0	0	0	0	0
OPHBDC	-0.0309647	-0.0309647	-0.0309647	-0.0309647	1	0
ORDCh	0	-0.0309647	0	-0.0309647	0	0
ORNTA	0	-2.49793	0	-2.49793	0	0
ORPT	0	-70.3094	0	-70.3094	0	0
OXAMTC	0	0	0	0	0	0
OXOAEL	0	0	0	0	0	0
P5CD	0	-1000	0	-8.15645	1	1
P5CR	1000	-1000	165.46	-4.78305	1	0
P5CRx	1000	-1000	0	-25.5333	1	1
PANTS	-0.0619293	-0.0619293	-0.0619293	-0.0619293	1	0
PAPPT2	0	0	0	0	0	0
PAPPT3	0.250106	0.250106	0.250106	0.250106	0	0
PAPSR	0	-2.16334	0	-2.16334	0	0
PC8XM	0	0	0	0	0	0
PCADYOX	0	0	0	0	0	0
PDH	379.338	0	379.338	0	0	0
PDHam1hi	0	-379.338	0	-22.0472	1	1
PDHam2hi	368.731	-51.1192	0	-51.1037	1	1
PDHbr	51.1192	-368.731	50.3908	0	1	1
PDX5POi	0	0	0	0	0	0
PEPCK_re	0	-1000	0	0	1	1
PFK	0	-1000	0	0	1	1
PFK_2	0	0	0	0	0	0
PFK_3	1000	-1000	16.2388	0	1	1
PFK_adp	0	-991.077	0	-37.749	1	1
PGAMT	1000	0	17.377	0	1	1
PGCD	0	-1000	0	-286.286	1	1
PGI	1000	-1000	21.3427	-0.612456	1	0
PGK	1000	-286.286	0	-286.286	1	1
PGL	0	-1000	0	-644.721	1	1
PGLYCP	0	0	0	0	0	0
PGM	1000	-1000	0	0	1	1
PGMT	1000	-18.7495	1.25053	-18.7495	1	0
PGSA120	0	0	0	0	0	0
PGSA160	0	0	0	0	0	0
PGSA161	0	0	0	0	0	0
PGSA180	0	0	0	0	0	0
PGSA181	0	0	0	0	0	0
PHETA1	-1.54519	-1.54519	-1.54519	-1.54519	0	0
PHETHPTOX	0	0	0	0	0	0
PHYCBOXL	0	0	0	0	0	0
PIabc	991.973	-1000	711.038	-132.888	1	0
PIt2r	1000	-991.973	633.543	-9.59086	1	0
PLIPA1A120pp	379.445	0	0	0	1	1
PLIPA1A140pp	1000	-1000	0	0	1	1
PLIPA1A141pp	0	0	0	0	0	0
PLIPA1A160pp	379.445	0	294.781	0	1	1
PLIPA1A180pp	379.445	0	245.238	1.53e-16	1	0
PLIPA1E160	1000	-1000	0	0	1	1
PLIPA1E180	1000	-379.338	0.10648	-320.81	1	0
PLIPA2A120pp	379.445	0	294.781	0	1	1
PLIPA2A140pp	1000	-1000	0	0	1	1
PLIPA2A141pp	0	0	0	0	0	0
PLIPA2A160pp	379.445	-987.462	304.781	0	1	1
PLIPA2A180pp	379.445	0	282.078	0	1	1
PMPK	0	0	0	0	0	0
PNTK	-0.0619293	-0.0619293	-0.0619293	-0.0619293	1	0
POX	0	-379.338	0	0	1	1
PPBNGS	-0.247717	-0.247717	-0.247717	-0.247717	0	0
PPC	1000	0	140.081	0	1	1
PPCDC	-0.0619293	-0.0619293	-0.0619293	-0.0619293	1	0
PPGPPDP	0	0	0	0	0	0
PPNCL2	0	-0.0619293	0	-0.0619293	1	1
PPNCL3	0	-0.0619293	0	-0.0619293	1	1
PPNDH	-1.54519	-1.54519	-1.54519	-1.54519	0	0
PPOR	0	0	0	0	0	0
PPPGO	-0.0154823	-0.0154823	-0.0154823	-0.0154823	0	0
PPRGL	0	-35.1547	0	-35.1547	0	0
PPS	0	-991.077	0	0	1	1
PPTTm	-0.0309647	-0.0309647	-0.0309647	-0.0309647	1	0
PRACHh	-0.792636	-285.297	-0.792636	-196.272	1	0
PRADPh	-0.792636	-285.297	-0.792636	-196.272	1	0
PRAI	0	0	0	0	0	0
PRAIS	0	-35.1547	0	-35.1547	0	0
PRAISh	0	-35.1547	0	-35.1547	0	0
PRDX	0	0	0	0	0	0
PRFGS	0	-35.1547	0	-35.1547	0	0
PRICIh	285.297	0.792636	196.272	0.792636	1	0
PROAKGOX1	0	0	0	0	0	0
PROD2	1000	-1000	0	-75.9785	1	1
PROabc	1000	0	10	0	1	1
PROt2r	10	-1000	10	0	1	1
PRPPS	-1.70006	-989.955	-1.70006	-4.85695	1	0
PSAT	0	-1000	0	-256.924	1	1
PSCIT	2.84485	2.84485	2.84485	2.84485	0	0
PSD120	0	-379.445	0	-316.875	1	1
PSD160	0	-379.445	0	-304.781	1	1
PSD161	0	0	0	0	0	0
PSD180	0	-379.445	0	-304.781	1	1
PSD181	0	-379.445	0	-270.362	1	1
PSP	1000	0	96.2977	0	1	1
PSP_D	0	0	0	0	0	0
PSSA120	0	-379.445	0	-294.781	1	1
PSSA160	0	-379.445	0	-294.781	1	1
PSSA161	0	0	0	0	0	0
PSSA180	0	-379.445	0	-226.453	1	1
PSSA181	0	-379.445	0	-264.305	1	1
PTE5x	0	0	0	0	0	0
PTRCabc	0.0309647	0	0.0309647	0	0	0
PUNP7	0	0	0	0	0	0
PUTA3	0	-1000	0	0	1	1
PYAM5PO	0	0	0	0	0	0
PYDAMK	0	0	0	0	0	0
PYDXK	0	0	0	0	0	0
PYDXNK	0	0	0	0	0	0
PYDXS	0.0309647	0.0309647	0.0309647	0.0309647	1	0
PYK	1000	-1000	77.7112	-63.5178	1	0
PYRt2	0	-325.147	0	-325.147	0	0
QUILSYN	0	0	0	0	0	0
R01465m	1000	-996.326	241.549	-162.702	1	0
RBFK	-0.0309647	-0.0309647	-0.0309647	-0.0309647	1	0
RBFSb	0.0619293	0.0619293	0.0619293	0.0619293	1	0
RBK	1.02e-12	-1000	0	-21.793	1	1
RDH1	0	0	0	0	0	0
RNDR1	-0.160207	-62.1981	-0.160207	-62.1981	0	0
RNDR2	-0.160207	-49.7905	-0.160207	-49.7905	0	0
RNDR3	-0.160207	-78.5601	-0.160207	-78.5601	0	0
RNDR4	0	-78.3998	0	-78.3998	0	0
RNMK	1000	0	0	0	1	1
RPE	384.826	-184.181	364.792	-124.832	1	0
RPI	183.276	-80.6672	172.766	-80.6672	1	0
RZ5PP	0.0309647	0.0309647	0.0309647	0.0309647	1	0
S7PI	-1.00042	-1.00042	-1.00042	-1.00042	0	0
SADT	0	-2.16334	0	-2.16334	0	0
SADT2	0	-2.16334	0	-2.16334	0	0
SALCpts	0	0	0	0	0	0
SAM24MT	0	0	0	0	0	0
SBP	1000	0	0	0	1	1
SBTPD	161.306	-10	161.306	-10	0	0
SBTpts	161.306	-10	161.306	-10	0	0
SDPDS	0	0	0	0	0	0
SDPTA	0	0	0	0	0	0
SELCYSTS	0	0	0	0	0	0
SERD_L	0	-1000	0	-174.667	1	1
SERH	0	0	0	0	0	0
SERt2m	10	-130.619	10	-130.619	0	0
SHCHD2	-0.0309647	-0.0309647	-0.0309647	-0.0309647	1	0
SHCHF	0.0309647	0.0309647	0.0309647	0.0309647	1	0
SHK3Dr	2.84485	2.84485	2.84485	2.84485	0	0
SHKK	-2.84485	-2.84485	-2.84485	-2.84485	0	0
SHSL4h	0	-42.9292	0	-0.854359	1	1
SO4t2	2.1943	-999.969	2.1943	-7.99598	1	0
SOTA	0	0	0	0	0	0
SPMDabc	0.0309647	0.0309647	0.0309647	0.0309647	1	0
SPODM	0	0	0	0	0	0
SPTc	1000	-0.092894	103.661	-0.092894	1	0
SSALx	0	0	0	0	0	0
SUCBZL	0	0	0	0	0	0
SUCCt2b	10	-304.025	10	-304.025	0	0
SUCD4	0	-1000	0	-12.002	1	1
SUCLm	-1.23e-12	-1000	0	-58.3537	1	1
SUCRe	1000	0	18.7495	0	1	1
SUCRt2	10	-83.009	10	-83.009	0	0
SULR	2.16334	0	2.16334	2.78e-16	1	0
SULabc	0	-1000	0	-194.534	1	1
TAL	42.9292	0	17.8088	2.41547	1	0
TALA	1000	-1000	2.29809	-63.6204	1	0
TAUDO	0	-2.16334	0	-2.16334	0	0
TAURabc	0	-2.16334	0	-2.16334	0	0
TDPDRE	-0.250106	-0.250106	-0.250106	-0.250106	0	0
TDPDRR	0.250106	0.250106	0.250106	0.250106	0	0
TDPGDH	0.250106	0.250106	0.250106	0.250106	0	0
TDSK	0.250106	0.250106	0.250106	0.250106	0	0
TDSRh	107.927	0.48062	107.927	0.48062	1	0
THD2	1000	-1000	0.00282571	-721.357	1	0
THDPS	0	0	0	0	0	0
THIORDXi	0	0	0	0	0	0
THMDt2	0.160207	-98.2396	0.160207	-98.2396	0	0
THRA	1000	0	49.4061	0	1	1
THRS	1000	0	432.202	0	1	1
THZPSN	0	0	0	0	0	0
TKT1	199.336	-85.1681	189.319	-55.4933	1	0
TKT2	195.491	-89.0133	184.98	-59.3386	1	0
TMDK1	98.2396	-1000	98.2396	-0.160207	1	0
TMDPP	0	0	0	0	0	0
TMDS	98.3998	0	98.3998	0	0	0
TMPK	-0.0309647	-0.0309647	-0.0309647	-0.0309647	1	0
TMPPP	0	0	0	0	0	0
TPI	1000	-140.32	145.966	-140.32	1	0
TPRDCOAS	0	0	0	0	0	0
TRE6PP	0	-541.505	0	-10	1	1
TRE6PS	573.009	-10	83.009	-10	1	0
TREpts	10	-83.009	10	-83.009	0	0
TRPO2	0	0	0	0	0	0
TRPS2	0	0	0	0	0	0
TRPt2m	0.472019	0.472019	0.472019	0.472019	0	0
TSULabc	0	-1.08167	0	-1.08167	0	0
TTDCAt2	10	1.50064	10	1.50064	0	0
TYRCBOX	0	0	0	0	0	0
UAAGDS	-0.250106	-0.250106	-0.250106	-0.250106	0	0
UAAGLS1	0	0	0	0	0	0
UAGAAT	0.500212	0.500212	0.500212	0.500212	0	0
UAGCVT	-0.250106	-0.250106	-0.250106	-0.250106	0	0
UAGDP	-1.00042	-1.00042	-1.00042	-1.00042	0	0
UAGPT2	0	0	0	0	0	0
UAGPT3	-0.250106	-0.250106	-0.250106	-0.250106	0	0
UAMAGS	0.250106	0.250106	0.250106	0.250106	0	0
UAMAS	-0.250106	-0.250106	-0.250106	-0.250106	0	0
UAPGR	0.250106	0.250106	0.250106	0.250106	0	0
UDPGD	0	-0.657684	0	-0.657684	1	1
UGAH	0	0	0	0	0	0
UGMDDS	0.250106	0.250106	0.250106	0.250106	0	0
UHBZ1t_pp	0.0309647	0.0309647	0.0309647	0.0309647	1	0
UHGADA	-0.500212	-0.500212	-0.500212	-0.500212	0	0
UMPK	7.59023	-72.125	0.500212	-72.125	1	0
UPP3S	-0.0619293	-0.0619293	-0.0619293	-0.0619293	0	0
UPPDC1	-0.0309647	-0.0309647	-0.0309647	-0.0309647	1	0
UPPDC2	0	0	0	0	0	0
UPPRT	0	0	0	0	0	0
URCN	284.504	0	195.48	0	1	1
UREA	7.53303	0	7.53303	0	0	0
URFGTT	0.0309647	0.0309647	0.0309647	0.0309647	0	0
URIDK2m	987.462	0	0	0	1	1
URIt2	0	-78.3998	0	-78.3998	0	0
VPAMTr	1000	-1000	5.18449	-91.5604	1	0
X5PL3E	0	0	0	0	0	0
XAND	0	0	0	0	0	0
XPPT	0	-987.462	0	-1.6691	1	1
XTSNH	1000	-986.585	0.876462	0	1	1
XYLI1	10	-212.823	10	-212.823	0	0
XYLI2	10	-83.009	10	-83.009	0	0
XYLK	212.823	-10	212.823	-10	0	0
XYLt2	10	-212.823	10	-212.823	0	0
ZN2t4pp	-0.0309647	-0.0309647	-0.0309647	-0.0309647	1	0
gumBCEJ	0.328842	0	0.328842	0	0	0
rxn00016_c0	0	0	0	0	0	0
rxn00816_c0	0	0	0	0	0	0
rxn01080_c0	0	0	0	0	0	0
rxn01292_c0	0	0	0	0	0	0
rxn01457_c0	0	0	0	0	0	0
rxn02362_c0	0	0	0	0	0	0
rxn03462_c0	0	0	0	0	0	0
rxn03893_c0	-0.0309647	-0.0309647	-0.0309647	-0.0309647	1	0
rxn04052_c0	0	0	0	0	0	0
rxn05336_c0	0	0	0	0	0	0
rxn05342_c0	1.00042	1.00042	1.00042	1.00042	0	0
rxn05343_c0	0	0	0	0	0	0
rxn05344_c0	0	0	0	0	0	0
rxn05345_c0	-1.00042	-1.00042	-1.00042	-1.00042	0	0
rxn05346_c0	0	0	0	0	0	0
rxn05347_c0	0	0	0	0	0	0
rxn05348_c0	0	0	0	0	0	0
rxn05359_c0	-0.851843	-0.851843	-0.851843	-0.851843	0	0
rxn05363_c0	-0.851843	-0.851843	-0.851843	-0.851843	0	0
rxn05367_c0	-0.851843	-0.851843	-0.851843	-0.851843	0	0
rxn05371_c0	-0.851843	-0.851843	-0.851843	-0.851843	0	0
rxn05375_c0	-0.851843	-0.851843	-0.851843	-0.851843	0	0
rxn05379_c0	-0.851843	-0.851843	-0.851843	-0.851843	0	0
rxn05384_c0	-0.851843	-0.851843	-0.851843	-0.851843	0	0
rxn05388_c0	-0.851843	-0.851843	-0.851843	-0.851843	0	0
rxn05392_c0	-0.851843	-0.851843	-0.851843	-0.851843	0	0
rxn05396_c0	-0.851843	-0.851843	-0.851843	-0.851843	0	0
rxn05400_c0	-0.851843	-0.851843	-0.851843	-0.851843	0	0
rxn05404_c0	-0.851843	-0.851843	-0.851843	-0.851843	0	0
rxn05409_c0	0	0	0	0	0	0
rxn05413_c0	0	0	0	0	0	0
rxn05417_c0	0	0	0	0	0	0
rxn05421_c0	0	0	0	0	0	0
rxn05425_c0	0	0	0	0	0	0
rxn05429_c0	0	0	0	0	0	0
rxn05460_c0	0	0	0	0	0	0
rxn06181_c0	0	0	0	0	0	0
rxn06453_c0	0	0	0	0	0	0
rxn06723_c0	-0.500212	-0.500212	-0.500212	-0.500212	0	0
rxn08333_c0	-0.0619293	-0.0619293	-0.0619293	-0.0619293	0	0
rxn09448_c0	0	0	0	0	0	0
rxn09988_c0	0	0	0	0	0	0
rxn11612_c0	0	0	0	0	0	0
rxn12008_c0	-0.092894	-0.092894	-0.092894	-0.092894	0	0
rxn13990_c0	999	-1.00042	12.0379	-1.00042	1	0
					359	359

## Sheet: Table S2. Loops by Null Space
	Loop1	Loop2	Loop3	Loop4	Loop5	Loop6	Loop7	Loop8	Loop9	Loop10	Loop11	Loop12	Loop13	Loop14	Loop15	Loop16	Loop17	Loop18	Loop19	Loop20	Loop21	Loop22	Loop23	Loop24	Loop25	Loop26	Loop27	Loop28	Loop29	Loop30	Loop31	Loop32	Loop33	Loop34	Loop35	Loop36	Loop37	Loop38	Loop39	Loop40	Loop41	Loop42	Loop43	Loop44	Loop45	Loop46	Loop47	Loop48	Loop49
AACOAR_syn	0	0	0	0	0	0	0	0	0	0	0	0	0	0	0	0	0	0	0	0	0	0	0	0	0	0	0	0	0	0	0	-1	0	0	0	0	0	0	0	0	0	0	0	0	0	0	0	0	0
AACOAT	0	0	0	0	0	0	0	0	0	0	0	0	0	-1	0	0	0	0	0	0	0	0	0	0	0	0	0	0	0	0	0	0	0	0	0	0	0	0	0	0	0	0	0	0	0	0	0	0	0
ACCOAC	0	0	0	0	0	0	0	0	0	0	0	0	0	0	0	0	0	0	0	0	0	0	0	0	0	0	1	0	0	0	0	0	0	0	0	0	0	0	1	0	0	0	0	0	0	0	0	0	0
ACCOAC_1	0	0	0	0	0	0	0	0	0	0	0	0	0	0	0	0	0	0	0	0	0	0	0	0	0	0	0	0	0	0	0	0	0	0	0	0	0	0	0	0	0	0	0	0	0	0	0	0	0
ACONTa	0	0	0	0	0	0	0	z	0	0	0	0	0	0	0	0	0	0	0	0	0	0	0	0	0	0	0	0	0	0	0	0	0	0	0	0	0	0	0	0	0	0	0	0	0	0	0	0	0
ACONTb	0	0	0	0	0	0	0	0	0	0	0	0	0	0	0	0	0	0	0	0	0	0	0	0	0	0	0	0	0	0	0	0	0	0	0	0	0	0	0	0	0	0	0	0	0	0	0	0	0
ACPh	0	0	0	0	0	0	0	0	0	0	0	0	0	0	0	0	0	0	0	0	0	0	0	0	0	0	0	0	0	0	0	0	0	0	0	0	0	0	0	0	0	0	0	0	0	0	0	0	0
ACS	0	0	0	0	0	0	0	0	0	0	0	0	0	0	0	0	0	0	0	0	0	0	0	0	0	0	0	0	0	0	0	0	0	0	0	0	0	0	0	0	0	0	0	0	0	0	0	0	0
ADA	0	0	0	0	0	0	0	0	0	0	0	0	0	0	0	0	0	0	0	0	0	0	0	0	0	0	0	0	0	0	0	0	0	0	0	0	0	0	0	0	0	0	0	0	0	0	0	0	0
ADK1	0	0	0	0	0	0	0	0	0	0	0	0	0	0	0	0	0	0	0	0	0	0	0	0	0	0	0	0	0	0	0	0	0	0	0	0	0	0	0	0	0	0	0	0	0	0	0	0	0
ADNK1	0	0	0	1	0	0	0	0	0	0	0	0	0	0	0	0	0	0	0	0	0	0	0	0	0	0	0	0	0	0	0	0	0	0	0	0	0	0	0	0	0	0	0	0	0	0	0	0	0
ADNUC	0	0	0	-1	0	0	0	0	-1	-1	0	0	0	0	0	0	0	0	0	0	0	0	0	0	0	0	0	0	0	0	0	0	0	0	0	0	0	0	0	0	0	0	0	0	0	0	0	0	0
ADOCBIK	0	0	0	0	0	0	0	0	0	0	0	0	0	0	0	0	0	0	0	0	0	0	0	0	0	0	1	0	1	1	0	1	1	0	1	1	0	-1	-1	0	1	0	0	0	0	0	0	0	0
ADPT	0	0	0	-1	0	0	0	0	-1	-1	0	0	0	0	0	0	0	0	0	0	0	0	0	0	0	0	0	0	0	0	0	0	0	0	0	0	0	0	0	0	0	0	0	0	0	0	0	0	0
ADSL1r	0	0	0	0	0	0	0	0	0	0	0	0	0	0	0	0	0	0	0	0	0	0	0	0	0	0	0	0	0	0	0	0	0	0	0	0	0	0	0	0	0	0	0	0	0	0	0	0	0
ADSS	0	0	0	0	0	0	0	0	0	0	0	0	0	0	0	0	0	0	0	0	0	0	0	0	0	0	0	0	0	0	0	0	0	0	0	0	0	0	0	0	0	0	0	0	0	0	0	0	0
AGDC	0	0	0	0	0	0	0	0	0	0	0	0	0	0	0	0	0	0	0	0	0	0	0	0	0	0	0	0	0	0	0	0	0	0	0	0	0	0	0	0	0	0	0	0	0	0	0	0	0
AGPAT140	0	0	0	0	0	1	0	0	0	0	0	0	0	0	0	0	0	0	0	0	0	0	0	0	0	0	0	0	0	0	0	0	0	0	0	0	0	0	0	0	0	0	0	0	0	0	0	0	0
AGTi	0	0	0	0	0	0	0	0	0	0	0	0	0	0	0	0	0	0	0	0	0	0	0	0	0	0	0	0	0	0	0	0	0	0	0	0	0	0	0	0	0	0	0	0	0	0	0	0	0
AIRCr	0	0	0	0	0	0	0	0	0	0	0	0	0	0	0	0	0	0	0	0	0	0	0	-1	0	0	-1	0	0	0	0	0	0	0	0	0	0	0	-1	0	0	0	0	0	0	0	0	0	0
ALAR	0	0	0	0	0	0	0	0	0	0	0	0	0	0	0	0	0	0	0	0	0	0	0	0	0	0	0	0	0	0	0	0	0	0	0	0	0	0	0	0	0	0	0	0	0	0	0	0	0
ALCD19	0	0	0	0	0	0	0	0	0	0	0	0	0	0	0	0	0	0	0	0	0	0	0	0	0	0	0	0	0	0	0	0	0	0	0	0	0	0	0	0	0	0	0	0	0	0	0	0	0
ALDD2x	0	0	0	0	0	0	0	0	0	0	0	0	0	0	0	0	0	0	0	0	0	0	0	0	0	0	0	0	0	0	0	0	0	0	0	0	0	0	0	0	0	0	0	0	0	0	0	0	0
AMPTASECG	0	0	0	0	0	0	0	0	0	0	0	0	0	0	0	0	0	-1	0	0	0	0	0	0	0	0	0	0	0	0	0	0	0	0	0	0	0	0	0	0	0	0	0	0	0	0	0	0	0
ARGN	0	0	0	0	0	0	0	0	0	0	0	0	0	0	0	0	0	0	0	0	0	0	0	0	0	0	0	0	0	0	0	0	0	0	0	0	0	0	0	0	0	0	0	0	0	0	0	0	0
ASAD	0	0	0	0	0	0	0	0	0	0	0	0	0	0	0	0	0	0	0	0	0	0	0	0	0	0	0	0	0	0	0	0	0	0	0	0	0	0	0	0	0	0	0	0	0	0	0	0	0
ASNN	0	0	0	0	0	0	0	-1	-1	-1	0	-1	-1	1	1	0	-3.5	-2	-1	0	-3.5	0	0	-1	-1	0	-1	-1	-1	-1	0	-1	-1	0	-1	-1	0	1	1	0	-1	0	0	0	0	0	0	0	0
ASNS1	0	0	0	0	0	0	0	1	1	1	0	1	1	-1	-1	0	3.5	2	1	0	3.5	0	0	1	1	0	1	1	1	1	0	1	1	0	1	1	0	-1	-1	0	1	0	0	0	0	0	0	0	0
ASPATh	0	0	0	0	0	0	0	0	0	0	0	0	0	0	0	0	0	0	0	0	0	0	0	0	0	0	0	0	0	0	0	0	0	0	0	0	0	0	0	0	0	0	0	0	0	0	0	0	0
ASPK	0	0	0	0	0	0	0	0	0	0	0	0	0	0	0	0	0	0	0	0	0	0	0	0	0	0	0	0	0	0	0	0	0	0	0	0	0	0	0	0	0	0	0	0	0	0	0	0	0
ATGDm	0	0	0	0	0	0	0	0	0	0	0	0	0	0	0	0	0	0	0	0	0	0	0	0	0	0	0	0	0	0	0	0	0	0	0	0	0	0	0	0	0	0	0	0	0	0	0	0	0
ATPM	0	0	0	0	0	0	0	0	0	0	0	0	0	0	0	0	0	0	0	0	0	0	0	0	0	0	0	0	0	0	0	0	0	0	0	0	0	0	0	0	0	0	0	0	0	0	0	0	0
ATPS4r	0	0	0	0	0	0	0	0	0	0	0	0	0	0	0	0	1.16667	0	0	0	1.16667	0	0	0	0	0	0	0	0	0	0	0	0	0	0	0	-1.11e-16	0	0	0	0	0	0	0	0	0	0	0	0
BCTA_glu_h	0	0	0	0	0	0	0	0	0	0	0	0	0	0	0	0	0	0	0	0	0	0	0	0	0	0	0	0	0	0	0	0	0	0	0	0	0	0	0	0	0	0	0	0	0	0	0	0	0
BCTA_val_h	0	0	0	0	0	0	0	0	0	0	0	0	0	0	0	0	0	0	0	0	0	0	0	0	0	0	0	0	0	0	0	0	0	0	0	0	0	0	0	1	0	0	0	0	0	0	0	0	0
BTNC	0	0	0	0	0	0	0	0	0	0	0	0	0	0	0	0	0	0	0	0	0	0	0	0	0	0	0	0	0	0	0	0	0	0	0	0	0	0	0	0	0	0	0	0	0	0	0	0	0
CBPS	0	0	0	0	0	0	0	0	0	0	0	0	0	0	0	0	0	0	0	0	0	0	0	0	0	0	0	0	0	0	0	0	0	0	0	0	0	0	0	0	0	0	0	0	0	0	0	0	0
CHOLD	0	0	0	0	0	0	0	0	0	0	0	0	0	0	0	0	0	0	0	0	0	0	0	0	0	0	0	0	0	-1	0	0	0	0	0	0	0	0	0	0	0	0	0	0	0	0	0	0	0
COALDDH	0	0	0	0	0	0	0	0	0	0	0	0	0	0	0	0	0	0	0	0	0	0	0	0	0	0	0	0	0	0	0	0	-1	0	0	0	0	0	0	0	0	0	0	0	0	0	0	0	0
CPS	0	0	0	0	0	0	0	0	0	0	0	0	0	0	0	0	0	0	0	0	0	0	0	0	0	0	0	0	0	0	0	0	0	0	0	0	0	0	0	0	0	0	0	0	0	0	0	0	0
CS	0	0	0	0	0	0	0	0	0	0	0	0	0	0	0	0	0	0	0	0	0	0	0	0	0	0	0	0	0	0	0	0	0	0	0	0	0	0	0	0	0	0	0	0	0	0	0	0	0
CTPS1	0	0	0	0	0	0	0	0	0	0	0	0	0	0	0	0	0	0	1	0	0	0	0	0	0	0	0	0	0	0	0	0	0	0	0	0	0	0	0	0	0	0	0	0	0	0	0	0	0
CTPS2	0	0	0	0	0	0	0	0	0	0	0	0	0	0	0	0	0	0	0	0	0	0	0	0	0	0	0	0	0	0	0	0	0	0	0	0	0	0	0	0	0	0	0	0	0	0	0	0	0
CYS	0	0	0	0	0	0	0	0	0	0	0	0	0	0	0	0	0	0	0	0	0	0	0	0	0	0	0	0	0	0	0	0	0	0	0	0	0	0	0	0	0	0	0	0	0	0	0	0	0
CYSDS	0	0	0	0	0	0	0	0	0	0	0	0	0	0	0	0	0	0	0	0	0	0	0	0	0	0	0	0	0	0	0	0	0	0	0	0	0	0	0	0	0	0	0	0	0	0	0	0	0
DAAD	0	0	0	0	0	0	0	0	0	0	0	0	0	0	0	0	0	0	0	0	0	0	0	0	0	0	0	0	0	0	0	0	0	0	0	0	0	0	0	0	0	0	0	0	0	0	0	0	0
DCTPD2	0	0	0	0	0	0	0	0	0	0	0	0	0	0	0	0	0	0	-1	0	0	0	0	0	0	0	0	0	0	0	0	0	0	0	0	0	0	0	0	0	0	0	0	0	0	0	0	0	0
DMORh	0	0	0	0	0	0	0	0	0	0	0	0	0	0	0	0	0	0	0	0	0	0	0	0	0	0	0	0	0	0	0	0	0	0	0	0	0	0	0	0	0	0	0	0	0	0	0	0	0
DURIK1	0	0	0	0	0	0	0	0	0	0	0	0	0	0	0	0	0	0	0	0	0	0	0	0	0	0	0	0	0	0	0	0	0	0	0	0	0	0	0	0	0	0	0	0	0	0	0	0	0
DUTPDP	0	0	0	0	0	0	0	0	0	0	-1	0	0	0	0	0	0	0	0	0	0	0	0	0	0	0	0	0	0	0	0	0	0	0	0	0	0	0	0	0	0	0	0	0	0	0	0	0	0
EDA	0	0	0	0	0	0	0	0	0	0	0	0	0	0	0	0	0	0	0	0	0	0	0	0	0	0	0	0	0	0	0	0	0	0	0	0	0	0	0	0	0	0	0	0	0	0	0	0	0
EDD	0	0	0	0	0	0	0	0	0	0	0	0	0	0	0	0	0	0	0	0	0	0	0	0	0	0	0	0	0	0	0	0	0	0	0	0	0	0	0	0	0	0	0	0	0	0	0	0	0
ENO	0	0	0	0	0	0	0	0	0	0	0	0	0	0	0	0	0	0	0	0	0	0	0	0	0	0	0	0	0	0	0	0	0	0	0	0	0	0	0	0	0	0	0	0	0	0	0	0	0
EX_h_e	0	0	0	0	0	0	0	0	0	0	0	0	0	0	0	0	0	0	0	0	0	0	0	0	0	0	0	0	0	0	0	0	0	0	0	0	0	0	0	0	0	0	0	0	0	0	0	0	0
FACOAE160	0	0	-1	0	0	0	-1	0	0	0	0	0	0	0	0	0	0	0	0	0	0	0	0	0	0	0	0	0	0	0	0	0	0	0	0	0	0	0	0	0	0	0	0	0	0	0	0	0	0
FACOAE180	0	0	0	1	0	0	1	0	1	1	1	0	0	2	1	0	-3.5	-2	-1	0	-3.5	0	0	-1	-1	-1	-1	-1	-1	-1	0	-1	-1	0	-1	-1	0	1	1	0	-1	0	0	0	0	0	0	0	0
FACOAL140	0	0	0	0	0	0	0	0	0	0	0	0	0	0	0	0	0	0	0	0	0	0	0	0	0	1	0	0	0	0	0	0	0	0	0	0	0	0	0	0	0	0	0	0	0	0	0	0	0
FACOAL160	0	0	0	0	0	0	1	0	0	0	0	0	0	0	0	0	0	0	0	0	0	0	0	0	0	0	0	0	0	0	0	0	0	0	0	0	0	0	0	0	0	0	0	0	0	0	0	0	0
FACOAL180	0	0	0	1	0	0	1	0	1	1	1	0	0	2	1	0	-3.5	-2	-1	0	-3.5	0	0	-1	-1	-1	-1	-1	-1	-1	0	-1	-1	0	-1	-1	0	1	1	0	-1	0	0	0	0	0	0	0	0
FBA	0	0	0	0	0	0	0	0	0	0	0	0	0	0	0	0	0	0	0	0	0	0	0	0	0	0	0	0	0	0	0	0	0	0	0	0	0	0	0	0	0	0	0	0	0	0	0	0	0
FBA3	0	0	0	0	0	0	0	0	0	0	0	0	0	0	0	0	0	0	0	0	0	0	0	0	0	0	0	0	0	0	0	0	0	0	0	0	0	0	0	0	0	0	0	0	0	0	0	0	0
FBP	0	0	0	0	0	0	0	0	0	0	0	0	0	0	0	0	0	0	0	0	0	0	0	0	0	0	0	0	0	0	0	0	0	0	0	0	0	0	0	0	0	0	0	0	0	0	0	0	0
FGFTh	0	0	0	0	0	0	0	0	0	0	0	0	0	0	-1	0	0	0	0	0	0	0	0	0	0	0	0	0	0	0	0	0	0	0	0	0	0	0	0	0	0	0	0	0	0	0	0	0	0
FOMETRi	0	0	0	0	0	0	0	0	0	0	0	0	0	0	0	0	0	0	0	0	0	0	0	0	0	0	0	0	0	0	0	0	0	0	0	0	0	0	0	0	0	0	0	0	0	0	0	0	0
FPGFTh	0	0	0	0	0	0	0	0	0	0	0	0	0	0	0	0	0	0	0	0	0	0	0	0	0	0	0	0	0	0	0	0	0	0	0	0	0	0	0	0	0	0	0	0	0	0	0	0	0
FRD	0	0	0	0	0	0	0	0	0	0	0	0	0	0	0	0	0	0	0	0	0	0	0	0	0	0	0	0	0	0	0	0	0	0	0	0	0	0	0	0	0	0	0	0	0	0	0	0	0
FRD2	0	0	0	0	0	0	0	0	0	0	0	0	0	0	0	0	0	0	0	0	0	0	0	0	0	0	0	0	0	0	0	0	0	0	0	0	0	0	0	0	0	0	0	0	0	0	0	0	0
FRD3	0	0	0	0	0	0	0	0	0	0	0	0	0	0	0	0	0	0	0	0	0	0	0	0	0	0	0	0	0	0	0	0	0	0	0	0	0	0	0	0	0	0	0	0	0	0	0	0	0
FRD7	0	0	0	0	0	0	0	0	0	0	0	0	0	0	0	0	0	0	0	0	0	0	0	0	0	0	0	0	0	0	0	0	0	0	0	0	0	0	0	0	0	0	0	0	0	0	0	0	0
FTCL	0	0	0	0	0	0	0	0	0	0	0	0	0	0	0	0	0	0	0	0	0	0	0	0	0	0	0	0	0	0	0	0	0	0	0	0	0	0	0	0	0	0	0	0	0	0	0	0	0
FTHFD	0	0	0	0	0	0	0	0	0	0	0	0	0	0	1	0	0	0	0	0	0	0	0	0	0	0	0	0	0	0	0	0	0	0	0	0	0	0	0	0	0	0	0	0	0	0	0	0	0
FUM	0	0	0	0	0	0	0	0	0	0	0	0	0	0	0	0	0	0	0	0	0	0	0	0	0	0	0	0	0	0	0	0	0	0	0	0	0	0	0	0	0	0	0	0	0	0	0	0	0
G1PACT	0	0	0	0	0	0	0	0	0	0	0	0	0	0	0	0	0	0	0	0	0	0	0	0	0	0	0	0	0	0	0	0	0	0	0	0	0	0	0	0	0	0	0	0	0	0	0	0	0
G3PAT140	0	-1	0	0	0	0	0	0	0	0	0	0	0	0	0	0	0	0	0	0	0	0	0	0	0	1	0	0	0	0	0	0	0	0	0	0	0	0	0	0	0	0	0	0	0	0	0	0	0
G3PD	0	0	0	0	0	0	0	0	0	0	0	0	0	0	0	0	0	0	0	1	0	0	0	0	0	0	0	0	0	0	0	0	0	0	0	0	0	0	0	0	0	0	0	0	0	0	0	0	0
G3PD1	0	0	0	0	0	0	0	0	0	0	0	0	0	0	0	0	0	0	0	0	1	0	0	0	0	0	0	0	0	0	0	0	0	0	0	0	0	0	0	0	0	0	0	0	0	0	0	0	0
G3PD5	0	0	0	0	0	0	0	0	0	0	0	0	0	0	0	0	-1	0	0	1	-1	0	0	0	0	0	0	0	0	0	0	0	0	0	0	0	0	0	0	0	0	0	0	0	0	0	0	0	0
G3PD6	0	0	0	0	0	0	0	0	0	0	0	0	0	0	0	0	0	0	0	0	0	0	0	0	0	0	0	0	0	0	0	0	0	0	0	0	0	0	0	0	0	0	0	0	0	0	0	0	0
G3PD7	0	0	0	0	0	0	0	0	0	0	0	0	0	0	0	0	-1	0	0	0	0	0	0	0	0	0	0	0	0	0	0	0	0	0	0	0	0	0	0	0	0	0	0	0	0	0	0	0	0
G5DHx	0	0	0	0	0	0	0	0	0	0	0	0	0	0	0	0	0	0	0	0	0	0	0	0	0	0	0	0	0	0	0	0	0	0	0	0	0	0	0	0	0	0	0	0	0	0	0	0	0
G5SADrm	-1	0	0	0	0	0	0	0	0	0	0	0	0	0	0	0	0	0	0	0	0	0	0	0	0	0	0	0	0	0	0	0	0	0	0	0	0	0	0	0	0	0	0	0	0	0	0	0	0
G6PBDH	0	0	0	0	0	0	0	0	0	0	0	0	0	0	0	0	0	0	0	0	0	-1	0	0	0	0	0	0	0	0	0	0	0	0	0	0	0	0	0	0	0	0	0	0	0	0	0	0	0
G6PDA	0	0	0	0	0	0	0	0	0	0	0	0	0	0	0	0	0	0	0	0	0	0	0	0	0	0	0	0	0	0	0	0	0	0	0	0	0	0	0	0	0	0	0	0	0	0	0	0	0
G6PDH2r	0	0	0	0	0	0	0	0	0	0	0	0	0	0	0	0	0	0	0	0	0	-1	0	0	0	0	0	0	0	0	0	0	0	0	0	0	0	0	0	0	0	0	0	0	0	0	0	0	0
G6PI	0	0	0	0	0	0	0	0	0	0	0	0	0	0	0	0	0	0	0	0	0	1	0	0	0	0	0	0	0	0	0	0	0	0	0	0	0	0	0	0	0	0	0	0	0	0	0	0	0
G6PI3	0	0	0	0	0	0	0	0	0	0	0	0	0	0	0	0	0	0	0	0	0	0	0	0	0	0	0	0	0	0	0	0	0	0	0	0	0	0	0	0	0	0	0	0	0	0	0	0	0
GALh	0	0	0	0	0	0	0	1	1	1	0	1	1	-1	-1	0	3.5	2	1	0	3.5	0	0	1	1	0	1	1	1	1	0	1	1	0	1	1	0	-1	-1	0	1	0	0	0	0	0	0	0	0
GALM1	0	0	0	0	0	0	0	0	0	0	0	0	0	0	0	0	0	0	0	0	0	0	0	0	0	0	0	0	0	0	0	0	0	0	0	0	0	0	0	0	0	0	0	0	0	0	0	0	0
GAM	0	0	0	0	0	0	0	0	0	0	0	0	0	0	0	0	0	0	0	0	0	0	0	0	0	0	0	0	0	0	0	0	0	0	0	0	0	0	0	0	0	0	0	0	0	0	0	0	0
GAPD	0	0	0	0	0	0	0	0	0	0	0	0	0	0	0	0	0	0	0	0	0	0	0	0	0	0	0	0	0	0	0	0	0	0	0	0	0	0	0	0	0	0	0	0	0	0	0	0	0
GAPDH_nadp_hi	0	0	0	0	0	0	0	0	0	0	0	0	0	0	0	0	0	0	0	0	0	0	0	0	0	0	0	0	0	0	0	0	0	0	0	0	0	0	0	0	0	0	0	0	0	0	0	0	0
GART	0	0	0	0	0	0	0	0	0	0	0	0	0	0	1	0	0	0	0	0	0	0	0	0	0	0	0	0	0	0	0	0	0	0	0	0	0	0	0	0	0	0	0	0	0	0	0	0	0
GCCa	0	0	0	0	0	0	0	0	0	0	0	0	0	0	0	0	0	0	0	0	0	0	-1	0	0	0	0	0	0	0	0	0	0	0	0	0	0	0	0	0	0	0	0	0	0	0	0	0	0
GCCb	0	0	0	0	0	0	0	0	0	0	0	0	0	0	0	0	0	0	0	0	0	0	-1	0	0	0	0	0	0	0	0	0	0	0	0	0	0	0	0	0	0	0	0	0	0	0	0	0	0
GCCc	0	0	0	0	0	0	0	0	0	0	0	0	0	0	0	0	0	0	0	0	0	0	-1	0	0	0	0	0	0	0	0	0	0	0	0	0	0	0	0	0	0	0	0	0	0	0	0	0	0
GCL	0	0	0	0	0	0	0	0	0	0	0	0	0	0	0	0	0	-1	0	0	0	0	0	0	0	0	0	0	0	0	0	0	0	0	0	0	0	0	0	0	0	0	0	0	0	0	0	0	0
GDH	0	0	0	0	0	0	0	0	0	0	0	0	0	0	0	0	0	0	0	0	0	0	0	0	0	0	0	0	0	0	0	0	0	0	0	0	0	0	0	-1	0	0	0	0	0	0	0	0	0
GF6PTA	0	0	0	0	0	0	0	0	0	0	0	0	0	0	0	0	0	0	0	0	0	0	0	0	0	0	0	0	0	0	0	0	0	0	0	0	0	0	0	0	0	0	0	0	0	0	0	0	0
GHMT	0	0	0	0	0	0	0	0	0	0	0	0	0	0	0	0	0	0	0	0	0	0	0	0	0	0	0	0	0	0	0	0	0	0	0	0	0	0	0	0	0	0	0	0	0	0	0	0	0
GK1	0	0	0	0	0	0	0	0	0	0	0	0	0	0	0	0	0	0	0	0	0	0	0	0	0	0	0	0	0	0	0	0	0	0	0	0	0	0	0	0	0	0	0	0	0	0	0	0	0
GK2	0	0	0	0	0	0	0	0	0	0	0	0	0	0	0	0	0	0	0	0	0	0	0	0	0	0	0	0	0	0	0	0	0	0	0	0	0	0	0	0	0	0	0	0	0	0	0	0	0
GLCabcpp	0	0	0	0	0	0	0	0	0	0	0	0	0	0	0	0	0	0	0	0	0	0	0	0	0	0	0	0	0	0	0	0	0	0	0	0	0	0	0	0	0	0	0	0	0	0	0	0	0
GLCpts	0	0	0	0	0	0	0	0	0	0	0	0	0	0	0	0	0	0	0	0	0	0	0	0	0	0	0	0	0	0	0	0	0	0	0	0	0	0	0	0	0	0	0	0	0	0	0	0	0
GLU5K	0	0	0	0	0	0	0	0	0	0	0	0	0	0	0	0	0	0	0	0	0	0	0	0	0	0	0	0	0	0	0	0	0	0	0	0	0	0	0	0	0	0	0	0	0	0	0	0	0
GLUFT	0	0	0	0	0	0	0	0	0	0	0	0	0	0	0	0	0	0	0	0	0	0	0	0	0	0	0	0	0	0	0	0	0	0	0	0	0	0	0	0	0	0	0	0	0	0	0	0	0
GLUK_syn	0	0	0	0	0	0	0	0	0	0	0	0	0	0	0	0	0	0	0	0	0	0	0	0	0	0	0	0	0	0	0	0	0	0	0	0	0	0	0	0	0	0	0	0	0	0	0	0	0
GLUS_nadph	0	0	0	0	0	0	0	0	0	0	0	0	0	0	0	0	0	0	0	0	0	0	0	0	0	0	0	0	0	0	0	0	0	0	0	0	0	0	0	0	0	0	0	0	0	0	0	0	0
GLYALDDr	0	0	0	0	0	0	0	0	0	0	0	0	0	0	0	0	0	0	0	0	0	0	0	0	0	0	0	0	0	0	0	0	0	0	0	0	0	0	0	0	0	0	0	0	0	0	0	0	0
GLYAT	0	0	0	0	0	0	0	0	0	0	0	0	0	0	0	0	0	0	0	0	0	0	0	0	0	0	0	0	0	0	0	0	0	0	0	0	0	0	0	0	0	0	0	0	0	0	0	0	0
GLYCDH_1	0	0	0	0	0	0	0	0	0	0	0	0	0	0	0	0	0	0	0	0	0	0	0	0	0	0	0	0	0	0	0	0	0	0	0	0	0	0	0	0	0	0	0	0	0	0	0	0	0
GLYCK	0	0	0	0	0	0	0	0	0	0	0	0	0	0	0	0	0	0	0	0	0	0	0	0	0	0	0	0	0	0	0	0	0	0	0	0	0	0	0	0	0	0	0	0	0	0	0	0	0
GLYCK2	0	0	0	0	0	0	0	0	0	0	0	0	0	0	0	0	0	0	0	0	0	0	0	0	0	0	0	0	0	0	0	0	0	0	0	0	0	0	0	0	0	0	0	0	0	0	0	0	0
GLYCL	0	0	0	0	0	0	0	0	0	0	0	0	0	0	0	0	0	0	0	0	0	0	1	0	0	0	0	0	0	0	0	0	0	0	0	0	0	0	0	0	0	0	0	0	0	0	0	0	0
GLYCOR_nadp	0	0	0	0	0	0	0	0	0	0	0	0	0	0	0	0	0	0	0	0	0	0	0	0	0	0	0	0	0	0	0	0	0	0	0	0	0	0	0	0	0	0	0	0	0	0	0	0	0
GLYK	0	0	0	0	0	0	0	0	0	0	0	0	0	0	0	0	0	0	0	0	0	0	0	0	0	0	0	0	0	0	0	0	0	0	0	0	0	0	0	0	0	0	0	0	0	0	0	0	0
GMP5N	0	0	0	0	0	0	0	1	0	0	0	0	0	0	0	0	0	0	0	0	0	0	0	0	0	0	0	0	0	0	0	0	0	0	0	0	0	0	0	0	0	0	0	0	0	0	0	0	0
GNNUC	0	0	0	0	0	0	0	-1	0	0	0	-1	0	0	0	0	0	0	0	0	0	0	0	0	0	0	0	0	0	0	0	0	0	0	0	0	0	0	0	0	0	0	0	0	0	0	0	0	0
GPAR	0	0	0	0	0	0	0	-1	0	0	0	0	0	0	0	0	0	0	0	0	0	0	0	0	0	0	0	0	0	0	0	0	0	0	0	0	0	0	0	0	0	0	0	0	0	0	0	0	0
GUAD	0	0	0	0	0	0	0	0	0	0	0	-1	0	0	0	0	0	0	0	0	0	0	0	0	0	0	0	0	0	0	0	0	0	0	0	0	0	0	0	0	0	0	0	0	0	0	0	0	0
GUDBUTNAH	0	0	0	0	0	0	0	0	0	0	0	0	0	0	0	0	0	0	0	0	0	0	0	0	0	0	0	0	0	0	0	0	0	0	0	0	0	0	0	0	0	0	0	0	0	0	0	0	0
HACD1	0	0	0	0	0	0	0	0	0	0	0	0	0	0	0	0	0	0	0	0	0	0	0	0	0	0	0	0	0	0	0	-1	0	0	0	0	0	0	0	0	0	0	0	0	0	0	0	0	0
HCO3E	0	0	0	0	0	0	0	0	0	0	0	0	0	0	0	0	0	0	0	0	0	0	0	1	0	0	0	0	0	0	0	0	0	0	0	0	0	0	0	0	0	0	0	0	0	0	0	0	0
HDH	0	0	0	0	0	0	0	0	0	0	0	0	0	0	0	1	0	0	0	0	0	0	0	0	0	0	0	0	0	0	0	0	0	0	0	0	0	0	0	0	0	0	0	0	0	0	0	0	0
HEX1	0	0	0	0	0	0	0	0	0	0	0	0	0	0	0	0	0	0	0	0	0	0	0	0	0	0	0	0	0	0	0	0	0	0	0	0	0	0	0	0	0	0	0	0	0	0	0	0	0
HSDH	0	0	0	0	0	0	0	0	0	0	0	0	0	0	0	0	0	0	0	0	0	0	0	0	0	0	0	0	0	0	0	0	0	0	0	0	0	0	0	0	0	0	0	0	0	0	0	0	0
HSDx	0	0	0	0	0	0	0	0	0	0	0	0	0	0	0	0	0	0	0	0	0	0	0	0	0	0	0	0	0	0	0	0	0	0	0	0	0	0	0	0	0	0	0	0	0	0	0	0	0
HSK	0	0	0	0	0	0	0	0	0	0	0	0	0	0	0	0	0	0	0	0	0	0	0	0	0	0	0	0	0	0	0	0	0	0	0	0	0	0	0	0	0	0	0	0	0	0	0	0	0
Ht	0	0	0	0	0	0	0	0	0	0	0	0	0	0	0	0	0	0	0	0	0	0	0	0	1	0	0	0	0	0	0	0	0	0	0	0	0	0	0	0	0	0	0	0	0	0	0	0	0
HXAND	0	0	0	0	-1	0	0	0	0	0	0	0	0	0	0	0	0	0	0	0	0	0	0	0	0	0	0	0	0	0	0	0	0	0	0	0	0	0	0	0	0	0	0	0	0	0	0	0	0
HXPRT	0	0	0	0	1	0	0	0	0	0	0	0	-1	0	0	0	0	0	0	0	0	0	0	0	0	0	0	0	0	0	0	0	0	0	0	0	0	0	0	0	0	0	0	0	0	0	0	0	0
ICL	0	0	0	0	0	0	0	0	0	0	0	0	0	0	0	0	0	0	0	0	0	0	0	0	0	0	0	0	0	0	0	0	0	0	0	0	0	0	0	0	0	0	0	0	0	0	0	0	0
IDPh	0	0	0	0	0	0	0	0	0	0	0	0	0	0	0	0	0	0	0	0	0	0	0	0	0	0	0	0	0	0	0	0	0	0	0	0	0	0	0	0	0	0	0	0	0	0	0	0	0
IMPD	0	0	0	0	1	0	0	0	0	0	0	0	0	0	0	0	0	0	0	0	0	0	0	0	0	0	0	0	0	0	0	0	0	0	0	0	0	0	0	0	0	0	0	0	0	0	0	0	0
INSH	0	0	0	0	0	0	0	0	0	0	0	0	-1	0	0	0	0	0	0	0	0	0	0	0	0	0	0	0	0	0	0	0	0	0	0	0	0	0	0	0	0	0	0	0	0	0	0	0	0
ITCY	0	0	0	0	0	0	0	0	0	0	0	0	0	0	0	0	0	0	0	0	0	0	0	0	0	0	0	0	0	0	0	0	0	0	0	0	0	0	0	0	0	0	0	0	0	0	0	0	0
KARI_23dhmb	0	0	0	0	0	0	0	0	0	0	0	0	0	0	0	0	0	0	0	0	0	0	0	0	0	0	0	0	0	0	0	0	0	0	0	0	0	0	0	0	0	0	0	0	0	0	0	0	0
KARI_3hmoa	0	0	0	0	0	0	0	0	0	0	0	0	0	0	0	0	0	0	0	0	0	0	0	0	0	0	0	0	0	0	0	0	0	0	0	0	0	0	0	0	0	0	0	0	0	0	0	0	0
L_LACD2	0	0	0	0	0	0	0	0	0	0	0	0	0	0	0	0	0	0	0	0	0	0	0	0	0	0	0	0	0	0	0	0	0	0	0	0	0	0	0	0	0	0	0	0	0	0	0	0	0
L_LACD3	0	0	0	0	0	0	0	0	0	0	0	0	0	0	0	0	0	0	0	0	0	0	0	0	0	0	0	0	0	0	0	0	0	0	0	0	0	0	0	0	0	0	0	0	0	0	0	0	0
LDH_L	0	0	0	0	0	0	0	0	0	0	0	0	0	0	0	0	0	0	0	0	0	0	0	0	0	0	0	0	0	0	0	0	0	0	0	0	0	0	0	0	0	0	0	0	0	0	0	0	0
LPLIPAL1A140pp	0	0	0	0	0	0	0	0	0	0	0	0	0	0	0	0	0	0	0	0	0	0	0	0	0	1	0	0	0	0	0	0	0	0	0	0	0	0	0	0	0	0	0	0	0	0	0	0	0
LPLIPAL2A140	0	0	0	0	0	0	0	0	0	0	0	0	0	0	0	0	0	0	0	0	0	0	0	0	0	0	0	0	0	0	0	0	0	0	0	0	0	0	0	0	0	0	0	0	0	0	0	0	0
LPLIPAL2E160	0	0	0	0	0	0	0	0	0	0	0	0	0	0	0	0	0	0	0	0	0	0	0	0	0	0	0	0	0	0	0	0	0	0	0	0	0	0	0	0	0	0	0	0	0	0	0	0	0
LPLIPAL2E180	0	0	0	0	0	0	0	0	0	0	0	0	0	0	0	0	0	0	0	0	0	0	0	0	0	0	0	0	0	0	0	0	0	0	0	0	0	0	0	0	0	0	0	0	0	0	0	0	0
MALT	0	0	0	0	0	0	0	0	0	0	0	0	0	0	0	0	0	0	0	0	0	0	0	0	0	0	0	0	0	0	0	0	0	0	0	0	0	0	0	0	0	0	0	0	0	0	0	0	0
MATm	0	0	0	0	0	0	0	0	-1	-1	0	0	0	0	0	0	0	0	0	0	0	0	0	0	0	0	0	0	0	0	0	0	0	0	0	0	0	0	0	0	0	0	0	0	0	0	0	0	0
MDH	0	0	0	0	0	0	0	0	0	0	0	0	0	0	0	0	0	0	0	0	0	0	0	0	0	0	0	0	1	1	0	1	1	0	1	1	0	-1	-1	0	1	0	0	0	0	0	0	0	0
MDHC_nadp_hr	0	0	0	0	0	0	0	0	0	0	0	0	0	0	0	0	0	0	0	0	0	0	0	0	0	0	0	0	-1	-1	0	-1	-1	0	-1	-1	0	1	1	0	-1	0	0	0	0	0	0	0	0
MMSAD3	0	0	0	0	0	0	0	0	0	0	0	0	0	0	0	0	0	0	0	0	0	0	0	0	0	0	0	0	0	0	0	0	0	0	0	0	0	0	1	0	0	0	0	0	0	0	0	0	0
MNXR14578	0	0	0	0	0	0	0	0	0	0	0	0	0	0	0	0	0	0	0	0	0	0	0	0	0	0	1	0	0	0	0	0	0	0	0	0	0	0	0	0	0	0	0	0	0	0	0	0	0
MNXR15262	0	0	0	0	0	0	0	0	0	0	0	0	0	0	0	0	0	0	0	0	0	0	0	0	0	0	0	-1	0	0	0	0	0	0	0	0	0	0	0	0	0	0	0	0	0	0	0	0	0
MNXR15642	0	0	0	0	0	0	0	0	0	0	0	0	0	0	0	0	0	0	0	0	0	0	0	0	0	0	0	0	0	0	0	0	0	0	-1	0	0	0	0	0	0	0	0	0	0	0	0	0	0
MNXR160	0	0	0	0	0	0	0	0	0	0	0	0	0	0	0	0	0	0	0	0	0	0	0	0	0	0	0	1	0	0	0	0	0	0	0	0	0	0	0	0	0	0	0	0	0	0	0	0	0
MNXR16307	0	0	0	0	0	0	0	0	0	0	0	0	0	0	0	0	0	0	0	0	0	0	0	0	0	0	0	0	0	0	0	0	0	0	0	0	0	0	0	0	0	0	0	0	0	0	0	0	0
MNXR17296	0	0	0	0	0	0	0	0	0	0	0	0	0	0	0	0	0	0	0	0	0	0	0	0	0	0	0	0	-1	0	0	0	0	0	0	0	0	0	0	0	0	0	0	0	0	0	0	0	0
MNXR17297	0	0	0	0	0	0	0	0	0	0	0	0	0	0	0	0	0	0	0	0	0	0	0	0	0	0	0	0	1	0	0	0	0	0	0	0	0	0	0	0	0	0	0	0	0	0	0	0	0
MNXR18214	0	0	0	0	0	0	0	0	0	0	0	0	0	0	0	0	0	0	0	0	0	0	0	0	0	0	0	0	0	1	0	0	0	0	0	0	0	0	0	0	0	0	0	0	0	0	0	0	0
MNXR2062	0	0	0	0	0	0	0	0	0	0	0	0	0	0	0	0	0	0	0	0	0	0	0	0	0	0	0	0	0	0	0	0	0	0	0	0	0	-1	0	0	0	0	0	0	0	0	0	0	0
MNXR2832	0	0	0	0	0	0	0	0	0	0	0	0	0	0	0	0	0	-1	0	0	0	0	0	0	0	0	0	0	0	0	0	0	0	0	0	0	0	0	0	0	0	0	0	0	0	0	0	0	0
MNXR28660	0	1	0	0	0	0	0	0	0	0	0	0	0	0	0	0	0	0	0	0	0	0	0	0	0	0	0	0	0	0	0	0	0	0	0	0	0	0	0	0	0	0	0	0	0	0	0	0	0
MNXR29256	0	0	0	0	0	0	0	0	0	1	0	0	0	0	0	0	0	0	0	0	0	0	0	0	0	0	0	0	0	0	0	0	0	0	0	0	0	0	0	0	0	0	0	0	0	0	0	0	0
MNXR2929	0	0	0	0	0	0	0	0	1	0	0	0	0	0	0	0	0	0	0	0	0	0	0	0	0	0	0	0	0	0	0	0	0	0	0	0	0	0	0	0	0	0	0	0	0	0	0	0	0
MNXR31648	0	0	0	0	0	0	0	0	0	0	0	0	0	0	0	0	0	1	0	0	0	0	0	0	0	0	0	0	0	0	0	0	0	0	0	0	0	0	0	0	0	0	0	0	0	0	0	0	0
MNXR3277	0	0	0	0	0	0	0	0	0	0	0	0	0	0	0	0	0	0	0	0	0	0	0	0	0	0	0	0	0	0	1	0	0	0	0	0	0	0	0	0	0	0	0	0	0	0	0	0	0
MNXR3279	0	0	0	0	0	0	0	0	0	0	0	0	0	0	0	0	0	0	0	0	0	0	0	0	0	0	0	0	0	0	0	0	0	0	0	0	0	0	0	0	0	0	0	0	0	0	0	0	0
MNXR3312	0	0	0	0	0	0	0	0	0	0	0	0	0	0	0	0	0	0	0	0	0	0	0	0	0	0	0	0	0	0	-1	0	0	0	0	0	0	0	0	0	0	0	0	0	0	0	0	0	0
MNXR40622	0	0	0	0	0	0	0	0	0	0	0	0	0	0	0	0	0	0	0	0	0	0	0	0	0	0	0	0	0	0	0	0	0	0	0	0	0	0	0	0	0	0	0	0	0	0	0	0	0
MNXR4313	0	0	0	0	0	0	0	0	0	0	0	0	0	0	0	0	0	0	0	0	0	0	0	0	0	0	0	0	0	0	-1	0	0	0	0	0	0	0	0	0	0	0	0	0	0	0	0	0	0
MNXR4335	0	0	0	0	0	0	0	0	0	0	0	0	0	0	0	0	0	0	0	0	0	0	0	0	0	0	0	0	0	0	1	0	0	0	0	0	0	0	0	0	0	0	0	0	0	0	0	0	0
MNXR53366	0	-1	0	0	0	-1	0	0	0	0	0	0	0	0	0	0	0	0	0	0	0	0	0	0	0	1	0	0	0	0	0	0	0	0	0	0	0	0	0	0	0	0	0	0	0	0	0	0	0
MNXR578	0	0	0	0	0	0	0	0	-1	-1	0	0	0	0	0	0	0	0	0	0	0	0	0	0	0	0	0	0	0	0	0	0	0	0	0	0	0	0	0	0	0	0	0	0	0	0	0	0	0
MNXR58251	0	0	0	0	0	0	0	0	0	0	0	0	0	0	0	-1	0	0	0	0	0	0	0	0	0	0	0	0	0	0	0	0	0	0	0	0	0	0	0	0	0	0	0	0	0	0	0	0	0
MNXR59227	0	0	0	0	0	0	0	0	0	0	0	0	0	0	0	-1	0	0	0	0	0	0	0	0	0	0	0	0	0	0	0	0	0	0	0	0	0	0	0	0	0	0	0	0	0	0	0	0	0
MNXR6494	0	0	0	0	0	0	0	0	0	0	0	0	0	0	0	0	0	0	0	0	0	0	0	0	0	0	0	0	0	0	0	1	0	0	0	0	0	0	0	0	0	0	0	0	0	0	0	0	0
MNXR69337	0	0	0	0	0	0	0	0	0	0	0	0	0	0	0	0	0	0	0	0	0	0	0	0	0	0	0	0	0	0	0	0	0	-1	0	0	0	0	0	0	0	0	0	0	0	0	0	0	0
MNXR69346	0	0	0	0	0	0	0	0	0	0	0	0	0	0	0	0	0	0	0	0	0	0	0	0	0	0	0	0	0	0	0	0	0	0	0	0	0	0	0	0	0	0	0	1	0	0	0	0	0
MNXR69352	0	0	0	0	0	0	0	0	0	0	0	0	0	0	0	0	0	0	0	0	0	0	0	0	0	0	0	0	0	0	0	0	0	1	0	0	0	0	0	0	0	0	0	0	0	0	0	0	0
MNXR6970	0	0	0	0	0	0	0	0	0	0	0	0	0	0	0	0	0	0	0	0	0	0	0	0	0	0	0	0	0	0	0	0	1	0	0	0	0	0	0	0	0	0	0	0	0	0	0	0	0
MNXR69727	0	0	0	0	0	0	0	0	0	0	0	0	0	0	0	0	0	0	0	0	0	0	0	0	0	0	0	0	0	0	0	0	0	-1	0	0	0	0	0	0	0	0	0	0	0	0	0	0	0
MNXR69749	0	0	0	0	0	0	0	0	0	0	0	0	0	0	0	0	0	0	0	0	0	0	0	0	0	0	0	0	0	0	0	0	0	1	0	0	0	0	0	0	0	0	0	0	0	0	0	0	0
MNXR69763	0	0	0	0	0	0	0	0	0	0	0	0	0	0	0	0	0	0	0	0	0	0	0	0	0	0	0	0	0	0	0	0	0	0	0	0	0	0	0	0	0	0	0	1	0	0	0	0	0
MNXR71850	0	0	0	0	0	0	0	0	0	0	0	0	0	0	0	0	0	0	0	0	0	0	0	0	0	0	0	0	0	0	0	0	0	0	0	0	0	0	0	0	0	0	0	0	0	0	0	0	0
MNXR7594	0	0	0	0	0	0	0	0	0	0	0	0	0	0	0	0	0	0	0	0	0	0	0	0	0	0	0	0	0	0	0	0	0	0	1	0	0	0	0	0	0	0	0	0	0	0	0	0	0
MNXR7613	0	0	0	0	0	0	0	0	0	1	0	0	0	0	0	0	0	0	0	0	0	0	0	0	0	0	0	0	0	0	0	0	0	0	0	0	0	0	0	0	0	0	0	0	0	0	0	0	0
MNXR79288	0	0	0	0	0	0	0	0	0	0	0	0	0	0	0	0	0	0	0	0	0	0	0	0	0	0	0	0	0	0	0	0	0	0	0	0	0	0	0	0	0	0	0	0	0	0	0	0	0
MNXR79548	0	0	0	0	0	0	0	0	0	0	0	0	0	0	0	0	0	0	0	0	0	0	0	0	0	0	0	0	0	0	0	0	0	0	0	0	0	0	0	0	0	0	0	0	0	0	0	0	0
MNXR79878	0	0	0	0	0	0	0	0	0	0	0	0	0	0	0	0	0	0	0	0	0	0	0	-1	0	0	-1	0	0	0	0	0	0	0	0	0	0	0	-1	0	0	0	0	0	0	0	0	0	0
MNXR80382	0	0	0	0	0	0	0	0	0	0	0	0	0	0	0	0	0	0	0	0	0	0	0	0	0	0	0	0	0	0	0	0	0	0	0	0	0	0	0	0	0	0	0	0	0	0	0	0	0
MNXR80383	0	0	0	0	0	0	0	0	0	0	0	0	0	0	0	0	0	0	0	0	0	0	0	0	0	0	0	0	0	0	0	0	0	0	0	0	0	0	0	0	0	0	1	0	0	0	0	0	0
MNXR80405	0	0	0	0	0	0	0	0	0	0	0	0	0	0	0	0	0	0	0	0	0	0	0	0	0	0	0	0	0	0	0	0	0	0	0	0	0	0	0	0	0	0	0	0	0	0	0	0	0
MNXR80406	0	0	0	0	0	0	0	0	0	0	0	0	0	0	0	0	0	0	0	0	0	0	0	0	0	0	0	0	0	0	0	0	0	0	0	0	0	0	0	0	0	0	-1	0	0	0	0	0	0
MNXR84631	0	0	0	0	0	0	0	0	0	0	0	0	0	0	0	0	0	0	0	0	0	0	0	0	0	0	0	0	0	0	0	0	0	0	0	-1	0	0	0	0	0	0	0	0	0	0	0	0	0
MNXR85267	0	0	0	0	0	0	0	0	0	0	0	0	0	0	0	0	0	0	0	0	0	0	0	0	0	0	0	0	0	0	0	0	0	0	0	0	-1	0	0	0	0	0	0	0	0	0	0	0	0
MNXR85268	0	0	0	0	0	0	0	0	0	0	0	0	0	0	0	0	0	0	0	0	0	0	0	0	0	0	0	0	0	0	0	0	0	0	0	0	1	0	0	0	0	0	0	0	0	0	0	0	0
MNXR85270	0	0	0	0	0	0	0	0	0	0	0	0	0	0	0	0	0	0	0	0	0	0	0	0	0	0	0	0	0	0	0	0	0	0	0	0	1	0	0	0	0	0	0	0	0	0	0	0	0
MNXR85287	0	0	0	0	0	0	0	0	0	0	0	0	0	0	0	0	0	0	0	0	0	0	0	0	0	0	0	0	0	0	0	0	0	0	0	1	0	0	0	0	0	0	0	0	0	0	0	0	0
MNXR85310	0	0	0	0	0	0	0	0	0	0	0	0	0	0	0	0	0	0	0	0	0	0	0	0	0	0	0	0	0	0	0	0	0	0	0	0	1	0	0	0	0	0	0	0	0	0	0	0	0
MNXR85368	0	0	0	0	0	0	0	0	0	0	0	0	0	0	0	0	0	0	0	0	0	0	0	0	0	0	0	0	0	0	0	0	0	0	0	0	0	0	0	0	0	0	0	0	0	0	0	0	0
MNXR85460	0	0	0	0	0	0	0	0	0	0	0	0	0	0	0	0	0	0	0	0	0	0	0	0	0	0	-1	0	-1	-1	0	-1	-1	0	-1	-1	0	1	1	0	-1	0	0	0	0	0	0	0	0
MNXR85587	0	0	0	0	0	0	0	0	0	0	0	0	0	0	0	0	0	0	0	0	0	0	0	0	0	0	0	0	0	0	0	0	0	0	0	0	0	0	0	0	0	0	0	0	0	0	0	0	0
MNXR8605	0	0	0	0	0	0	0	0	0	0	0	0	0	0	0	0	0	0	0	0	0	0	0	0	0	0	0	0	0	0	0	0	0	0	0	0	0	1	0	0	0	0	0	0	0	0	0	0	0
MNXR87148	0	0	0	0	0	0	0	0	0	0	0	0	0	0	0	0	0	0	0	0	0	0	0	0	0	0	0	0	0	0	0	0	0	0	0	0	0	0	0	0	0	0	0	0	0	0	0	0	0
MNXR8994	0	0	0	0	0	0	0	0	0	0	0	0	0	0	0	0	0	0	0	0	0	0	0	0	0	0	0	0	0	0	0	0	0	0	0	0	0	0	1	0	0	0	0	0	0	0	0	0	0
MNXR93624	0	0	0	0	0	0	0	0	0	0	0	0	0	0	0	0	0	0	0	0	0	0	0	0	0	0	0	0	0	0	0	0	0	0	0	0	0	0	0	0	0	0	0	0	0	0	0	0	0
MNXR93704	0	0	0	0	0	0	0	0	0	0	0	0	0	0	0	0	0	0	0	0	0	0	0	0	0	0	0	0	0	0	0	0	0	0	0	0	0	0	0	0	0	0	0	0	0	0	0	0	0
MNXR93715	0	0	0	0	0	0	0	0	0	0	0	0	0	0	0	0	0	0	0	0	0	0	0	0	0	0	0	0	0	0	0	0	0	0	0	0	0	0	0	1	0	0	0	0	0	0	0	0	0
MNXR93746	0	0	0	0	0	0	0	0	0	0	0	-1	0	0	0	0	0	0	0	0	0	0	0	0	0	0	0	0	0	0	0	0	0	0	0	0	0	0	0	0	0	0	0	0	0	0	0	0	0
MNXR93748	0	0	0	0	0	0	0	0	0	0	0	0	0	0	0	0	0	0	0	0	0	0	0	0	0	0	0	0	0	0	0	0	0	0	0	0	0	0	0	0	0	0	0	0	0	0	0	0	0
MNXR93798	0	0	0	0	0	0	0	0	0	0	0	0	0	0	0	0	0	0	0	0	0	0	0	0	0	0	0	0	0	0	0	0	0	0	0	0	0	0	0	0	0	-2	0	0	0	0	0	0	0
MNXR93844	0	0	0	0	0	0	0	0	0	0	0	0	0	0	0	0	0	0	0	0	0	0	0	0	0	0	0	0	0	0	0	0	0	0	0	0	0	0	0	0	0	1	0	0	0	0	0	0	0
MNXR93845	0	0	0	0	0	0	0	0	0	0	0	0	0	0	0	0	0	0	0	0	0	0	0	0	0	0	0	0	0	0	0	0	0	0	0	0	0	0	0	0	0	-1	0	0	0	0	0	0	0
MNXR93945	0	0	0	0	0	0	0	0	0	0	0	0	0	0	0	0	0	0	0	0	0	0	0	0	0	0	0	0	0	0	0	0	0	0	0	0	0	0	0	0	-1	0	0	0	0	0	0	0	0
MNXR93946	0	0	0	0	0	0	0	0	0	0	0	0	0	0	0	0	0	0	0	0	0	0	0	0	0	0	0	0	0	0	0	0	0	0	0	0	0	0	0	0	1	0	0	0	0	0	0	0	0
MNXR94164	0	0	0	0	0	0	0	0	0	0	0	0	0	0	0	0	0	0	0	0	0	0	0	0	0	0	0	0	0	0	0	0	0	0	0	0	0	0	0	0	0	2	0	0	0	0	0	0	0
MNXR94165	0	0	0	0	0	0	0	0	0	0	0	0	0	0	0	0	0	0	0	0	0	0	0	0	0	0	0	0	0	0	0	0	0	0	0	0	0	0	0	0	0	-1	0	0	0	0	0	0	0
MNXR94166	0	0	0	0	0	0	0	0	0	0	0	0	0	0	0	0	0	0	0	0	0	0	0	0	0	0	0	0	0	0	0	0	0	0	0	0	0	0	0	0	0	1	0	0	0	0	0	0	0
MNXR94194	0	0	0	0	0	0	0	0	0	0	0	0	0	0	0	0	0	0	0	0	0	0	0	0	0	0	0	0	0	0	0	0	0	0	0	0	0	0	0	0	0	0	0	0	-1	0	0	0	0
MNXR94196	0	0	0	0	0	0	0	0	0	0	0	0	0	0	0	0	0	0	0	0	0	0	0	0	0	0	0	0	0	0	0	0	0	0	0	0	0	0	0	0	0	0	0	0	0	-1	0	0	0
MNXR94197	0	0	0	0	0	0	0	0	0	0	0	0	0	0	0	0	0	0	0	0	0	0	0	0	0	0	0	0	0	0	0	0	0	0	0	0	0	0	0	0	0	0	0	0	0	0	-1	0	0
MNXR94198	0	0	0	0	0	0	0	0	0	0	0	0	0	0	0	0	0	0	0	0	0	0	0	0	0	0	0	0	0	0	0	0	0	0	0	0	0	0	0	0	0	0	0	0	0	0	0	1	0
MNXR94200	0	0	0	0	0	0	0	0	0	0	0	0	0	0	0	0	0	0	0	0	0	0	0	0	0	0	0	0	0	0	0	0	0	0	0	0	0	0	0	0	0	0	0	0	0	0	0	0	1
MNXR94201	0	0	0	0	0	0	0	0	0	0	0	0	0	0	0	0	0	0	0	0	0	0	0	0	0	0	0	0	0	0	0	0	0	0	0	0	0	0	0	0	0	0	0	0	0	0	0	0	0
MNXR94202	0	0	0	0	0	0	0	0	0	0	0	0	0	0	0	0	0	0	0	0	0	0	0	0	0	0	0	0	0	0	0	0	0	0	0	0	0	0	0	0	0	0	0	0	0	0	0	0	0
MNXR94217	0	0	0	0	0	0	0	0	0	0	0	0	0	0	0	0	0	0	0	0	0	0	0	0	0	0	0	0	0	0	0	0	0	0	0	0	0	0	0	0	0	0	0	0	1	0	0	0	0
MNXR94219	0	0	0	0	0	0	0	0	0	0	0	0	0	0	0	0	0	0	0	0	0	0	0	0	0	0	0	0	0	0	0	0	0	0	0	0	0	0	0	0	0	0	0	0	0	1	0	0	0
MNXR94220	0	0	0	0	0	0	0	0	0	0	0	0	0	0	0	0	0	0	0	0	0	0	0	0	0	0	0	0	0	0	0	0	0	0	0	0	0	0	0	0	0	0	-1	0	0	0	0	0	0
MNXR94221	0	0	0	0	0	0	0	0	0	0	0	0	0	0	0	0	0	0	0	0	0	0	0	0	0	0	0	0	0	0	0	0	0	0	0	0	0	0	0	0	0	0	0	0	0	0	1	0	0
MNXR94222	0	0	0	0	0	0	0	0	0	0	0	0	0	0	0	0	0	0	0	0	0	0	0	0	0	0	0	0	0	0	0	0	0	0	0	0	0	0	0	0	0	0	0	0	0	0	0	-1	0
MNXR94224	0	0	0	0	0	0	0	0	0	0	0	0	0	0	0	0	0	0	0	0	0	0	0	0	0	0	0	0	0	0	0	0	0	0	0	0	0	0	0	0	0	0	0	0	0	0	0	0	-1
MNXR94225	0	0	0	0	0	0	0	0	0	0	0	0	0	0	0	0	0	0	0	0	0	0	0	0	0	0	0	0	0	0	0	0	0	0	0	0	0	0	0	0	0	0	0	0	0	0	0	0	0
MNXR94226	0	0	0	0	0	0	0	0	0	0	0	0	0	0	0	0	0	0	0	0	0	0	0	0	0	0	0	0	0	0	0	0	0	0	0	0	0	0	0	0	0	0	0	0	0	0	0	0	0
MNXR94227	0	0	0	0	0	0	0	0	0	0	0	0	0	0	0	0	0	0	0	0	0	0	0	0	0	0	0	0	0	0	0	0	0	0	0	0	0	0	0	0	0	0	0	-1	0	0	0	0	0
MNXR94245	0	0	0	0	0	0	0	0	0	0	0	0	0	0	0	0	0	0	0	0	0	0	0	0	0	0	0	0	0	0	0	0	0	0	0	0	0	0	0	0	0	0	0	0	-1	0	0	0	0
MNXR94247	0	0	0	0	0	0	0	0	0	0	0	0	0	0	0	0	0	0	0	0	0	0	0	0	0	0	0	0	0	0	0	0	0	0	0	0	0	0	0	0	0	0	0	0	0	-1	0	0	0
MNXR94248	0	0	0	0	0	0	0	0	0	0	0	0	0	0	0	0	0	0	0	0	0	0	0	0	0	0	0	0	0	0	0	0	0	0	0	0	0	0	0	0	0	0	1	0	0	0	0	0	0
MNXR94249	0	0	0	0	0	0	0	0	0	0	0	0	0	0	0	0	0	0	0	0	0	0	0	0	0	0	0	0	0	0	0	0	0	0	0	0	0	0	0	0	0	0	0	0	0	0	-1	0	0
MNXR94250	0	0	0	0	0	0	0	0	0	0	0	0	0	0	0	0	0	0	0	0	0	0	0	0	0	0	0	0	0	0	0	0	0	0	0	0	0	0	0	0	0	0	0	0	0	0	0	-1	0
MNXR94252	0	0	0	0	0	0	0	0	0	0	0	0	0	0	0	0	0	0	0	0	0	0	0	0	0	0	0	0	0	0	0	0	0	0	0	0	0	0	0	0	0	0	0	0	0	0	0	0	-1
MNXR94253	0	0	0	0	0	0	0	0	0	0	0	0	0	0	0	0	0	0	0	0	0	0	0	0	0	0	0	0	0	0	0	0	0	0	0	0	0	0	0	0	0	0	0	0	0	0	0	0	0
MNXR94254	0	0	0	0	0	0	0	0	0	0	0	0	0	0	0	0	0	0	0	0	0	0	0	0	0	0	0	0	0	0	0	0	0	0	0	0	0	0	0	0	0	0	0	0	0	0	0	0	0
MNXR94255	0	0	0	0	0	0	0	0	0	0	0	0	0	0	0	0	0	0	0	0	0	0	0	0	0	0	0	0	0	0	0	0	0	0	0	0	0	0	0	0	0	0	0	1	0	0	0	0	0
MNXR94256	0	0	0	0	0	0	0	0	0	0	0	0	0	0	0	0	0	0	0	0	0	0	0	0	0	0	0	0	0	0	0	0	0	0	0	0	0	0	0	0	0	0	0	0	1	0	0	0	0
MNXR94258	0	0	0	0	0	0	0	0	0	0	0	0	0	0	0	0	0	0	0	0	0	0	0	0	0	0	0	0	0	0	0	0	0	0	0	0	0	0	0	0	0	0	0	0	0	0	0	0	0
MNXR94259	0	0	0	0	0	0	0	0	0	0	0	0	0	0	0	0	0	0	0	0	0	0	0	0	0	0	0	0	0	0	0	0	0	0	0	0	0	0	0	0	0	0	0	0	0	1	0	0	0
MNXR94260	0	0	0	0	0	0	0	0	0	0	0	0	0	0	0	0	0	0	0	0	0	0	0	0	0	0	0	0	0	0	0	0	0	0	0	0	0	0	0	0	0	0	0	0	0	0	1	0	0
MNXR94261	0	0	0	0	0	0	0	0	0	0	0	0	0	0	0	0	0	0	0	0	0	0	0	0	0	0	0	0	0	0	0	0	0	0	0	0	0	0	0	0	0	0	0	0	0	0	0	1	0
MNXR94263	0	0	0	0	0	0	0	0	0	0	0	0	0	0	0	0	0	0	0	0	0	0	0	0	0	0	0	0	0	0	0	0	0	0	0	0	0	0	0	0	0	0	0	0	0	0	0	0	1
MNXR94264	0	0	0	0	0	0	0	0	0	0	0	0	0	0	0	0	0	0	0	0	0	0	0	0	0	0	0	0	0	0	0	0	0	0	0	0	0	0	0	0	0	0	0	0	0	0	0	0	0
MNXR94265	0	0	0	0	0	0	0	0	0	0	0	0	0	0	0	0	0	0	0	0	0	0	0	0	0	0	0	0	0	0	0	0	0	0	0	0	0	0	0	0	0	0	0	0	0	0	0	0	0
MNXR94325	0	0	0	0	0	0	0	0	0	0	0	0	0	0	0	0	0	0	0	0	0	0	0	0	0	0	0	0	0	0	0	0	0	0	0	0	0	0	0	0	0	0	0	0	0	0	0	0	0
MNXR94332	0	0	1	0	0	0	0	0	0	0	0	0	0	0	0	0	0	0	0	0	0	0	0	0	0	0	0	0	0	0	0	0	0	0	0	0	0	0	0	0	0	0	0	0	0	0	0	0	0
MNXR94333	0	0	0	0	0	1	0	0	0	0	0	0	0	0	0	0	0	0	0	0	0	0	0	0	0	0	0	0	0	0	0	0	0	0	0	0	0	0	0	0	0	0	0	0	0	0	0	0	0
MTHFC	0	0	0	0	0	0	0	0	0	0	0	0	0	0	1	0	0	0	0	0	0	0	0	0	0	0	0	0	0	0	0	0	0	0	0	0	0	0	0	0	0	0	0	0	0	0	0	0	0
MTHFO	0	0	0	0	0	0	0	0	0	0	0	0	0	0	0	0	0	0	0	0	0	0	0	0	0	0	0	0	0	0	0	0	0	0	0	0	0	0	0	0	0	0	0	0	0	0	0	0	0
MTHFO_nadp	0	0	0	0	0	0	0	0	0	0	0	0	0	0	0	0	0	0	0	0	0	0	0	0	0	0	0	0	0	0	0	0	0	0	0	0	0	0	0	0	0	0	0	0	0	0	0	0	0
MTI	0	0	0	0	0	0	0	0	0	0	0	0	0	0	0	0	0	0	0	0	0	0	0	0	0	0	0	0	0	0	0	0	0	0	0	0	0	0	0	0	0	0	0	0	0	0	0	0	0
NADH10	0	0	0	0	0	0	0	0	0	0	0	0	0	0	0	0	0	0	0	0	0	0	0	0	0	0	0	0	0	0	0	0	0	0	0	0	0	0	0	0	0	0	0	0	0	0	0	0	0
NADH5	0	0	0	0	0	0	0	0	0	0	0	0	0	0	0	0	0	0	0	0	0	0	0	0	0	0	0	0	0	0	0	0	0	0	0	0	0	0	0	0	0	0	0	0	0	0	0	0	0
NADH6	0	0	0	0	0	0	0	0	0	0	0	0	0	0	0	0	1	0	0	0	1	0	0	0	0	0	0	0	0	0	0	0	0	0	0	0	0	0	0	0	0	0	0	0	0	0	0	0	0
NADH9	0	0	0	0	0	0	0	0	0	0	0	0	0	0	0	0	1	0	0	0	0	0	0	0	0	0	0	0	0	0	0	0	0	0	0	0	0	0	0	0	0	0	0	0	0	0	0	0	0
NADK	0	0	0	0	0	0	0	0	0	0	0	0	0	0	0	0	0	0	0	0	0	0	0	0	0	0	0	0	0	0	0	0	0	0	0	0	0	0	0	0	0	0	0	0	0	0	0	0	0
NADTRHD	0	0	0	0	0	0	0	0	0	0	0	0	0	0	0	0	0	0	0	0	0	0	0	0	0	0	0	0	0	0	0	0	0	0	0	0	0	0	0	0	0	0	0	0	0	0	0	0	0
NDPK4	0	0	0	0	0	0	0	0	0	0	0	0	0	0	0	0	0	0	0	0	0	0	0	0	0	0	0	0	0	0	0	0	0	0	0	0	0	0	0	0	0	0	0	0	0	0	0	0	0
NDPK6	0	0	0	0	0	0	0	0	0	0	1	0	0	0	0	0	0	0	0	0	0	0	0	0	0	0	0	0	0	0	0	0	0	0	0	0	0	0	0	0	0	0	0	0	0	0	0	0	0
NDPK8	0	0	0	0	0	0	0	0	0	0	0	0	0	0	0	0	0	0	0	0	0	0	0	0	0	0	0	0	0	0	0	0	0	0	0	0	0	0	0	0	0	0	0	0	0	0	0	0	0
NDPK9	0	0	0	0	0	0	0	0	0	0	0	0	0	0	0	0	0	0	0	0	0	0	0	0	0	0	0	0	0	0	0	0	0	0	0	0	0	0	0	0	0	0	0	0	0	0	0	0	0
NFORGLUAH	0	0	0	0	0	0	0	0	0	0	0	0	0	0	0	0	0	0	0	0	0	0	0	0	0	0	0	0	0	0	0	0	0	0	0	0	0	0	0	0	0	0	0	0	0	0	0	0	0
NMNHYD	0	0	0	0	0	0	0	0	0	0	0	0	0	0	0	0	0	0	0	0	0	0	0	0	0	0	0	0	0	0	0	0	0	0	0	0	0	0	0	0	0	0	0	0	0	0	0	0	0
NO3R1	0	0	0	0	0	0	0	0	0	0	0	0	0	0	0	0	0	0	0	0	0	0	0	0	0	0	0	0	0	0	0	0	0	0	0	0	0	0	0	0	0	0	0	0	0	0	0	0	0
NO3R2	0	0	0	0	0	0	0	0	0	0	0	0	0	0	0	0	0	0	0	0	0	0	0	0	0	0	0	0	0	0	0	0	0	0	0	0	0	0	0	0	0	0	0	0	0	0	0	0	0
NTD1	0	0	0	0	0	0	0	0	0	0	0	0	0	0	0	0	0	0	0	0	0	0	0	0	0	0	0	0	0	0	0	0	0	0	0	0	0	0	0	0	0	0	0	0	0	0	0	0	0
NTD10	0	0	0	0	0	0	0	0	0	0	0	1	0	0	0	0	0	0	0	0	0	0	0	0	0	0	0	0	0	0	0	0	0	0	0	0	0	0	0	0	0	0	0	0	0	0	0	0	0
NTD11	0	0	0	0	0	0	0	0	0	0	0	0	1	0	0	0	0	0	0	0	0	0	0	0	0	0	0	0	0	0	0	0	0	0	0	0	0	0	0	0	0	0	0	0	0	0	0	0	0
NTD4	0	0	0	0	0	0	0	0	0	0	0	0	0	0	0	0	0	0	0	0	0	0	0	0	0	0	0	0	0	0	0	0	0	0	0	0	0	0	0	0	0	0	0	0	0	0	0	0	0
NTD5	0	0	0	0	0	0	0	0	0	0	0	0	0	0	0	0	0	0	0	0	0	0	0	0	0	0	0	0	0	0	0	0	0	0	0	0	0	0	0	0	0	0	0	0	0	0	0	0	0
NTD7	0	0	0	0	0	0	0	0	0	0	0	0	0	0	0	0	0	0	0	0	0	0	0	0	0	0	0	0	0	0	0	0	0	0	0	0	0	0	0	0	0	0	0	0	0	0	0	0	0
OCOAT1	0	0	0	0	0	0	0	0	0	0	0	0	0	1	0	0	0	0	0	0	0	0	0	0	0	0	0	0	0	0	0	0	0	0	0	0	0	0	0	0	0	0	0	0	0	0	0	0	0
P5CD	-1	0	0	0	0	0	0	0	0	0	0	0	0	0	0	0	0	0	0	0	0	0	0	0	0	0	0	0	0	0	0	0	0	0	0	0	0	0	0	0	0	0	0	0	0	0	0	0	0
P5CR	0	0	0	0	0	0	0	0	0	0	0	0	0	0	0	0	0	0	0	0	0	0	0	0	0	0	0	0	0	0	0	0	0	0	0	0	0	0	0	0	0	0	0	0	0	0	0	0	0
P5CRx	0	0	0	0	0	0	0	0	0	0	0	0	0	0	0	0	0	0	0	0	0	0	0	0	0	0	0	0	0	0	0	0	0	0	0	0	0	0	0	0	0	0	0	0	0	0	0	0	0
PEPCK_re	0	0	0	0	0	0	0	0	0	0	0	0	0	0	0	0	0	0	0	0	0	0	0	0	0	0	1	0	1	1	0	1	1	0	1	1	0	-1	-1	0	1	0	0	0	0	0	0	0	0
PFK	0	0	0	0	0	0	0	0	0	0	1	0	0	0	0	0	0	0	0	0	0	0	0	0	0	0	-1	0	-1	-1	0	-1	-1	0	-1	-1	0	1	1	0	-1	0	0	0	0	0	0	0	0
PFK_3	0	0	0	0	0	0	0	0	0	0	0	0	0	0	0	0	0	0	0	0	0	0	0	0	0	0	0	0	0	0	0	0	0	0	0	0	0	0	0	0	0	0	0	0	0	0	0	0	0
PFK_adp	0	0	0	0	0	0	0	0	0	0	-1	0	0	0	0	0	0	0	0	0	0	0	0	0	0	0	1	0	1	1	0	1	1	0	1	1	0	-1	-1	0	1	0	0	0	0	0	0	0	0
PGAMT	0	0	0	0	0	0	0	0	0	0	0	0	0	0	0	0	0	0	0	0	0	0	0	0	0	0	0	0	0	0	0	0	0	0	0	0	0	0	0	0	0	0	0	0	0	0	0	0	0
PGCD	0	0	0	0	0	0	0	0	0	0	0	0	0	0	0	0	0	0	0	0	0	0	0	0	0	0	0	0	0	0	0	0	0	0	0	0	0	0	0	0	0	0	0	0	0	0	0	0	0
PGI	0	0	0	0	0	0	0	0	0	0	0	0	0	0	0	0	0	0	0	0	0	0	0	0	0	0	0	0	0	0	0	0	0	0	0	0	0	0	0	0	0	0	0	0	0	0	0	0	0
PGK	0	0	0	0	0	0	0	0	0	0	0	0	0	0	0	0	0	0	0	0	0	0	0	0	0	0	0	0	0	0	0	0	0	0	0	0	0	0	0	0	0	0	0	0	0	0	0	0	0
PGL	0	0	0	0	0	0	0	0	0	0	0	0	0	0	0	0	0	0	0	0	0	0	0	0	0	0	0	0	0	0	0	0	0	0	0	0	0	0	0	0	0	0	0	0	0	0	0	0	0
PGM	0	0	0	0	0	0	0	0	0	0	0	0	0	0	0	0	0	0	0	0	0	0	0	0	0	0	0	0	0	0	0	0	0	0	0	0	0	0	0	0	0	0	0	0	0	0	0	0	0
PGMT	0	0	0	0	0	0	0	0	0	0	0	0	0	0	0	0	0	0	0	0	0	0	0	0	0	0	0	0	0	0	0	0	0	0	0	0	0	0	0	0	0	0	0	0	0	0	0	0	0
PIabc	0	0	0	0	0	0	0	0	0	0	0	0	0	0	0	0	0	0	0	0	0	0	0	0	0	0	0	0	0	0	0	0	0	0	0	0	0	0	0	0	0	0	0	0	0	0	0	0	0
PIt2r	0	0	0	0	0	0	0	0	0	0	0	0	0	0	0	0	0	0	0	0	0	0	0	0	0	0	0	0	0	0	0	0	0	0	0	0	0	0	0	0	0	0	0	0	0	0	0	0	0
PLIPA1A140pp	0	0	0	0	0	0	0	0	0	0	0	0	0	0	0	0	0	0	0	0	0	0	0	0	0	0	0	0	0	0	0	0	0	0	0	0	0	0	0	0	0	0	0	0	0	0	0	0	0
PLIPA1E160	0	0	0	0	0	0	0	0	0	0	0	0	0	0	0	0	0	0	0	0	0	0	0	0	0	0	0	0	0	0	0	0	0	0	0	0	0	0	0	0	0	0	0	0	0	0	0	0	0
PLIPA1E180	0	0	0	0	0	0	0	0	0	0	0	0	0	0	0	0	0	0	0	0	0	0	0	0	0	0	0	0	0	0	0	0	0	0	0	0	0	0	0	0	0	0	0	0	0	0	0	0	0
PLIPA2A140pp	0	0	0	0	0	0	0	0	0	0	0	0	0	0	0	0	0	0	0	0	0	0	0	0	0	0	0	0	0	0	0	0	0	0	0	0	0	0	0	0	0	0	0	0	0	0	0	0	0
PLIPA2A160pp	0	0	1	0	0	0	0	0	0	0	0	0	0	0	0	0	0	0	0	0	0	0	0	0	0	0	0	0	0	0	0	0	0	0	0	0	0	0	0	0	0	0	0	0	0	0	0	0	0
PPC	0	0	0	0	0	0	0	0	0	0	0	0	0	0	0	0	0	0	0	0	0	0	0	0	0	0	0	0	0	0	0	0	0	0	0	0	0	0	0	0	0	0	0	0	0	0	0	0	0
PPS	0	0	0	0	0	0	0	0	0	0	0	0	0	0	0	0	0	0	0	0	0	0	0	0	0	0	-1	0	-1	-1	0	-1	-1	0	-1	-1	0	1	1	0	-1	0	0	0	0	0	0	0	0
PROabc	0	0	0	0	0	0	0	0	0	0	0	0	0	0	0	0	0	0	0	0	0	0	0	0	0	0	0	0	0	0	0	0	0	0	0	0	0	0	0	0	0	0	0	0	0	0	0	0	0
PROD2	0	0	0	0	0	0	0	0	0	0	0	0	0	0	0	0	0	0	0	0	0	0	0	0	0	0	0	0	0	0	0	0	0	0	0	0	0	0	0	0	0	0	0	0	0	0	0	0	0
PROt2r	0	0	0	0	0	0	0	0	0	0	0	0	0	0	0	0	0	0	0	0	0	0	0	0	0	0	0	0	0	0	0	0	0	0	0	0	0	0	0	0	0	0	0	0	0	0	0	0	0
PRPPS	0	0	0	-1	0	0	0	-1	-1	-1	0	-1	-1	0	0	0	0	0	0	0	0	0	0	0	0	0	0	0	0	0	0	0	0	0	0	0	0	0	0	0	0	0	0	0	0	0	0	0	0
PSAT	0	0	0	0	0	0	0	0	0	0	0	0	0	0	0	0	0	0	0	0	0	0	0	0	0	0	0	0	0	0	0	0	0	0	0	0	0	0	0	0	0	0	0	0	0	0	0	0	0
PSP	0	0	0	0	0	0	0	0	0	0	0	0	0	0	0	0	0	0	0	0	0	0	0	0	0	0	0	0	0	0	0	0	0	0	0	0	0	0	0	0	0	0	0	0	0	0	0	0	0
PUTA3	1	0	0	0	0	0	0	0	0	0	0	0	0	0	0	0	0	0	0	0	0	0	0	0	0	0	0	0	0	0	0	0	0	0	0	0	0	0	0	0	0	0	0	0	0	0	0	0	0
PYK	0	0	0	0	0	0	0	0	0	0	0	0	0	0	0	0	0	0	0	0	0	0	0	0	0	0	0	0	0	0	0	0	0	0	0	0	0	0	0	0	0	0	0	0	0	0	0	0	0
R01465m	0	0	0	0	0	0	0	0	0	0	0	0	0	0	0	0	0	0	0	0	0	0	0	0	0	0	0	0	0	0	0	0	0	0	0	0	0	0	0	0	0	0	0	0	0	0	0	0	0
RBK	0	0	0	-1	0	0	0	-1	-1	-1	0	-1	-1	0	0	0	0	0	0	0	0	0	0	0	0	0	0	0	0	0	0	0	0	0	0	0	0	0	0	0	0	0	0	0	0	0	0	0	0
RNMK	0	0	0	0	0	0	0	0	0	0	0	0	0	0	0	0	0	0	0	0	0	0	0	0	0	0	0	0	0	0	0	0	0	0	0	0	0	0	0	0	0	0	0	0	0	0	0	0	0
rxn13990_c0	0	0	0	0	0	0	0	0	0	0	0	0	0	0	0	0	0	0	0	0	0	0	0	0	0	0	0	0	0	0	0	0	0	0	0	0	0	0	0	0	0	0	0	0	0	0	0	0	0
SBP	0	0	0	0	0	0	0	0	0	0	0	0	0	0	0	0	0	0	0	0	0	0	0	0	0	0	0	0	0	0	0	0	0	0	0	0	0	0	0	0	0	0	0	0	0	0	0	0	0
SERD_L	0	0	0	0	0	0	0	0	0	0	0	0	0	0	0	0	0	0	0	0	0	0	0	0	0	0	0	0	0	0	0	0	0	0	0	0	0	0	0	0	0	0	0	0	0	0	0	0	0
SO4t2	0	0	0	0	0	0	0	0	0	0	0	0	0	0	0	0	-4.66667	0	0	0	-4.66667	0	0	0	-1	0	0	0	0	0	0	0	0	0	0	0	-3.33e-16	0	0	0	0	0	0	0	0	0	0	0	0
SPTc	0	0	0	0	0	0	0	0	0	0	0	0	0	0	0	0	0	0	0	0	0	0	0	0	0	0	0	0	0	0	0	0	0	0	0	0	0	0	0	0	0	0	0	0	0	0	0	0	0
SUCD4	0	0	0	0	0	0	0	0	0	0	0	0	0	0	0	0	0	0	0	-1	0	0	0	0	0	0	0	0	0	0	0	0	0	0	0	0	0	0	0	0	0	0	0	0	0	0	0	0	0
SUCLm	0	0	0	0	0	0	0	0	0	0	0	0	0	-1	0	0	0	0	0	0	0	0	0	0	0	0	0	0	0	0	0	0	0	0	0	0	0	0	0	0	0	0	0	0	0	0	0	0	0
SUCRe	0	0	0	0	0	0	0	0	0	0	0	0	0	0	0	0	0	0	0	0	0	0	0	0	0	0	0	0	0	0	0	0	0	0	0	0	0	0	0	0	0	0	0	0	0	0	0	0	0
SULabc	0	0	0	0	0	0	0	0	0	0	0	0	0	0	0	0	-4.66667	0	0	0	-4.66667	0	0	0	-1	0	0	0	0	0	0	0	0	0	0	0	-3.33e-16	0	0	0	0	0	0	0	0	0	0	0	0
TALA	0	0	0	0	0	0	0	0	0	0	0	0	0	0	0	0	0	0	0	0	0	0	0	0	0	0	0	0	0	0	0	0	0	0	0	0	0	0	0	0	0	0	0	0	0	0	0	0	0
THD2	0	0	0	0	0	0	0	0	0	0	0	0	0	0	0	0	0	0	0	0	0	0	0	0	0	0	0	0	0	0	0	0	0	0	0	0	0	0	0	0	0	0	0	0	0	0	0	0	0
THRA	0	0	0	0	0	0	0	0	0	0	0	0	0	0	0	0	0	0	0	0	0	0	0	0	0	0	0	0	0	0	0	0	0	0	0	0	0	0	0	0	0	0	0	0	0	0	0	0	0
THRS	0	0	0	0	0	0	0	0	0	0	0	0	0	0	0	0	0	0	0	0	0	0	0	0	0	0	0	0	0	0	0	0	0	0	0	0	0	0	0	0	0	0	0	0	0	0	0	0	0
TMDK1	0	0	0	0	0	0	0	0	0	0	0	0	0	0	0	0	0	0	0	0	0	0	0	0	0	0	0	0	0	0	0	0	0	0	0	0	0	0	0	0	0	0	0	0	0	0	0	0	0
TPI	0	0	0	0	0	0	0	0	0	0	0	0	0	0	0	0	0	0	0	0	0	0	0	0	0	0	0	0	0	0	0	0	0	0	0	0	0	0	0	0	0	0	0	0	0	0	0	0	0
URIDK2m	0	0	0	0	0	0	0	0	0	0	1	0	0	0	0	0	0	0	0	0	0	0	0	0	0	0	0	0	0	0	0	0	0	0	0	0	0	0	0	0	0	0	0	0	0	0	0	0	0
VPAMTr	0	0	0	0	0	0	0	0	0	0	0	0	0	0	0	0	0	0	0	0	0	0	0	0	0	0	0	0	0	0	0	0	0	0	0	0	0	0	0	0	0	0	0	0	0	0	0	0	0
XPPT	0	0	0	0	-1	0	0	0	0	0	0	-1	0	0	0	0	0	0	0	0	0	0	0	0	0	0	0	0	0	0	0	0	0	0	0	0	0	0	0	0	0	0	0	0	0	0	0	0	0
XTSNH	0	0	0	0	0	0	0	0	0	0	0	0	0	0	0	0	0	0	0	0	0	0	0	0	0	0	0	0	0	0	0	0	0	0	0	0	0	0	0	0	0	0	0	0	0	0	0	0	0
[truncated: 75 more columns]

## Sheet: Table S3. RBH of Xpm Annotation
BLAST Reciprocal Best Hit of the genes from the two annotations of Xpm. Correspondences between the two annotations of Xpm were determined by BLAST. The best hits between the genes of the two annotation files was used to assign correspondences.
ModelSEED Xpm_id (A)	Arrieta Xpm_id (B)	A_length	B_length	A_qcovhsp	B_qcovhsp	length	pident	bitscore
fig|1185660.4.peg.3	lcl|xanmn_chr01_0056-xanmn_chr01_0056	762	762	100	100	762	100	1375
fig|1185660.4.peg.5	lcl|xanmn_chr01_0058-xanmn_chr01_0058	381	414	100	92	381	100	688
fig|1185660.4.peg.7	lcl|PdxJ-xanmn_chr01_0060	768	768	100	100	768	100	1386
fig|1185660.4.peg.8	lcl|xanmn_chr01_0061-xanmn_chr01_0061	249	270	100	92	249	100	450
fig|1185660.4.peg.9	lcl|cls1-xanmn_chr01_0062	1461	1461	100	100	1461	100	2636
fig|1185660.4.peg.10	lcl|xanmn_chr01_0063-xanmn_chr01_0063	726	726	100	100	726	100	1310
fig|1185660.4.peg.11	lcl|xanmn_chr01_0064-xanmn_chr01_0064	366	366	100	100	366	100	661
fig|1185660.4.peg.12	lcl|xanmn_chr01_0065-xanmn_chr01_0065	1128	1128	100	100	1128	100	2035
fig|1185660.4.peg.13	lcl|xanmn_chr01_0066-xanmn_chr01_0066	714	702	98	100	702	100	1267
fig|1185660.4.peg.14	lcl|fadL-xanmn_chr01_0067	1341	1341	100	100	1341	100	2419
fig|1185660.4.peg.15	lcl|xanmn_chr01_0068-xanmn_chr01_0068	693	639	92	100	639	100	1153
fig|1185660.4.peg.16	lcl|xanmn_chr01_0069-xanmn_chr01_0069	321	366	100	88	321	100	580
fig|1185660.4.peg.17	lcl|xanmn_chr01_0070-xanmn_chr01_0070	1008	1008	100	100	1008	100	1819
fig|1185660.4.peg.18	lcl|ctpA-xanmn_chr01_0071	1533	1533	100	100	1533	100	2765
fig|1185660.4.peg.19	lcl|xanmn_chr01_0072-xanmn_chr01_0072	1236	1236	100	100	1236	100	2230
fig|1185660.4.peg.20	lcl|xanmn_chr01_0073-xanmn_chr01_0073	657	657	100	100	657	100	1186
fig|1185660.4.peg.21	lcl|xanmn_chr01_0074-xanmn_chr01_0074	1797	1797	100	100	1797	100	3241
fig|1185660.4.peg.22	lcl|xanmn_chr01_0076-xanmn_chr01_0076	444	444	100	100	444	100	801
fig|1185660.4.peg.23	lcl|xanmn_chr01_0077-xanmn_chr01_0077	1281	1134	89	100	1134	100	2046
fig|1185660.4.peg.25	lcl|xanmn_chr01_0079-xanmn_chr01_0079	1053	1053	100	100	1053	100	1900
fig|1185660.4.peg.28	lcl|xanmn_chr01_0081-xanmn_chr01_0081	1302	1074	82	100	1074	100	1938
fig|1185660.4.peg.29	lcl|xanmn_chr01_0082-xanmn_chr01_0082	1059	1059	100	100	1059	100	1911
fig|1185660.4.peg.30	lcl|xanmn_chr01_0083-xanmn_chr01_0083	114	180	100	63	114	100	206
fig|1185660.4.peg.31	lcl|gltD-xanmn_chr01_0085	1482	1482	100	100	1482	100	2673
fig|1185660.4.peg.32	lcl|xanmn_chr01_0086-xanmn_chr01_0086	4473	4473	100	100	4473	100	8067
fig|1185660.4.peg.33	lcl|xanmn_chr01_0087-xanmn_chr01_0087	417	381	91	100	381	100	688
fig|1185660.4.peg.34	lcl|xanmn_chr01_0088-xanmn_chr01_0088	930	1053	100	88	930	100	1678
fig|1185660.4.peg.35	lcl|xanmn_chr01_0089-xanmn_chr01_0089	876	876	100	100	876	100	1581
fig|1185660.4.peg.37	lcl|xanmn_chr01_0002-xanmn_chr01_0002	567	711	100	80	567	100	1023
fig|1185660.4.peg.39	lcl|xanmn_chr01_0004-xanmn_chr01_0004	1491	2283	90	59	1343	100	2423
fig|1185660.4.peg.40	lcl|xanmn_chr01_0005-xanmn_chr01_0005	1263	1347	100	94	1263	100	2278
fig|1185660.4.peg.45	lcl|xanmn_chr01_0008-xanmn_chr01_0008	537	537	100	100	537	100	969
fig|1185660.4.peg.46	lcl|xanmn_chr01_0009-xanmn_chr01_0009	549	549	100	100	549	100	991
fig|1185660.4.peg.47	lcl|xanmn_chr01_0010-xanmn_chr01_0010	288	288	100	100	288	100	520
fig|1185660.4.peg.49	lcl|xanmn_chr01_0011-xanmn_chr01_0011	771	795	100	97	771	100	1391
fig|1185660.4.peg.50	lcl|xanmn_chr01_0012-xanmn_chr01_0012	750	750	100	100	750	100	1353
fig|1185660.4.peg.51	lcl|yrbD-xanmn_chr01_0013	546	546	100	100	546	100	985
fig|1185660.4.peg.52	lcl|yrbC-xanmn_chr01_0014	663	663	100	100	663	100	1196
fig|1185660.4.peg.54	lcl|btuE-xanmn_chr01_0016	615	552	90	100	553	99.819	989
fig|1185660.4.peg.55	lcl|xanmn_chr01_0017-xanmn_chr01_0017	402	378	94	100	378	100	682
fig|1185660.4.peg.56	lcl|xanmn_chr01_0018-xanmn_chr01_0018	1530	1578	100	97	1530	100	2760
fig|1185660.4.peg.57	lcl|xanmn_chr01_0019-xanmn_chr01_0019	1008	1008	100	100	1008	100	1819
fig|1185660.4.peg.58	lcl|xanmn_chr01_0020-xanmn_chr01_0020	933	933	100	100	933	100	1683
fig|1185660.4.peg.60	lcl|xanmn_chr01_0021-xanmn_chr01_0021	231	255	100	91	231	100	417
fig|1185660.4.peg.62	lcl|gstB-xanmn_chr01_0022	621	621	100	100	621	100	1121
fig|1185660.4.peg.63	lcl|xanmn_chr01_0023-xanmn_chr01_0023	381	381	100	100	381	100	688
fig|1185660.4.peg.64	lcl|xanmn_chr01_0025-xanmn_chr01_0025	1416	1416	100	100	1416	100	2554
fig|1185660.4.peg.65	lcl|man-xanmn_chr01_0027	2670	2406	90	100	2406	100	4340
fig|1185660.4.peg.67	lcl|xanmn_chr01_0030-xanmn_chr01_0030	390	390	100	100	390	100	704
fig|1185660.4.peg.68	lcl|xanmn_chr01_0031-xanmn_chr01_0031	1731	1731	100	100	1731	100	3122
fig|1185660.4.peg.69	lcl|xanmn_chr01_0032-xanmn_chr01_0032	852	852	100	100	852	100	1537
fig|1185660.4.peg.70	lcl|xanmn_chr01_0034-xanmn_chr01_0034	1311	1311	100	100	1311	100	2365
fig|1185660.4.peg.71	lcl|xanmn_chr01_0035-xanmn_chr01_0035	321	282	60	68	191	100	345
fig|1185660.4.peg.72	lcl|xanmn_chr01_0036-xanmn_chr01_0036	1257	1257	100	100	1257	100	2268
fig|1185660.4.peg.73	lcl|xanmn_chr01_0037-xanmn_chr01_0037	321	321	100	100	321	100	580
fig|1185660.4.peg.75	lcl|xanmn_chr01_0038-xanmn_chr01_0038	1167	1167	100	100	1167	100	2105
fig|1185660.4.peg.76	lcl|terC-xanmn_chr01_0039	1128	957	85	100	957	100	1727
fig|1185660.4.peg.77	lcl|xanmn_chr01_0041-xanmn_chr01_0041	789	789	100	100	789	100	1424
fig|1185660.4.peg.78	lcl|xanmn_chr01_0042-xanmn_chr01_0042	1101	1062	96	100	1062	100	1916
fig|1185660.4.peg.79	lcl|xanmn_chr01_0043-xanmn_chr01_0043	2301	2301	100	100	2301	100	4150
fig|1185660.4.peg.80	lcl|phoN-xanmn_chr01_0044	858	858	100	100	858	100	1548
fig|1185660.4.peg.81	lcl|xanmn_chr01_0045-xanmn_chr01_0045	1341	1275	95	100	1275	100	2300
fig|1185660.4.peg.83	lcl|xanmn_chr01_0046-xanmn_chr01_0046	1512	1728	100	88	1512	100	2727
fig|1185660.4.peg.84	lcl|rnpA-xanmn_chr01_0047	438	438	100	100	438	100	791
fig|1185660.4.peg.85	lcl|rpmH-xanmn_chr01_0048	141	141	100	100	141	100	255
fig|1185660.4.peg.87	lcl|xanmn_chr01_0049-xanmn_chr01_0049	1329	1329	100	100	1329	100	2397
fig|1185660.4.peg.88	lcl|xanmn_chr01_0050-xanmn_chr01_0050	1101	1101	100	100	1101	100	1986
fig|1185660.4.peg.89	lcl|xanmn_chr01_0051-xanmn_chr01_0051	1107	1107	100	100	1107	100	1997
fig|1185660.4.peg.90	lcl|xanmn_chr01_0052-xanmn_chr01_0052	2445	2445	100	100	2445	100	4410
fig|1185660.4.peg.91	lcl|xanmn_chr01_0053-xanmn_chr01_0053	837	837	100	100	837	100	1510
fig|1185660.4.peg.92	lcl|xanmn_chr01_0054-xanmn_chr01_0054	792	723	91	100	723	100	1305
fig|1185660.4.peg.93	lcl|xanmn_chr01_0055-xanmn_chr01_0055	1194	1194	100	100	1194	100	2154
fig|1185660.4.peg.95	lcl|xanmn_chr02_0002-xanmn_chr02_0002	204	204	100	100	204	100	369
fig|1185660.4.peg.98	lcl|xanmn_chr02_0003-xanmn_chr02_0003	2781	2781	100	100	2781	100	5016
fig|1185660.4.peg.99	lcl|kdgK-xanmn_chr02_0004	987	1023	100	96	987	100	1781
fig|1185660.4.peg.100	lcl|xanmn_chr02_0005-xanmn_chr02_0005	288	288	100	100	288	100	520
fig|1185660.4.peg.101	lcl|xanmn_chr02_0006-xanmn_chr02_0006	1209	1209	100	100	1209	100	2181
fig|1185660.4.peg.103	lcl|xanmn_chr02_0007-xanmn_chr02_0007	399	399	100	100	399	100	720
fig|1185660.4.peg.104	lcl|xanmn_chr02_0008-xanmn_chr02_0008	600	600	100	100	600	100	1083
fig|1185660.4.peg.105	lcl|xanmn_chr02_0010-xanmn_chr02_0010	399	399	100	100	399	100	720
fig|1185660.4.peg.106	lcl|xanmn_chr02_0012-xanmn_chr02_0012	588	588	100	100	588	100	1061
fig|1185660.4.peg.107	lcl|xanmn_chr02_0013-xanmn_chr02_0013	1104	1104	100	100	1104	100	1992
fig|1185660.4.peg.108	lcl|xanmn_chr02_0014-xanmn_chr02_0014	744	648	87	100	648	100	1169
fig|1185660.4.peg.109	lcl|lctD-xanmn_chr02_0015	1167	1167	100	100	1167	100	2105
fig|1185660.4.peg.111	lcl|xanmn_chr02_0016-xanmn_chr02_0016	960	960	100	100	960	100	1732
fig|1185660.4.peg.112	lcl|xanmn_chr02_0017-xanmn_chr02_0017	399	459	100	87	399	100	720
fig|1185660.4.peg.115	lcl|xanmn_chr02_0020-xanmn_chr02_0020	1251	1290	100	97	1251	100	2257
fig|1185660.4.peg.116	lcl|xanmn_chr02_0021-xanmn_chr02_0021	2139	1884	88	100	1884	100	3398
fig|1185660.4.peg.117	lcl|xanmn_chr02_0023-xanmn_chr02_0023	1203	1203	100	100	1203	100	2170
fig|1185660.4.peg.118	lcl|xanmn_chr02_0024-xanmn_chr02_0024	1011	1011	100	100	1011	100	1824
fig|1185660.4.peg.119	lcl|xanmn_chr02_0025-xanmn_chr02_0025	624	468	75	100	468	100	845
fig|1185660.4.peg.122	lcl|xanmn_chr02_0026-xanmn_chr02_0026	249	237	74	78	184	100	333
fig|1185660.4.peg.123	lcl|xanmn_chr02_0027-xanmn_chr02_0027	1629	1629	100	100	1629	100	2938
fig|1185660.4.peg.124	lcl|xanmn_chr02_0028-xanmn_chr02_0028	1635	1635	100	100	1635	100	2949
fig|1185660.4.peg.125	lcl|xanmn_chr02_0029-xanmn_chr02_0029	1335	1335	100	100	1335	100	2408
fig|1185660.4.peg.126	lcl|xanmn_chr02_0030-xanmn_chr02_0030	672	819	100	82	672	100	1213
fig|1185660.4.peg.127	lcl|xanmn_chr02_0031-xanmn_chr02_0031	993	993	100	100	993	100	1792
fig|1185660.4.peg.128	lcl|xanmn_chr02_0032-xanmn_chr02_0032	897	897	100	100	897	100	1618
fig|1185660.4.peg.130	lcl|xanmn_chr02_0069-xanmn_chr02_0069	3117	3117	100	100	3117	100	5622
fig|1185660.4.peg.131	lcl|xanmn_chr02_0070-xanmn_chr02_0070	3351	3351	100	100	3351	100	6044
fig|1185660.4.peg.132	lcl|glgB1-xanmn_chr02_0071	2199	2196	99	100	2196	100	3961
fig|1185660.4.peg.134	lcl|xanmn_chr02_0072-xanmn_chr02_0072	441	495	100	89	441	100	796
fig|1185660.4.peg.135	lcl|xanmn_chr02_0073-xanmn_chr02_0073	1149	1149	100	100	1149	100	2073
fig|1185660.4.peg.136	lcl|xanmn_chr02_0074-xanmn_chr02_0074	1434	1569	100	91	1434	100	2587
fig|1185660.4.peg.138	lcl|xanmn_chr02_0075-xanmn_chr02_0075	822	678	82	100	678	100	1223
fig|1185660.4.peg.139	lcl|dctP-xanmn_chr02_0076	999	999	100	100	999	100	1802
fig|1185660.4.peg.140	lcl|dctQ-xanmn_chr02_0077	522	522	100	100	522	100	942
fig|1185660.4.peg.141	lcl|dctM-xanmn_chr02_0078	1284	1284	100	100	1284	100	2316
fig|1185660.4.peg.142	lcl|xanmn_chr02_0079-xanmn_chr02_0079	1584	1545	98	100	1545	100	2787
fig|1185660.4.peg.143	lcl|xanmn_chr02_0080-xanmn_chr02_0080	1029	1059	100	97	1029	100	1856
fig|1185660.4.peg.144	lcl|kduI-xanmn_chr02_0081	855	855	100	100	855	100	1543
fig|1185660.4.peg.145	lcl|kduD-xanmn_chr02_0082	756	756	100	100	756	100	1364
fig|1185660.4.peg.146	lcl|xanmn_chr02_0084-xanmn_chr02_0084	657	657	100	100	657	100	1186
fig|1185660.4.peg.147	lcl|xanmn_chr02_0086-xanmn_chr02_0086	1113	1134	100	98	1113	100	2008
fig|1185660.4.peg.148	lcl|xanmn_chr02_0087-xanmn_chr02_0087	645	645	100	100	645	100	1164
fig|1185660.4.peg.149	lcl|xanmn_chr02_0088-xanmn_chr02_0088	891	891	100	100	891	100	1608
fig|1185660.4.peg.150	lcl|xanmn_chr02_0089-xanmn_chr02_0089	591	570	96	100	570	99.474	1012
fig|1185660.4.peg.151	lcl|fhuE-xanmn_chr02_0090	2199	2199	100	100	2199	100	3966
fig|1185660.4.peg.152	lcl|xanmn_chr02_0091-xanmn_chr02_0091	1038	1038	100	100	1038	100	1873
fig|1185660.4.peg.154	lcl|xanmn_chr02_0092-xanmn_chr02_0092	1008	1008	100	100	1008	100	1819
fig|1185660.4.peg.156	lcl|xanmn_chr02_0093-xanmn_chr02_0093	846	846	100	100	846	100	1526
fig|1185660.4.peg.157	lcl|xanmn_chr02_0094-xanmn_chr02_0094	1206	1206	100	100	1206	100	2176
fig|1185660.4.peg.158	lcl|xanmn_chr02_0095-xanmn_chr02_0095	363	363	100	100	363	100	655
fig|1185660.4.peg.159	lcl|xanmn_chr02_0096-xanmn_chr02_0096	771	738	96	100	738	100	1332
fig|1185660.4.peg.160	lcl|xanmn_chr02_0097-xanmn_chr02_0097	1473	1473	100	100	1473	100	2657
fig|1185660.4.peg.162	lcl|xanmn_chr02_0098-xanmn_chr02_0098	1188	1062	89	100	1062	100	1916
fig|1185660.4.peg.163	lcl|xanmn_chr02_0099-xanmn_chr02_0099	1290	1368	100	94	1290	100	2327
fig|1185660.4.peg.164	lcl|xanmn_chr02_0100-xanmn_chr02_0100	987	1110	100	89	987	100	1781
fig|1185660.4.peg.166	lcl|xanmn_chr02_0101-xanmn_chr02_0101	3708	3708	100	100	3708	100	6688
fig|1185660.4.peg.167	lcl|xanmn_chr02_0102-xanmn_chr02_0102	591	678	100	87	591	100	1067
fig|1185660.4.peg.169	lcl|xanmn_chr02_0105-xanmn_chr02_0105	918	918	100	100	918	100	1656
fig|1185660.4.peg.170	lcl|xanmn_chr02_0106-xanmn_chr02_0106	855	633	74	100	633	100	1142
fig|1185660.4.peg.171	lcl|xanmn_chr02_0107-xanmn_chr02_0107	477	477	100	100	477	100	861
fig|1185660.4.peg.172	lcl|xanmn_chr02_0108-xanmn_chr02_0108	573	573	100	100	573	100	1034
fig|1185660.4.peg.173	lcl|xanmn_chr02_0109-xanmn_chr02_0109	1038	1350	100	77	1038	100	1873
fig|1185660.4.peg.174	lcl|xanmn_chr02_0110-xanmn_chr02_0110	606	627	100	97	606	100	1094
fig|1185660.4.peg.175	lcl|xanmn_chr02_0111-xanmn_chr02_0111	693	429	62	100	429	100	774
fig|1185660.4.peg.176	lcl|xanmn_chr02_0112-xanmn_chr02_0112	900	900	100	100	900	100	1624
fig|1185660.4.peg.177	lcl|xanmn_chr02_0113-xanmn_chr02_0113	438	429	98	100	429	100	774
fig|1185660.4.peg.179	lcl|xanmn_chr02_0114-xanmn_chr02_0114	612	612	100	100	612	100	1104
fig|1185660.4.peg.180	lcl|xanmn_chr02_0115-xanmn_chr02_0115	1011	1011	100	100	1011	100	1824
fig|1185660.4.peg.181	lcl|xanmn_chr02_0116-xanmn_chr02_0116	882	798	90	100	798	100	1440
fig|1185660.4.peg.182	lcl|xanmn_chr02_0117-xanmn_chr02_0117	1410	1410	100	100	1410	100	2544
fig|1185660.4.peg.183	lcl|xanmn_chr02_0118-xanmn_chr02_0118	345	339	98	100	339	100	612
fig|1185660.4.peg.184	lcl|amtB-xanmn_chr02_0119	1443	1443	100	100	1443	100	2603
fig|1185660.4.peg.185	lcl|ntrB-xanmn_chr02_0120	1056	1056	100	100	1056	100	1905
fig|1185660.4.peg.186	lcl|ntrC-xanmn_chr02_0121	1428	1428	100	100	1428	100	2576
fig|1185660.4.peg.188	lcl|sodC2-xanmn_chr02_0122	747	648	87	100	649	99.846	1162
fig|1185660.4.peg.189	lcl|xanmn_chr02_0123-xanmn_chr02_0123	189	189	100	100	189	100	342
fig|1185660.4.peg.190	lcl|xanmn_chr02_0124-xanmn_chr02_0124	1182	1305	100	91	1182	100	2132
fig|1185660.4.peg.192	lcl|xanmn_chr02_0126-xanmn_chr02_0126	885	903	100	98	885	100	1597
fig|1185660.4.peg.193	lcl|xanmn_chr02_0127-xanmn_chr02_0127	1296	1296	100	100	1296	100	2338
fig|1185660.4.peg.194	lcl|xanmn_chr02_0128-xanmn_chr02_0128	1266	1266	100	100	1266	100	2284
fig|1185660.4.peg.195	lcl|xanmn_chr02_0129-xanmn_chr02_0129	978	978	100	100	978	100	1764
fig|1185660.4.peg.196	lcl|xanmn_chr02_0130-xanmn_chr02_0130	438	480	100	91	438	100	791
fig|1185660.4.peg.197	lcl|xanmn_chr02_0132-xanmn_chr02_0132	810	810	100	100	810	100	1462
fig|1185660.4.peg.198	lcl|xanmn_chr02_0133-xanmn_chr02_0133	651	471	72	100	471	100	850
fig|1185660.4.peg.199	lcl|xanmn_chr02_0134-xanmn_chr02_0134	423	423	100	100	423	100	764
fig|1185660.4.peg.200	lcl|xanmn_chr02_0135-xanmn_chr02_0135	435	435	100	100	435	100	785
fig|1185660.4.peg.201	lcl|xanmn_chr02_0136-xanmn_chr02_0136	513	513	100	100	513	100	926
fig|1185660.4.peg.202	lcl|gpsA-xanmn_chr02_0137	1038	1026	99	100	1026	100	1851
fig|1185660.4.peg.203	lcl|xanmn_chr02_0139-xanmn_chr02_0139	585	597	100	98	585	100	1056
fig|1185660.4.peg.204	lcl|xanmn_chr02_0140-xanmn_chr02_0140	1728	1728	100	100	1728	100	3117
fig|1185660.4.peg.205	lcl|xanmn_chr02_0141-xanmn_chr02_0141	1443	1443	100	100	1443	100	2603
fig|1185660.4.peg.206	lcl|xanmn_chr02_0142-xanmn_chr02_0142	1347	1347	100	100	1347	100	2430
fig|1185660.4.peg.207	lcl|xanmn_chr02_0143-xanmn_chr02_0143	624	624	100	100	624	100	1126
fig|1185660.4.peg.208	lcl|xanmn_chr02_0144-xanmn_chr02_0144	1230	1230	100	100	1230	100	2219
fig|1185660.4.peg.210	lcl|xanmn_chr02_0145-xanmn_chr02_0145	477	477	100	100	477	100	861
fig|1185660.4.peg.211	lcl|xanmn_chr02_0146-xanmn_chr02_0146	528	462	88	100	462	100	834
fig|1185660.4.peg.212	lcl|xanmn_chr02_0147-xanmn_chr02_0147	321	321	100	100	321	100	580
fig|1185660.4.peg.213	lcl|fabH1-xanmn_chr02_0148	1017	1017	100	100	1017	100	1835
fig|1185660.4.peg.214	lcl|xanmn_chr02_0149-xanmn_chr02_0149	1119	1119	100	100	1119	100	2019
fig|1185660.4.peg.215	lcl|xanmn_chr02_0150-xanmn_chr02_0150	903	903	100	100	903	100	1629
fig|1185660.4.peg.216	lcl|xanmn_chr02_0151-xanmn_chr02_0151	384	384	100	100	384	100	693
fig|1185660.4.peg.217	lcl|xanmn_chr02_0153-xanmn_chr02_0153	1689	1671	99	100	1671	100	3014
fig|1185660.4.peg.218	lcl|xanmn_chr02_0154-xanmn_chr02_0154	1011	1011	100	100	1011	100	1824
fig|1185660.4.peg.219	lcl|xanmn_chr02_0155-xanmn_chr02_0155	159	159	100	100	159	100	288
fig|1185660.4.peg.222	lcl|xanmn_chr02_0156-xanmn_chr02_0156	360	360	100	100	360	100	650
fig|1185660.4.peg.223	lcl|xanmn_chr02_0157-xanmn_chr02_0157	645	645	100	100	645	100	1164
fig|1185660.4.peg.224	lcl|xanmn_chr02_0158-xanmn_chr02_0158	1674	1674	100	100	1674	100	3020
fig|1185660.4.peg.225	lcl|xanmn_chr02_0159-xanmn_chr02_0159	504	504	100	100	504	100	910
fig|1185660.4.peg.226	lcl|truC-xanmn_chr02_0160	888	738	83	100	738	100	1332
fig|1185660.4.peg.227	lcl|xanmn_chr02_0162-xanmn_chr02_0162	543	543	100	100	543	100	980
fig|1185660.4.peg.228	lcl|xanmn_chr02_0163-xanmn_chr02_0163	363	363	100	100	363	100	655
fig|1185660.4.peg.229	lcl|xanmn_chr02_0164-xanmn_chr02_0164	558	630	100	89	558	100	1007
fig|1185660.4.peg.230	lcl|xanmn_chr02_0165-xanmn_chr02_0165	270	270	100	100	270	100	488
fig|1185660.4.peg.231	lcl|xanmn_chr02_0166-xanmn_chr02_0166	933	693	74	99	690	100	1245
fig|1185660.4.peg.232	lcl|xanmn_chr02_0168-xanmn_chr02_0168	2184	2154	99	100	2154	100	3885
fig|1185660.4.peg.233	lcl|xanmn_chr02_0169-xanmn_chr02_0169	1056	1056	100	100	1056	100	1905
fig|1185660.4.peg.235	lcl|xanmn_chr02_0170-xanmn_chr02_0170	633	633	100	100	633	100	1142
fig|1185660.4.peg.236	lcl|xanmn_chr02_0171-xanmn_chr02_0171	348	348	100	100	348	100	628
fig|1185660.4.peg.237	lcl|xanmn_chr02_0172-xanmn_chr02_0172	729	729	100	100	729	100	1315
fig|1185660.4.peg.238	lcl|xanmn_chr02_0173-xanmn_chr02_0173	1260	1260	100	100	1260	100	2273
fig|1185660.4.peg.240	lcl|xanmn_chr02_0174-xanmn_chr02_0174	957	957	100	100	957	100	1727
fig|1185660.4.peg.241	lcl|aceB-xanmn_chr02_0175	1617	1635	100	99	1617	100	2917
fig|1185660.4.peg.242	lcl|aceA-xanmn_chr02_0176	1377	1296	94	100	1296	100	2338
fig|1185660.4.peg.244	lcl|xanmn_chr02_0177-xanmn_chr02_0177	978	1059	100	92	978	100	1764
fig|1185660.4.peg.249	lcl|xanmn_chr02_0179-xanmn_chr02_0179	174	291	100	60	174	100	315
fig|1185660.4.peg.250	lcl|xanmn_chr02_0180-xanmn_chr02_0180	1014	915	90	100	915	100	1651
fig|1185660.4.peg.251	lcl|xanmn_chr02_0181-xanmn_chr02_0181	801	801	100	100	801	100	1445
fig|1185660.4.peg.253	lcl|xanmn_chr02_0183-xanmn_chr02_0183	2085	2085	100	100	2085	100	3761
fig|1185660.4.peg.254	lcl|xanmn_chr02_0184-xanmn_chr02_0184	2028	2028	100	100	2028	100	3658
fig|1185660.4.peg.255	lcl|accD1-xanmn_chr02_0185	1611	1611	100	100	1611	100	2906
fig|1185660.4.peg.256	lcl|acdA1-xanmn_chr02_0186	1164	1164	100	100	1164	100	2100
fig|1185660.4.peg.257	lcl|xanmn_chr02_0187-xanmn_chr02_0187	585	609	100	96	585	100	1056
fig|1185660.4.peg.258	lcl|xanmn_chr02_0188-xanmn_chr02_0188	375	375	100	100	375	100	677
fig|1185660.4.peg.259	lcl|xanmn_chr02_0189-xanmn_chr02_0189	549	549	100	100	549	100	991
fig|1185660.4.peg.260	lcl|xanmn_chr02_0190-xanmn_chr02_0190	336	336	100	100	336	100	607
fig|1185660.4.peg.261	lcl|xanmn_chr02_0191-xanmn_chr02_0191	1608	1608	100	100	1608	100	2901
fig|1185660.4.peg.262	lcl|xanmn_chr02_0192-xanmn_chr02_0192	468	312	67	100	312	100	563
fig|1185660.4.peg.263	lcl|xanmn_chr02_0193-xanmn_chr02_0193	645	645	100	100	645	100	1164
fig|1185660.4.peg.264	lcl|xanmn_chr02_0194-xanmn_chr02_0194	519	519	100	100	519	100	937
fig|1185660.4.peg.266	lcl|xanmn_chr02_0195-xanmn_chr02_0195	1719	1719	100	100	1719	100	3101
fig|1185660.4.peg.267	lcl|xanmn_chr02_0197-xanmn_chr02_0197	378	378	100	100	378	100	682
fig|1185660.4.peg.268	lcl|xanmn_chr02_0198-xanmn_chr02_0198	1326	1326	100	100	1326	100	2392
fig|1185660.4.peg.269	lcl|xanmn_chr02_0199-xanmn_chr02_0199	594	585	98	100	585	100	1056
fig|1185660.4.peg.270	lcl|xanmn_chr02_0200-xanmn_chr02_0200	876	882	100	99	876	100	1581
fig|1185660.4.peg.271	lcl|xanmn_chr02_0201-xanmn_chr02_0201	735	735	100	100	735	100	1326
fig|1185660.4.peg.272	lcl|xanmn_chr02_0202-xanmn_chr02_0202	1086	1095	100	99	1086	100	1959
fig|1185660.4.peg.273	lcl|xanmn_chr02_0203-xanmn_chr02_0203	462	462	100	100	462	100	834
fig|1185660.4.peg.274	lcl|ohr-xanmn_chr02_0204	525	429	82	100	429	100	774
fig|1185660.4.peg.275	lcl|xanmn_chr02_0205-xanmn_chr02_0205	861	804	93	100	804	100	1451
fig|1185660.4.peg.276	lcl|xanmn_chr02_0206-xanmn_chr02_0206	417	417	100	100	417	100	753
fig|1185660.4.peg.278	lcl|XopE1-xanmn_chr02_0208	1200	1200	100	100	1200	100	2165
fig|1185660.4.peg.279	lcl|xanmn_chr02_0210-xanmn_chr02_0210	1041	942	90	100	942	100	1700
fig|1185660.4.peg.280	lcl|xanmn_chr02_0211-xanmn_chr02_0211	801	801	100	100	801	100	1445
fig|1185660.4.peg.283	lcl|xanmn_chr02_0212-xanmn_chr02_0212	969	546	56	100	546	100	985
fig|1185660.4.peg.284	lcl|xanmn_chr02_0215-xanmn_chr02_0215	855	855	100	100	855	100	1543
fig|1185660.4.peg.285	lcl|rluE-xanmn_chr02_0216	573	573	100	100	573	100	1034
fig|1185660.4.peg.287	lcl|xanmn_chr02_0217-xanmn_chr02_0217	432	432	100	100	432	100	780
fig|1185660.4.peg.290	lcl|xanmn_chr02_0220-xanmn_chr02_0220	474	474	100	100	474	100	856
fig|1185660.4.peg.292	lcl|xanmn_chr02_0222-xanmn_chr02_0222	558	492	80	91	447	100	807
fig|1185660.4.peg.293	lcl|xanmn_chr02_0223-xanmn_chr02_0223	396	396	100	100	396	100	715
fig|1185660.4.peg.294	lcl|xanmn_chr02_0224-xanmn_chr02_0224	891	891	100	100	891	100	1608
fig|1185660.4.peg.295	lcl|xanmn_chr02_0225-xanmn_chr02_0225	1257	1257	100	100	1257	100	2268
fig|1185660.4.peg.296	lcl|xanmn_chr02_0226-xanmn_chr02_0226	888	1107	98	78	868	99.885	1557
fig|1185660.4.peg.298	lcl|xanmn_chr02_0227-xanmn_chr02_0227	933	996	100	94	933	100	1683
fig|1185660.4.peg.300	lcl|xanmn_chr02_0228-xanmn_chr02_0228	888	888	100	100	888	100	1602
fig|1185660.4.peg.301	lcl|gvpU-xanmn_chr02_0229	459	459	100	100	459	100	829
fig|1185660.4.peg.302	lcl|xanmn_chr02_0230-xanmn_chr02_0230	1581	1581	100	100	1581	100	2852
fig|1185660.4.peg.303	lcl|xanmn_chr02_0231-xanmn_chr02_0231	378	753	100	50	378	100	682
fig|1185660.4.peg.306	lcl|add-xanmn_chr02_0233	1557	1431	92	100	1431	100	2581
fig|1185660.4.peg.307	lcl|xanmn_chr02_0234-xanmn_chr02_0234	1494	1314	88	100	1314	100	2370
fig|1185660.4.peg.308	lcl|xanmn_chr02_0235-xanmn_chr02_0235	960	960	100	100	960	100	1732
fig|1185660.4.peg.309	lcl|xanmn_chr02_0236-xanmn_chr02_0236	1053	1053	100	100	1053	100	1900
fig|1185660.4.peg.310	lcl|xanmn_chr02_0237-xanmn_chr02_0237	987	918	93	100	918	100	1656
fig|1185660.4.peg.311	lcl|xanmn_chr02_0239-xanmn_chr02_0239	813	813	100	100	813	100	1467
fig|1185660.4.peg.312	lcl|xanmn_chr02_0240-xanmn_chr02_0240	735	735	100	100	735	100	1326
fig|1185660.4.peg.314	lcl|xanmn_chr02_0242-xanmn_chr02_0242	909	879	96	99	876	100	1581
fig|1185660.4.peg.315	lcl|xanmn_chr02_0243-xanmn_chr02_0243	888	888	100	100	888	100	1602
fig|1185660.4.peg.318	lcl|xanmn_chr02_0245-xanmn_chr02_0245	423	423	100	100	423	100	764
fig|1185660.4.peg.319	lcl|xanmn_chr02_0246-xanmn_chr02_0246	936	777	83	100	777	100	1402
fig|1185660.4.peg.320	lcl|xanmn_chr02_0247-xanmn_chr02_0247	1065	882	83	100	882	100	1591
fig|1185660.4.peg.321	lcl|xanmn_chr02_0248-xanmn_chr02_0248	1155	1119	97	100	1119	100	2019
fig|1185660.4.peg.322	lcl|xanmn_chr02_0249-xanmn_chr02_0249	879	879	100	100	879	100	1586
fig|1185660.4.peg.324	lcl|xanmn_chr02_0250-xanmn_chr02_0250	393	393	100	100	393	100	710
fig|1185660.4.peg.325	lcl|purU-xanmn_chr02_0251	993	879	89	100	879	100	1586
fig|1185660.4.peg.326	lcl|xanmn_chr02_0252-xanmn_chr02_0252	684	657	96	100	657	100	1186
fig|1185660.4.peg.327	lcl|xanmn_chr02_0253-xanmn_chr02_0253	1380	1380	100	100	1380	100	2489
fig|1185660.4.peg.329	lcl|acrA-xanmn_chr02_0254	1224	1224	100	100	1224	100	2208
fig|1185660.4.peg.330	lcl|xanmn_chr02_0255-xanmn_chr02_0255	3150	3150	100	100	3150	100	5681
fig|1185660.4.peg.331	lcl|smeC-xanmn_chr02_0256	1449	1452	100	99	1449	100	2614
fig|1185660.4.peg.332	lcl|xanmn_chr02_0257-xanmn_chr02_0257	1959	1842	94	100	1842	100	3323
fig|1185660.4.peg.334	lcl|xanmn_chr02_0259-xanmn_chr02_0259	900	900	100	100	900	100	1624
fig|1185660.4.peg.335	lcl|xanmn_chr02_0260-xanmn_chr02_0260	666	666	100	100	666	100	1202
fig|1185660.4.peg.336	lcl|xanmn_chr02_0261-xanmn_chr02_0261	915	915	100	100	915	100	1651
fig|1185660.4.peg.337	lcl|xanmn_chr02_0263-xanmn_chr02_0263	543	543	100	100	543	100	980
fig|1185660.4.peg.338	lcl|xanmn_chr02_0264-xanmn_chr02_0264	1047	1047	100	100	1047	100	1889
fig|1185660.4.peg.339	lcl|xanmn_chr02_0265-xanmn_chr02_0265	1029	1029	100	100	1029	100	1856
fig|1185660.4.peg.341	lcl|kdgT-xanmn_chr02_0267	870	750	82	95	710	100	1281
fig|1185660.4.peg.342	lcl|xanmn_chr02_0268-xanmn_chr02_0268	984	1224	100	80	984	100	1775
fig|1185660.4.peg.345	lcl|xanmn_chr02_0270-xanmn_chr02_0270	879	831	95	100	831	100	1499
fig|1185660.4.peg.346	lcl|xanmn_chr02_0271-xanmn_chr02_0271	432	516	100	84	432	100	780
fig|1185660.4.peg.347	lcl|xanmn_chr02_0276-xanmn_chr02_0276	432	333	77	100	333	100	601
fig|1185660.4.peg.348	lcl|xanmn_chr02_0277-xanmn_chr02_0277	825	792	96	100	792	100	1429
fig|1185660.4.peg.351	lcl|xanmn_chr02_0033-xanmn_chr02_0033	636	636	100	100	636	100	1148
fig|1185660.4.peg.352	lcl|xanmn_chr02_0034-xanmn_chr02_0034	819	819	100	100	819	100	1478
fig|1185660.4.peg.353	lcl|xanmn_chr02_0035-xanmn_chr02_0035	474	474	100	100	474	100	856
fig|1185660.4.peg.354	lcl|proP-xanmn_chr02_0036	1491	1491	100	100	1491	100	2690
fig|1185660.4.peg.355	lcl|xanmn_chr02_0037-xanmn_chr02_0037	330	330	100	100	330	100	596
fig|1185660.4.peg.356	lcl|xanmn_chr02_0038-xanmn_chr02_0038	366	399	100	92	366	100	661
fig|1185660.4.peg.357	lcl|xanmn_chr02_0039-xanmn_chr02_0039	243	333	100	73	243	100	439
fig|1185660.4.peg.358	lcl|xanmn_chr02_0040-xanmn_chr02_0040	3120	3339	98	91	3042	100	5487
fig|1185660.4.peg.359	lcl|mutT-xanmn_chr02_0041	471	375	80	100	375	100	677
fig|1185660.4.peg.360	lcl|xanmn_chr02_0042-xanmn_chr02_0042	657	657	100	100	657	100	1186
fig|1185660.4.peg.362	lcl|xanmn_chr02_0043-xanmn_chr02_0043	231	231	100	100	231	100	417
fig|1185660.4.peg.363	lcl|xanmn_chr02_0044-xanmn_chr02_0044	441	441	100	100	441	100	796
fig|1185660.4.peg.365	lcl|xanmn_chr02_0046-xanmn_chr02_0046	1515	1281	85	100	1281	100	2311
fig|1185660.4.peg.366	lcl|xanmn_chr02_0048-xanmn_chr02_0048	174	222	100	78	174	100	315
fig|1185660.4.peg.367	lcl|xanmn_chr02_0049-xanmn_chr02_0049	618	618	100	100	618	100	1115
fig|1185660.4.peg.368	lcl|xanmn_chr02_0050-xanmn_chr02_0050	660	375	57	100	375	100	677
fig|1185660.4.peg.370	lcl|xanmn_chr02_0052-xanmn_chr02_0052	801	801	100	100	801	100	1445
fig|1185660.4.peg.371	lcl|xanmn_chr02_0053-xanmn_chr02_0053	1041	942	90	100	942	100	1700
fig|1185660.4.peg.373	lcl|xanmn_chr02_0055-xanmn_chr02_0055	1095	1008	92	100	1008	100	1819
fig|1185660.4.peg.374	lcl|xanmn_chr02_0056-xanmn_chr02_0056	912	912	100	100	912	100	1645
fig|1185660.4.peg.375	lcl|xanmn_chr02_0057-xanmn_chr02_0057	738	738	100	100	738	100	1332
fig|1185660.4.peg.376	lcl|xanmn_chr02_0058-xanmn_chr02_0058	900	900	100	100	900	100	1624
fig|1185660.4.peg.378	lcl|xanmn_chr02_0059-xanmn_chr02_0059	600	663	100	90	600	100	1083
fig|1185660.4.peg.380	lcl|xanmn_chr02_0060-xanmn_chr02_0060	2496	2496	100	100	2496	100	4502
fig|1185660.4.peg.381	lcl|xanmn_chr02_0061-xanmn_chr02_0061	1002	1311	100	76	1002	100	1808
fig|1185660.4.peg.382	lcl|xanmn_chr02_0062-xanmn_chr02_0062	2052	2148	100	96	2052	100	3701
fig|1185660.4.peg.384	lcl|xanmn_chr02_0063-xanmn_chr02_0063	1149	1158	100	99	1149	100	2073
fig|1185660.4.peg.385	lcl|xanmn_chr02_0064-xanmn_chr02_0064	786	786	100	100	786	100	1418
fig|1185660.4.peg.386	lcl|xanmn_chr02_0065-xanmn_chr02_0065	1425	1110	78	100	1110	100	2003
fig|1185660.4.peg.392	lcl|ilvD-xanmn_chr03_0001	1839	1839	100	100	1839	100	3317
fig|1185660.4.peg.393	lcl|glgA-xanmn_chr03_0089	1830	1584	87	100	1584	100	2857
fig|1185660.4.peg.394	lcl|glgB2-xanmn_chr03_0090	2160	2232	100	97	2160	100	3896
fig|1185660.4.peg.395	lcl|glgZ-xanmn_chr03_5020	1485	1575	98	93	1461	100	2636
fig|1185660.4.peg.396	lcl|malQ-xanmn_chr03_5021	1551	1908	100	81	1551	100	2798
fig|1185660.4.peg.397	lcl|glgY-xanmn_chr03_0091	2610	2610	100	100	2610	100	4708
fig|1185660.4.peg.399	lcl|glgX-xanmn_chr03_0093	2163	2163	100	100	2163	100	3901
fig|1185660.4.peg.400	lcl|xanmn_chr03_0094-xanmn_chr03_0094	633	633	100	100	633	100	1142
fig|1185660.4.peg.401	lcl|xanmn_chr03_0096-xanmn_chr03_0096	759	759	100	100	759	100	1370
fig|1185660.4.peg.403	lcl|xanmn_chr03_0097-xanmn_chr03_0097	1410	1410	100	100	1410	100	2544
fig|1185660.4.peg.404	lcl|xanmn_chr03_0098-xanmn_chr03_0098	432	432	100	100	432	100	780
fig|1185660.4.peg.405	lcl|xanmn_chr03_0099-xanmn_chr03_0099	873	873	100	100	873	100	1575
fig|1185660.4.peg.406	lcl|xanmn_chr03_0100-xanmn_chr03_0100	594	618	100	96	594	100	1072
fig|1185660.4.peg.407	lcl|xanmn_chr03_0102-xanmn_chr03_0102	666	813	100	82	666	100	1202
fig|1185660.4.peg.408	lcl|xanmn_chr03_0103-xanmn_chr03_0103	3096	3096	100	100	3096	100	5584
fig|1185660.4.peg.409	lcl|xanmn_chr03_0104-xanmn_chr03_0104	924	807	87	100	807	100	1456
fig|1185660.4.peg.410	lcl|xanmn_chr03_0105-xanmn_chr03_0105	336	336	100	100	336	100	607
fig|1185660.4.peg.411	lcl|xanmn_chr03_0106-xanmn_chr03_0106	1341	1293	96	100	1293	100	2333
fig|1185660.4.peg.412	lcl|xanmn_chr03_0107-xanmn_chr03_0107	933	669	72	100	669	100	1207
fig|1185660.4.peg.413	lcl|xanmn_chr03_0108-xanmn_chr03_0108	384	384	100	100	384	100	693
fig|1185660.4.peg.414	lcl|pdhB-xanmn_chr03_0109	1071	1071	100	100	1071	100	1932
fig|1185660.4.peg.415	lcl|pdhA-xanmn_chr03_0110	1089	1089	100	100	1089	100	1965
fig|1185660.4.peg.416	lcl|xanmn_chr03_0111-xanmn_chr03_0111	2910	2952	100	99	2910	100	5249
fig|1185660.4.peg.417	lcl|xanmn_chr03_0112-xanmn_chr03_0112	357	357	100	100	357	100	645
fig|1185660.4.peg.419	lcl|xanmn_chr03_0113-xanmn_chr03_0113	897	897	100	100	897	100	1618
fig|1185660.4.peg.420	lcl|xanmn_chr03_0114-xanmn_chr03_0114	1521	1425	94	100	1425	100	2571
fig|1185660.4.peg.421	lcl|xanmn_chr03_0115-xanmn_chr03_0115	591	591	100	100	591	100	1067
fig|1185660.4.peg.423	lcl|xanmn_chr03_0117-xanmn_chr03_0117	450	489	100	92	450	100	812
fig|1185660.4.peg.424	lcl|xanmn_chr03_0118-xanmn_chr03_0118	1116	1071	96	100	1071	100	1932
fig|1185660.4.peg.425	lcl|xanmn_chr03_0119-xanmn_chr03_0119	483	456	94	100	456	100	823
fig|1185660.4.peg.426	lcl|hmgA-xanmn_chr03_0120	1293	1314	100	98	1293	100	2333
fig|1185660.4.peg.428	lcl|xanmn_chr03_0121-xanmn_chr03_0121	552	552	100	100	552	100	996
fig|1185660.4.peg.429	lcl|xanmn_chr03_0122-xanmn_chr03_0122	648	648	100	100	648	100	1169
fig|1185660.4.peg.431	lcl|xanmn_chr03_0124-xanmn_chr03_0124	420	420	100	100	420	100	758
fig|1185660.4.peg.432	lcl|mrpF-xanmn_chr03_0125	285	285	100	100	285	100	515
fig|1185660.4.peg.433	lcl|mrpE-xanmn_chr03_0126	507	507	100	100	507	100	915
fig|1185660.4.peg.434	lcl|xanmn_chr03_0127-xanmn_chr03_0127	1539	1539	100	100	1539	100	2776
fig|1185660.4.peg.435	lcl|mrpC-xanmn_chr03_0128	375	375	100	100	375	100	677
fig|1185660.4.peg.436	lcl|xanmn_chr03_0129-xanmn_chr03_0129	2817	2829	100	99	2817	100	5081
fig|1185660.4.peg.437	lcl|xanmn_chr03_0130-xanmn_chr03_0130	486	486	100	100	486	100	877
fig|1185660.4.peg.438	lcl|xanmn_chr03_0131-xanmn_chr03_0131	1668	1599	96	100	1600	99.938	2877
fig|1185660.4.peg.440	lcl|xanmn_chr03_0132-xanmn_chr03_0132	1755	1755	100	100	1755	100	3166
fig|1185660.4.peg.441	lcl|xanmn_chr03_0133-xanmn_chr03_0133	537	537	100	100	537	100	969
fig|1185660.4.peg.442	lcl|xanmn_chr03_0134-xanmn_chr03_0134	432	579	100	75	432	100	780
fig|1185660.4.peg.443	lcl|xanmn_chr03_0136-xanmn_chr03_0136	672	756	100	89	672	100	1213
fig|1185660.4.peg.444	lcl|hemH-xanmn_chr03_0137	927	927	100	100	927	100	1673
fig|1185660.4.peg.445	lcl|xanmn_chr03_0138-xanmn_chr03_0138	330	408	100	81	330	100	596
fig|1185660.4.peg.446	lcl|xanmn_chr03_0139-xanmn_chr03_0139	1422	840	59	100	840	100	1516
fig|1185660.4.peg.447	lcl|xanmn_chr03_0141-xanmn_chr03_0141	492	492	100	100	492	100	888
fig|1185660.4.peg.448	lcl|xanmn_chr03_0142-xanmn_chr03_0142	930	930	100	100	930	100	1678
fig|1185660.4.peg.449	lcl|trpE-xanmn_chr03_0144	1476	1476	100	100	1476	100	2663
fig|1185660.4.peg.450	lcl|xanmn_chr03_0145-xanmn_chr03_0145	1080	1077	99	100	1077	100	1943
fig|1185660.4.peg.451	lcl|xanmn_chr03_0146-xanmn_chr03_0146	783	783	100	100	783	100	1413
fig|1185660.4.peg.452	lcl|trpG-xanmn_chr03_0147	579	579	100	100	579	100	1045
fig|1185660.4.peg.453	lcl|xanmn_chr03_0148-xanmn_chr03_0148	633	633	100	100	633	100	1142
fig|1185660.4.peg.454	lcl|xanmn_chr03_0149-xanmn_chr03_0149	1080	798	74	100	798	100	1440
fig|1185660.4.peg.455	lcl|xanmn_chr03_0150-xanmn_chr03_0150	717	717	100	100	717	100	1294
fig|1185660.4.peg.456	lcl|clp-xanmn_chr03_0152	693	522	75	100	522	100	942
fig|1185660.4.peg.457	lcl|xanmn_chr03_0153-xanmn_chr03_0153	795	795	100	100	795	100	1434
fig|1185660.4.peg.458	lcl|sugE-xanmn_chr03_0154	453	315	69	100	315	99.683	560
fig|1185660.4.peg.459	lcl|xanmn_chr03_0155-xanmn_chr03_0155	654	654	100	100	654	100	1180
fig|1185660.4.peg.460	lcl|rplM-xanmn_chr03_0156	429	429	100	100	429	100	774
fig|1185660.4.peg.461	lcl|rpsI-xanmn_chr03_0157	393	393	100	100	393	100	710
fig|1185660.4.peg.462	lcl|nudH-xanmn_chr03_0158	618	618	100	100	618	100	1115
fig|1185660.4.peg.463	lcl|xanmn_chr03_0159-xanmn_chr03_0159	210	210	100	100	210	100	379
fig|1185660.4.peg.464	lcl|xanmn_chr03_0160-xanmn_chr03_0160	438	438	100	100	438	100	791
fig|1185660.4.peg.466	lcl|xanmn_chr03_0161-xanmn_chr03_0161	801	801	100	100	801	100	1445
fig|1185660.4.peg.467	lcl|xanmn_chr03_0162-xanmn_chr03_0162	1041	942	90	100	942	100	1700
fig|1185660.4.peg.468	lcl|bfr-xanmn_chr03_0163	471	471	100	100	471	100	850
fig|1185660.4.peg.469	lcl|xanmn_chr03_0165-xanmn_chr03_0165	2265	2310	100	98	2265	100	4085
fig|1185660.4.peg.470	lcl|xanmn_chr03_0166-xanmn_chr03_0166	1656	1656	100	100	1656	100	2987
fig|1185660.4.peg.471	lcl|xanmn_chr03_0167-xanmn_chr03_0167	351	312	89	100	312	100	563
fig|1185660.4.peg.473	lcl|xanmn_chr03_0169-xanmn_chr03_0169	738	771	100	96	738	100	1332
fig|1185660.4.peg.474	lcl|xanmn_chr03_0170-xanmn_chr03_0170	450	450	100	100	450	100	812
fig|1185660.4.peg.475	lcl|xanmn_chr03_0171-xanmn_chr03_0171	309	387	100	80	309	100	558
fig|1185660.4.peg.478	lcl|xanmn_chr03_0174-xanmn_chr03_0174	1236	891	72	100	891	100	1608
fig|1185660.4.peg.479	lcl|xanmn_chr03_0175-xanmn_chr03_0175	891	891	100	100	891	100	1608
fig|1185660.4.peg.480	lcl|xanmn_chr03_0177-xanmn_chr03_0177	411	363	88	100	363	100	655
fig|1185660.4.peg.481	lcl|xanmn_chr03_0178-xanmn_chr03_0178	345	345	100	100	345	100	623
fig|1185660.4.peg.482	lcl|xanmn_chr03_0002-xanmn_chr03_0002	1146	1182	100	97	1146	100	2067
fig|1185660.4.peg.485	lcl|xanmn_chr03_0003-xanmn_chr03_0003	546	546	100	100	546	100	985
fig|1185660.4.peg.486	lcl|xanmn_chr03_0004-xanmn_chr03_0004	1266	1311	100	97	1266	100	2284
fig|1185660.4.peg.487	lcl|aas-xanmn_chr03_0179	1923	1923	100	100	1923	100	3469
fig|1185660.4.peg.488	lcl|xanmn_chr03_0180-xanmn_chr03_0180	969	903	93	100	903	100	1629
fig|1185660.4.peg.489	lcl|xanmn_chr03_0181-xanmn_chr03_0181	1191	1191	100	100	1191	100	2149
fig|1185660.4.peg.491	lcl|xanmn_chr03_0182-xanmn_chr03_0182	2214	2214	100	100	2214	100	3993
fig|1185660.4.peg.493	lcl|purD-xanmn_chr03_0183	1296	1296	100	100	1296	100	2338
fig|1185660.4.peg.494	lcl|xanmn_chr03_0184-xanmn_chr03_0184	846	846	100	100	846	100	1526
fig|1185660.4.peg.495	lcl|purH-xanmn_chr03_0185	1563	1584	100	99	1563	100	2819
fig|1185660.4.peg.496	lcl|pgsA1-xanmn_chr03_0186	618	618	100	100	618	100	1115
fig|1185660.4.peg.497	lcl|xanmn_chr03_0187-xanmn_chr03_0187	1758	1761	100	100	1761	99.83	3160
fig|1185660.4.peg.498	lcl|xanmn_chr03_0189-xanmn_chr03_0189	1335	1335	100	100	1335	100	2408
fig|1185660.4.peg.499	lcl|xanmn_chr03_0190-xanmn_chr03_0190	447	447	100	100	447	100	807
fig|1185660.4.peg.500	lcl|xanmn_chr03_0191-xanmn_chr03_0191	1491	1491	100	100	1491	100	2690
fig|1185660.4.peg.501	lcl|pgsA2-xanmn_chr03_0192	639	639	100	100	639	100	1153
fig|1185660.4.peg.502	lcl|xanmn_chr03_0193-xanmn_chr03_0193	633	633	100	100	633	100	1142
fig|1185660.4.peg.503	lcl|xanmn_chr03_0194-xanmn_chr03_0194	975	975	100	100	975	100	1759
fig|1185660.4.peg.505	lcl|xanmn_chr03_0195-xanmn_chr03_0195	207	273	100	76	207	100	374
fig|1185660.4.peg.507	lcl|xanmn_chr03_0198-xanmn_chr03_0198	378	378	100	100	378	100	682
fig|1185660.4.peg.509	lcl|xanmn_chr03_0201-xanmn_chr03_0201	372	408	100	91	372	100	672
fig|1185660.4.peg.510	lcl|xanmn_chr03_0202-xanmn_chr03_0202	366	366	100	100	366	100	661
fig|1185660.4.peg.511	lcl|accC2-xanmn_chr03_0205	1368	1368	100	100	1368	100	2468
fig|1185660.4.peg.512	lcl|xanmn_chr03_0206-xanmn_chr03_0206	330	390	100	85	330	100	596
fig|1185660.4.peg.513	lcl|bccP-xanmn_chr03_0207	492	492	100	100	492	100	888
fig|1185660.4.peg.517	lcl|xanmn_chr03_0211-xanmn_chr03_0211	1788	1788	100	100	1788	100	3225
fig|1185660.4.peg.518	lcl|groES-xanmn_chr03_0213	288	288	100	100	288	100	520
fig|1185660.4.peg.520	lcl|groEL-xanmn_chr03_0214	1641	1641	100	100	1641	100	2960
fig|1185660.4.peg.521	lcl|xanmn_chr03_0215-xanmn_chr03_0215	1830	1842	100	99	1830	100	3301
fig|1185660.4.peg.523	lcl|xanmn_chr03_0216-xanmn_chr03_0216	1377	1377	100	100	1377	100	2484
fig|1185660.4.peg.524	lcl|xanmn_chr03_0218-xanmn_chr03_0218	1074	1074	100	100	1074	100	1938
fig|1185660.4.peg.525	lcl|xanmn_chr03_0220-xanmn_chr03_0220	1332	2082	100	64	1332	100	2403
fig|1185660.4.peg.526	lcl|xanmn_chr03_0221-xanmn_chr03_0221	2373	2373	100	100	2373	100	4280
fig|1185660.4.peg.528	lcl|xanmn_chr03_0222-xanmn_chr03_0222	744	834	100	89	744	100	1342
fig|1185660.4.peg.529	lcl|glnE-xanmn_chr03_0224	2826	2868	100	99	2826	100	5097
fig|1185660.4.peg.530	lcl|xanmn_chr03_0225-xanmn_chr03_0225	552	483	88	100	483	100	872
fig|1185660.4.peg.531	lcl|xanmn_chr03_0006-xanmn_chr03_0006	963	993	100	97	963	100	1737
fig|1185660.4.peg.533	lcl|x-xanmn_chr03_0226	1875	1875	100	100	1875	100	3382
fig|1185660.4.peg.534	lcl|xanmn_chr03_0227-xanmn_chr03_0227	507	507	100	100	507	100	915
fig|1185660.4.peg.535	lcl|xanmn_chr03_0228-xanmn_chr03_0228	870	681	78	100	681	100	1229
fig|1185660.4.peg.537	lcl|xanmn_chr03_0229-xanmn_chr03_0229	591	591	100	100	591	100	1067
fig|1185660.4.peg.538	lcl|xanmn_chr03_0231-xanmn_chr03_0231	561	576	100	97	561	100	1012
fig|1185660.4.peg.540	lcl|xanmn_chr03_0234-xanmn_chr03_0234	804	804	100	100	804	100	1451
fig|1185660.4.peg.541	lcl|xanmn_chr03_0235-xanmn_chr03_0235	459	537	100	85	459	100	829
fig|1185660.4.peg.542	lcl|mdcA-xanmn_chr03_0236	1647	1647	100	100	1647	100	2971
fig|1185660.4.peg.543	lcl|mdcC-xanmn_chr03_0237	318	318	100	100	318	100	574
fig|1185660.4.peg.544	lcl|mdcD-xanmn_chr03_0238	921	921	100	100	921	100	1662
fig|1185660.4.peg.545	lcl|xanmn_chr03_0239-xanmn_chr03_0239	705	705	100	100	705	100	1272
fig|1185660.4.peg.547	lcl|xanmn_chr03_0240-xanmn_chr03_0240	870	870	100	100	870	100	1570
fig|1185660.4.peg.548	lcl|mdcH-xanmn_chr03_0241	1032	921	89	100	921	100	1662
fig|1185660.4.peg.549	lcl|xanmn_chr03_0242-xanmn_chr03_0242	1356	1356	100	100	1356	100	2446
fig|1185660.4.peg.550	lcl|xanmn_chr03_0243-xanmn_chr03_0243	720	720	100	100	720	100	1299
fig|1185660.4.peg.551	lcl|xanmn_chr03_0244-xanmn_chr03_0244	747	747	100	100	747	100	1348
fig|1185660.4.peg.552	lcl|xanmn_chr03_0246-xanmn_chr03_0246	624	624	100	100	624	100	1126
fig|1185660.4.peg.553	lcl|xanmn_chr03_0247-xanmn_chr03_0247	420	420	100	100	420	100	758
fig|1185660.4.peg.554	lcl|xanmn_chr03_0248-xanmn_chr03_0248	432	432	100	100	432	100	780
fig|1185660.4.peg.555	lcl|icfG-xanmn_chr03_0249	2082	1974	95	100	1974	100	3561
fig|1185660.4.peg.556	lcl|xanmn_chr03_0251-xanmn_chr03_0251	600	669	100	90	600	100	1083
fig|1185660.4.peg.557	lcl|xanmn_chr03_0252-xanmn_chr03_0252	1323	1323	100	100	1323	100	2387
fig|1185660.4.peg.558	lcl|xanmn_chr03_0253-xanmn_chr03_0253	1551	1002	65	100	1003	99.9	1801
fig|1185660.4.peg.561	lcl|xanmn_chr03_0258-xanmn_chr03_0258	114	114	100	100	114	100	206
fig|1185660.4.peg.563	lcl|xanmn_chr03_0264-xanmn_chr03_0264	1782	1758	99	100	1758	100	3171
fig|1185660.4.peg.567	lcl|xanmn_chr03_0266-xanmn_chr03_0266	312	408	100	76	312	100	563
fig|1185660.4.peg.569	lcl|xanmn_chr03_0267-xanmn_chr03_0267	735	735	100	100	735	100	1326
fig|1185660.4.peg.570	lcl|xanmn_chr03_0268-xanmn_chr03_0268	933	933	100	100	933	100	1683
fig|1185660.4.peg.571	lcl|xanmn_chr03_0269-xanmn_chr03_0269	312	279	89	100	279	100	504
fig|1185660.4.peg.575	lcl|xanmn_chr03_0272-xanmn_chr03_0272	990	1020	99	97	989	100	1784
fig|1185660.4.peg.580	lcl|xanmn_chr03_0274-xanmn_chr03_0274	651	651	100	100	651	100	1175
fig|1185660.4.peg.581	lcl|xanmn_chr03_0275-xanmn_chr03_0275	780	792	100	98	780	100	1407
fig|1185660.4.peg.582	lcl|xanmn_chr03_0276-xanmn_chr03_0276	975	975	100	100	975	100	1759
fig|1185660.4.peg.584	lcl|xanmn_chr03_0278-xanmn_chr03_0278	462	462	100	100	462	100	834
fig|1185660.4.peg.586	lcl|xanmn_chr03_0280-xanmn_chr03_0280	621	621	100	100	621	100	1121
fig|1185660.4.peg.587	lcl|xanmn_chr03_0281-xanmn_chr03_0281	213	213	100	100	213	100	385
fig|1185660.4.peg.588	lcl|xanmn_chr03_0282-xanmn_chr03_0282	240	240	100	100	240	100	434
fig|1185660.4.peg.590	lcl|xanmn_chr03_0283-xanmn_chr03_0283	2328	2328	100	100	2328	100	4199
fig|1185660.4.peg.592	lcl|xanmn_chr03_0284-xanmn_chr03_0284	1434	1434	100	100	1434	100	2587
fig|1185660.4.peg.593	lcl|xanmn_chr03_0285-xanmn_chr03_0285	1092	1092	100	100	1092	100	1970
fig|1185660.4.peg.594	lcl|xanmn_chr03_0289-xanmn_chr03_0289	552	534	97	100	534	100	964
fig|1185660.4.peg.595	lcl|xanmn_chr03_0290-xanmn_chr03_0290	522	474	91	100	474	100	856
fig|1185660.4.peg.596	lcl|xanmn_chr03_0291-xanmn_chr03_0291	900	900	100	100	900	100	1624
fig|1185660.4.peg.599	lcl|xanmn_chr03_0293-xanmn_chr03_0293	552	552	100	100	552	100	996
fig|1185660.4.peg.600	lcl|xanmn_chr03_0294-xanmn_chr03_0294	885	915	100	97	885	100	1597
fig|1185660.4.peg.601	lcl|xanmn_chr03_0295-xanmn_chr03_0295	876	876	100	100	876	100	1581
fig|1185660.4.peg.602	lcl|xanmn_chr03_0296-xanmn_chr03_0296	1752	1773	100	99	1752	100	3160
fig|1185660.4.peg.603	lcl|xanmn_chr03_0298-xanmn_chr03_0298	2085	1701	82	100	1701	100	3068
fig|1185660.4.peg.604	lcl|xanmn_chr03_0301-xanmn_chr03_0301	1773	1377	78	100	1377	100	2484
fig|1185660.4.peg.605	lcl|xanmn_chr03_0302-xanmn_chr03_0302	639	1122	100	57	639	100	1153
fig|1185660.4.peg.607	lcl|xanmn_chr03_0303-xanmn_chr03_0303	810	960	100	84	810	100	1462
fig|1185660.4.peg.608	lcl|xanmn_chr03_0304-xanmn_chr03_0304	696	726	100	96	696	100	1256
fig|1185660.4.peg.609	lcl|treA-xanmn_chr03_0306	1674	1674	100	100	1674	100	3020
fig|1185660.4.peg.611	lcl|xanmn_chr03_0308-xanmn_chr03_0308	939	828	88	100	828	100	1494
fig|1185660.4.peg.612	lcl|xanmn_chr03_0310-xanmn_chr03_0310	642	642	100	100	642	100	1159
fig|1185660.4.peg.613	lcl|xanmn_chr03_0312-xanmn_chr03_0312	930	930	100	100	930	100	1678
fig|1185660.4.peg.614	lcl|xanmn_chr03_0313-xanmn_chr03_0313	303	375	100	81	303	100	547
fig|1185660.4.peg.615	lcl|xanmn_chr03_0314-xanmn_chr03_0314	2880	2880	100	100	2880	100	5194
fig|1185660.4.peg.616	lcl|xanmn_chr03_0315-xanmn_chr03_0315	2850	2745	95	99	2718	100	4902
fig|1185660.4.peg.618	lcl|xanmn_chr03_0317-xanmn_chr03_0317	2205	2205	100	100	2205	100	3977
fig|1185660.4.peg.619	lcl|xanmn_chr03_0318-xanmn_chr03_0318	1611	1461	91	100	1461	100	2636
fig|1185660.4.peg.622	lcl|xanmn_chr03_0321-xanmn_chr03_0321	1650	1620	98	100	1620	100	2922
fig|1185660.4.peg.623	lcl|xanmn_chr03_0322-xanmn_chr03_0322	156	168	87	80	135	100	244
fig|1185660.4.peg.626	lcl|opgH-xanmn_chr03_0324	1938	1938	100	100	1938	100	3496
fig|1185660.4.peg.628	lcl|xanmn_chr03_0325-xanmn_chr03_0325	669	669	100	100	669	100	1207
fig|1185660.4.peg.629	lcl|xanmn_chr03_0326-xanmn_chr03_0326	1053	1053	100	100	1053	100	1900
fig|1185660.4.peg.630	lcl|algR-xanmn_chr03_0327	738	738	100	100	738	100	1332
fig|1185660.4.peg.632	lcl|xanmn_chr03_0009-xanmn_chr03_0009	996	996	100	100	996	100	1797
fig|1185660.4.peg.633	lcl|xanmn_chr03_0010-xanmn_chr03_0010	768	768	100	100	768	100	1386
fig|1185660.4.peg.634	lcl|xanmn_chr03_0011-xanmn_chr03_0011	1482	1482	100	100	1482	100	2673
fig|1185660.4.peg.635	lcl|xanmn_chr03_0013-xanmn_chr03_0013	900	885	98	100	885	100	1597
fig|1185660.4.peg.636	lcl|xanmn_chr03_0014-xanmn_chr03_0014	1242	1185	95	100	1185	100	2138
fig|1185660.4.peg.637	lcl|xanmn_chr03_0015-xanmn_chr03_0015	513	513	100	100	513	100	926
fig|1185660.4.peg.638	lcl|xanmn_chr03_0016-xanmn_chr03_0016	1524	969	64	100	969	100	1748
fig|1185660.4.peg.639	lcl|glpF-xanmn_chr03_0018	807	822	100	98	807	100	1456
fig|1185660.4.peg.640	lcl|glpD-xanmn_chr03_0019	1515	1515	100	100	1515	100	2733
fig|1185660.4.peg.641	lcl|xanmn_chr03_0020-xanmn_chr03_0020	771	750	97	100	750	100	1353
fig|1185660.4.peg.642	lcl|xanmn_chr03_0021-xanmn_chr03_0021	984	984	100	100	984	100	1775
fig|1185660.4.peg.643	lcl|xanmn_chr03_0022-xanmn_chr03_0022	1077	1077	100	100	1077	100	1943
fig|1185660.4.peg.645	lcl|gctA-xanmn_chr03_0023	864	864	100	100	864	100	1559
fig|1185660.4.peg.647	lcl|xanmn_chr03_0329-xanmn_chr03_0329	801	801	100	100	801	100	1445
fig|1185660.4.peg.648	lcl|xanmn_chr03_0330-xanmn_chr03_0330	132	189	100	70	132	100	239
fig|1185660.4.peg.649	lcl|xanmn_chr03_0331-xanmn_chr03_0331	966	966	100	100	966	100	1743
fig|1185660.4.peg.651	lcl|xanmn_chr03_0332-xanmn_chr03_0332	327	342	100	96	327	100	590
fig|1185660.4.peg.652	lcl|xanmn_chr03_0333-xanmn_chr03_0333	603	570	95	100	570	100	1029
fig|1185660.4.peg.653	lcl|xanmn_chr03_0334-xanmn_chr03_0334	2094	2094	100	100	2094	100	3777
fig|1185660.4.peg.655	lcl|xanmn_chr03_0336-xanmn_chr03_0336	1185	1185	100	100	1185	100	2138
fig|1185660.4.peg.657	lcl|xanmn_chr03_0337-xanmn_chr03_0337	2010	2109	100	95	2010	100	3626
fig|1185660.4.peg.658	lcl|xanmn_chr03_0338-xanmn_chr03_0338	450	399	89	100	399	100	720
fig|1185660.4.peg.659	lcl|xanmn_chr03_0340-xanmn_chr03_0340	1056	855	81	100	855	100	1543
fig|1185660.4.peg.660	lcl|xanmn_chr03_0341-xanmn_chr03_0341	672	681	100	99	672	100	1213
fig|1185660.4.peg.661	lcl|xerC-xanmn_chr03_0343	918	918	100	100	918	100	1656
fig|1185660.4.peg.662	lcl|hslV-xanmn_chr03_0345	552	552	100	100	552	100	996
fig|1185660.4.peg.663	lcl|hslU-xanmn_chr03_0346	1344	1344	100	100	1344	100	2425
fig|1185660.4.peg.664	lcl|xanmn_chr03_0348-xanmn_chr03_0348	456	456	100	100	456	100	823
fig|1185660.4.peg.665	lcl|xanmn_chr03_0349-xanmn_chr03_0349	501	396	79	100	396	100	715
fig|1185660.4.peg.666	lcl|xanmn_chr03_0350-xanmn_chr03_0350	1089	1089	100	100	1089	100	1965
fig|1185660.4.peg.667	lcl|xanmn_chr03_0351-xanmn_chr03_0351	1539	1650	100	93	1539	100	2776
fig|1185660.4.peg.668	lcl|xanmn_chr03_0352-xanmn_chr03_0352	885	810	92	100	810	100	1462
fig|1185660.4.peg.669	lcl|xanmn_chr03_0353-xanmn_chr03_0353	1002	891	89	100	891	100	1608
fig|1185660.4.peg.670	lcl|xanmn_chr03_0354-xanmn_chr03_0354	2004	1995	99	100	1995	100	3599
fig|1185660.4.peg.671	lcl|xanmn_chr03_0355-xanmn_chr03_0355	720	720	100	100	720	100	1299
fig|1185660.4.peg.672	lcl|xanmn_chr03_0356-xanmn_chr03_0356	870	645	74	100	645	100	1164
fig|1185660.4.peg.673	lcl|xanmn_chr03_0357-xanmn_chr03_0357	1980	2025	100	98	1980	100	3571
fig|1185660.4.peg.674	lcl|xanmn_chr03_0358-xanmn_chr03_0358	1602	1344	84	100	1344	100	2425
fig|1185660.4.peg.676	lcl|xanmn_chr03_0359-xanmn_chr03_0359	1107	1107	100	100	1107	100	1997
fig|1185660.4.peg.677	lcl|xanmn_chr03_0360-xanmn_chr03_0360	2322	2385	100	97	2322	100	4188
fig|1185660.4.peg.679	lcl|xanmn_chr03_0361-xanmn_chr03_0361	1755	1899	100	92	1755	100	3166
fig|1185660.4.peg.680	lcl|xanmn_chr03_0362-xanmn_chr03_0362	870	528	61	100	528	100	953
fig|1185660.4.peg.681	lcl|xanmn_chr03_0363-xanmn_chr03_0363	933	933	100	100	933	100	1683
fig|1185660.4.peg.682	lcl|xanmn_chr03_0365-xanmn_chr03_0365	1047	1047	100	100	1047	100	1889
fig|1185660.4.peg.684	lcl|mreD-xanmn_chr03_0366	486	486	100	100	486	100	877
fig|1185660.4.peg.685	lcl|mrdA-xanmn_chr03_0367	2061	2061	100	100	2061	100	3718
fig|1185660.4.peg.686	lcl|xanmn_chr03_0368-xanmn_chr03_0368	1119	1119	100	100	1119	100	2019
fig|1185660.4.peg.692	lcl|xanmn_chr03_0372-xanmn_chr03_0372	1782	1782	100	100	1782	100	3214
fig|1185660.4.peg.693	lcl|pgl-xanmn_chr03_0374	1440	1398	97	100	1398	100	2522
fig|1185660.4.peg.694	lcl|mltB-xanmn_chr03_0375	957	1152	100	83	957	100	1727
fig|1185660.4.peg.695	lcl|dacC-xanmn_chr03_0378	1206	1206	100	100	1206	100	2176
fig|1185660.4.peg.696	lcl|xanmn_chr03_0379-xanmn_chr03_0379	1059	1062	100	100	1062	99.718	1900
fig|1185660.4.peg.697	lcl|xanmn_chr03_0381-xanmn_chr03_0381	279	498	100	56	279	100	504
fig|1185660.4.peg.698	lcl|xanmn_chr03_0382-xanmn_chr03_0382	663	699	100	95	663	100	1196
fig|1185660.4.peg.699	lcl|xanmn_chr03_0383-xanmn_chr03_0383	1014	1014	100	100	1014	100	1829
fig|1185660.4.peg.701	lcl|prc-xanmn_chr03_0384	2184	2184	100	100	2184	100	3939
fig|1185660.4.peg.702	lcl|xanmn_chr03_0385-xanmn_chr03_0385	744	744	100	100	744	100	1342
fig|1185660.4.peg.703	lcl|xanmn_chr03_0386-xanmn_chr03_0386	906	912	100	99	906	100	1635
fig|1185660.4.peg.704	lcl|xanmn_chr03_0387-xanmn_chr03_0387	981	864	88	100	865	99.884	1552
fig|1185660.4.peg.705	lcl|xanmn_chr03_0388-xanmn_chr03_0388	1056	1056	100	100	1056	100	1905
fig|1185660.4.peg.706	lcl|xanmn_chr03_0389-xanmn_chr03_0389	1404	1404	100	100	1404	100	2533
fig|1185660.4.peg.707	lcl|xanmn_chr03_0390-xanmn_chr03_0390	1101	1101	100	100	1101	100	1986
fig|1185660.4.peg.708	lcl|xanmn_chr03_0391-xanmn_chr03_0391	1065	1065	100	100	1065	100	1921
fig|1185660.4.peg.709	lcl|pcaF-xanmn_chr03_0024	1200	1209	100	99	1200	100	2165
fig|1185660.4.peg.710	lcl|pcaG-xanmn_chr03_0025	738	738	100	100	738	100	1332
fig|1185660.4.peg.711	lcl|pcaH-xanmn_chr03_0026	564	564	100	100	564	100	1018
fig|1185660.4.peg.713	lcl|xanmn_chr03_0392-xanmn_chr03_0392	381	381	100	100	381	100	688
fig|1185660.4.peg.714	lcl|xanmn_chr03_0393-xanmn_chr03_0393	1398	1407	100	99	1398	100	2522
fig|1185660.4.peg.715	lcl|xanmn_chr03_0394-xanmn_chr03_0394	942	942	100	100	942	100	1700
fig|1185660.4.peg.717	lcl|xanmn_chr03_0395-xanmn_chr03_0395	372	372	100	100	372	100	672
fig|1185660.4.peg.718	lcl|xanmn_chr03_0396-xanmn_chr03_0396	1812	1812	100	100	1812	100	3268
fig|1185660.4.peg.719	lcl|xanmn_chr03_0397-xanmn_chr03_0397	441	441	100	100	441	100	796
fig|1185660.4.peg.720	lcl|xanmn_chr03_0398-xanmn_chr03_0398	1503	1503	100	100	1503	100	2711
fig|1185660.4.peg.721	lcl|xanmn_chr03_0399-xanmn_chr03_0399	516	516	100	100	516	100	931
fig|1185660.4.peg.722	lcl|ptr1-xanmn_chr03_0400	738	738	100	100	738	100	1332
fig|1185660.4.peg.723	lcl|xanmn_chr03_0401-xanmn_chr03_0401	1185	1185	100	100	1185	100	2138
fig|1185660.4.peg.724	lcl|xanmn_chr03_0402-xanmn_chr03_0402	336	414	100	81	336	100	607
fig|1185660.4.peg.725	lcl|xanmn_chr03_0403-xanmn_chr03_0403	2046	2046	100	100	2046	100	3690
fig|1185660.4.peg.727	lcl|xanmn_chr03_0404-xanmn_chr03_0404	861	891	100	97	861	100	1553
fig|1185660.4.peg.728	lcl|xanmn_chr03_0405-xanmn_chr03_0405	1215	1479	100	82	1215	100	2192
fig|1185660.4.peg.729	lcl|xanmn_chr03_0406-xanmn_chr03_0406	2577	2658	100	97	2577	100	4648
fig|1185660.4.peg.730	lcl|xcsC-xanmn_chr03_0407	819	819	100	100	819	100	1478
fig|1185660.4.peg.731	lcl|xcsD-xanmn_chr03_0408	2079	2079	100	100	2079	100	3750
fig|1185660.4.peg.732	lcl|xcsE-xanmn_chr03_0409	1488	1488	100	100	1488	100	2684
fig|1185660.4.peg.733	lcl|xcsF-xanmn_chr03_0410	1203	1203	100	100	1203	100	2170
fig|1185660.4.peg.734	lcl|xcsG-xanmn_chr03_0411	465	465	100	100	465	100	839
fig|1185660.4.peg.735	lcl|xcsH-xanmn_chr03_0412	459	465	100	99	459	100	829
fig|1185660.4.peg.736	lcl|xcsI-xanmn_chr03_0413	381	381	100	100	381	100	688
fig|1185660.4.peg.737	lcl|xcsJ-xanmn_chr03_0414	603	603	100	100	603	100	1088
fig|1185660.4.peg.738	lcl|xcsK-xanmn_chr03_0415	990	990	100	100	990	100	1786
fig|1185660.4.peg.739	lcl|xcsL-xanmn_chr03_0416	1089	1089	100	100	1089	100	1965
fig|1185660.4.peg.740	lcl|xcsM-xanmn_chr03_0417	477	477	100	100	477	100	861
fig|1185660.4.peg.741	lcl|xcsN-xanmn_chr03_0418	723	723	100	100	723	100	1305
fig|1185660.4.peg.743	lcl|nagQ-xanmn_chr03_0419	723	723	100	100	723	100	1305
fig|1185660.4.peg.744	lcl|nagP-xanmn_chr03_0420	1278	1278	100	100	1278	100	2305
fig|1185660.4.peg.745	lcl|xanmn_chr03_0421-xanmn_chr03_0421	1068	1068	100	100	1068	100	1927
fig|1185660.4.peg.746	lcl|nagB-II-xanmn_chr03_0422	1029	1029	100	100	1029	100	1856
fig|1185660.4.peg.747	lcl|nagA-xanmn_chr03_0423	1155	1155	100	100	1155	100	2084
fig|1185660.4.peg.748	lcl|xanmn_chr03_0425-xanmn_chr03_0425	2670	2670	100	100	2670	100	4816
fig|1185660.4.peg.749	lcl|cca-xanmn_chr03_0426	1254	1233	98	100	1233	100	2224
fig|1185660.4.peg.751	lcl|xanmn_chr03_0427-xanmn_chr03_0427	1671	1671	100	100	1671	100	3014
fig|1185660.4.peg.752	lcl|betB-xanmn_chr03_0428	1473	1473	100	100	1473	100	2657
fig|1185660.4.peg.753	lcl|betT-xanmn_chr03_0429	1980	1980	100	100	1980	100	3571
fig|1185660.4.peg.754	lcl|xanmn_chr03_0430-xanmn_chr03_0430	768	768	100	100	768	100	1386
fig|1185660.4.peg.755	lcl|dsbA-xanmn_chr03_0431	501	621	100	81	501	100	904
fig|1185660.4.peg.756	lcl|dsoA-xanmn_chr03_0433	741	651	87	99	649	99.384	1148
fig|1185660.4.peg.757	lcl|xanmn_chr03_0434-xanmn_chr03_0434	741	741	100	100	741	100	1337
fig|1185660.4.peg.758	lcl|xanmn_chr03_0435-xanmn_chr03_0435	777	624	80	100	624	100	1126
fig|1185660.4.peg.760	lcl|xanmn_chr03_0438-xanmn_chr03_0438	1431	1383	97	100	1383	100	2495
fig|1185660.4.peg.762	lcl|xanmn_chr03_0439-xanmn_chr03_0439	894	1431	100	62	894	100	1613
fig|1185660.4.peg.763	lcl|xanmn_chr03_0440-xanmn_chr03_0440	720	720	100	100	720	100	1299
fig|1185660.4.peg.764	lcl|xanmn_chr03_0441-xanmn_chr03_0441	1035	1014	98	100	1014	100	1829
fig|1185660.4.peg.765	lcl|xanmn_chr03_0442-xanmn_chr03_0442	714	468	65	100	468	99.786	836
fig|1185660.4.peg.766	lcl|xanmn_chr03_0443-xanmn_chr03_0443	381	273	72	100	273	100	493
fig|1185660.4.peg.767	lcl|frmA-xanmn_chr03_0444	1110	1110	100	100	1110	100	2003
fig|1185660.4.peg.768	lcl|xanmn_chr03_0445-xanmn_chr03_0445	627	576	92	100	577	99.827	1032
fig|1185660.4.peg.769	lcl|xanmn_chr03_0446-xanmn_chr03_0446	831	831	100	100	831	100	1499
fig|1185660.4.peg.770	lcl|xanmn_chr03_0447-xanmn_chr03_0447	339	339	100	100	339	100	612
fig|1185660.4.peg.771	lcl|xanmn_chr03_0448-xanmn_chr03_0448	1986	1662	84	99	1659	100	2993
fig|1185660.4.peg.772	lcl|xanmn_chr03_0450-xanmn_chr03_0450	1254	1254	100	100	1254	100	2262
fig|1185660.4.peg.773	lcl|xanmn_chr03_0451-xanmn_chr03_0451	525	525	100	100	525	100	948
fig|1185660.4.peg.774	lcl|xanmn_chr03_0452-xanmn_chr03_0452	480	480	100	100	480	100	866
fig|1185660.4.peg.775	lcl|RibD-xanmn_chr03_0453	1071	1116	100	96	1071	100	1932
fig|1185660.4.peg.776	lcl|xanmn_chr03_0455-xanmn_chr03_0455	639	639	100	100	639	100	1153
fig|1185660.4.peg.777	lcl|xanmn_chr03_0457-xanmn_chr03_0457	603	603	100	100	603	100	1088
fig|1185660.4.peg.778	lcl|RibB-xanmn_chr03_0458	1140	1140	100	100	1140	100	2057
fig|1185660.4.peg.779	lcl|xanmn_chr03_0459-xanmn_chr03_0459	465	465	100	100	465	100	839
fig|1185660.4.peg.780	lcl|xanmn_chr03_0460-xanmn_chr03_0460	471	471	100	100	471	100	850
fig|1185660.4.peg.781	lcl|xanmn_chr03_0462-xanmn_chr03_0462	285	288	100	99	285	100	515
fig|1185660.4.peg.782	lcl|xanmn_chr03_0465-xanmn_chr03_0465	1914	1581	83	100	1581	100	2852
fig|1185660.4.peg.784	lcl|xanmn_chr03_0466-xanmn_chr03_0466	180	339	100	53	180	100	325
fig|1185660.4.peg.785	lcl|kdpA-xanmn_chr03_0467	1776	1794	100	99	1776	100	3204
fig|1185660.4.peg.786	lcl|kdpB-xanmn_chr03_0468	2100	2100	100	100	2100	100	3788
fig|1185660.4.peg.787	lcl|kdpC-xanmn_chr03_0469	630	630	100	100	630	100	1137
fig|1185660.4.peg.789	lcl|xanmn_chr03_0470-xanmn_chr03_0470	891	891	100	100	891	100	1608
fig|1185660.4.peg.790	lcl|kdpE-xanmn_chr03_0471	681	783	100	87	681	100	1229
fig|1185660.4.peg.791	lcl|xanmn_chr03_0472-xanmn_chr03_0472	669	615	92	99	614	100	1108
fig|1185660.4.peg.792	lcl|xanmn_chr03_0473-xanmn_chr03_0473	1395	1395	100	100	1395	100	2516
fig|1185660.4.peg.793	lcl|xanmn_chr03_0474-xanmn_chr03_0474	528	435	82	100	435	100	785
fig|1185660.4.peg.794	lcl|xanmn_chr03_0475-xanmn_chr03_0475	384	288	75	100	288	100	520
fig|1185660.4.peg.795	lcl|xanmn_chr03_0476-xanmn_chr03_0476	1131	1131	100	100	1131	100	2040
fig|1185660.4.peg.797	lcl|xanmn_chr03_0477-xanmn_chr03_0477	126	237	100	53	126	100	228
fig|1185660.4.peg.798	lcl|pcaB-xanmn_chr03_0028	801	831	100	96	801	100	1445
fig|1185660.4.peg.799	lcl|xanmn_chr03_0029-xanmn_chr03_0029	783	768	98	100	768	100	1386
fig|1185660.4.peg.800	lcl|pcaC-xanmn_chr03_0030	414	414	100	100	414	100	747
fig|1185660.4.peg.801	lcl|xanmn_chr03_0031-xanmn_chr03_0031	927	927	100	100	927	100	1673
fig|1185660.4.peg.803	lcl|xanmn_chr03_0032-xanmn_chr03_0032	819	909	100	90	819	100	1478
fig|1185660.4.peg.804	lcl|xanmn_chr03_0033-xanmn_chr03_0033	861	861	100	100	861	100	1553
fig|1185660.4.peg.806	lcl|xanmn_chr03_0034-xanmn_chr03_0034	969	969	100	100	969	100	1748
fig|1185660.4.peg.807	lcl|xanmn_chr03_0035-xanmn_chr03_0035	711	681	96	100	681	100	1229
fig|1185660.4.peg.809	lcl|xanmn_chr03_0036-xanmn_chr03_0036	1905	1905	100	100	1905	100	3436
fig|1185660.4.peg.813	lcl|xanmn_chr03_0480-xanmn_chr03_0480	447	456	100	98	447	100	807
fig|1185660.4.peg.814	lcl|mraW-xanmn_chr03_0481	1056	1056	100	100	1056	100	1905
fig|1185660.4.peg.815	lcl|xanmn_chr03_0482-xanmn_chr03_0482	264	264	100	100	264	100	477
fig|1185660.4.peg.816	lcl|ftsI-xanmn_chr03_0483	1869	1869	100	100	1869	100	3371
fig|1185660.4.peg.817	lcl|murE-xanmn_chr03_0484	1488	1476	99	100	1476	100	2663
fig|1185660.4.peg.819	lcl|mraY-xanmn_chr03_0486	1086	1086	100	100	1086	100	1959
fig|1185660.4.peg.821	lcl|murC-xanmn_chr03_0488	1434	1434	100	100	1434	100	2587
fig|1185660.4.peg.822	lcl|ddl-xanmn_chr03_0489	957	957	100	100	957	100	1727
fig|1185660.4.peg.824	lcl|xanmn_chr03_0490-xanmn_chr03_0490	1236	1236	100	100	1236	100	2230
fig|1185660.4.peg.825	lcl|FtsZ-xanmn_chr03_0491	1239	1239	100	100	1239	100	2235
fig|1185660.4.peg.826	lcl|lpxC-xanmn_chr03_0493	912	933	100	98	912	100	1645
fig|1185660.4.peg.828	lcl|xanmn_chr03_0494-xanmn_chr03_0494	852	942	100	90	852	100	1537
fig|1185660.4.peg.829	lcl|xanmn_chr03_0495-xanmn_chr03_0495	2739	2739	100	100	2739	100	4940
fig|1185660.4.peg.830	lcl|xanmn_chr03_0497-xanmn_chr03_0497	948	948	100	100	948	100	1710
fig|1185660.4.peg.831	lcl|xanmn_chr03_0498-xanmn_chr03_0498	531	531	100	100	531	100	958
fig|1185660.4.peg.832	lcl|xanmn_chr03_0499-xanmn_chr03_0499	630	630	100	100	630	100	1137
fig|1185660.4.peg.833	lcl|xanmn_chr03_0500-xanmn_chr03_0500	828	828	100	100	828	100	1494
fig|1185660.4.peg.834	lcl|xanmn_chr03_0501-xanmn_chr03_0501	1383	1383	100	100	1383	100	2495
fig|1185660.4.peg.836	lcl|xanmn_chr03_0502-xanmn_chr03_0502	978	978	100	100	978	100	1764
fig|1185660.4.peg.837	lcl|xanmn_chr03_0503-xanmn_chr03_0503	1281	1749	100	73	1281	100	2311
fig|1185660.4.peg.839	lcl|xanmn_chr03_0506-xanmn_chr03_0506	936	936	100	100	936	100	1689
fig|1185660.4.peg.842	lcl|xanmn_chr03_0509-xanmn_chr03_0509	660	546	83	100	546	100	985
fig|1185660.4.peg.843	lcl|xanmn_chr03_0510-xanmn_chr03_0510	558	558	100	100	558	100	1007
fig|1185660.4.peg.844	lcl|xanmn_chr03_0511-xanmn_chr03_0511	570	687	100	83	570	100	1029
fig|1185660.4.peg.845	lcl|xanmn_chr03_0512-xanmn_chr03_0512	933	933	100	100	933	100	1683
fig|1185660.4.peg.846	lcl|xanmn_chr03_0513-xanmn_chr03_0513	789	789	100	100	789	100	1424
fig|1185660.4.peg.847	lcl|xanmn_chr03_0514-xanmn_chr03_0514	1443	1443	100	100	1443	100	2603
fig|1185660.4.peg.851	lcl|xanmn_chr03_0516-xanmn_chr03_0516	573	570	99	100	570	100	1029
fig|1185660.4.peg.852	lcl|xanmn_chr03_0517-xanmn_chr03_0517	1038	1038	100	100	1038	100	1873
fig|1185660.4.peg.853	lcl|xanmn_chr03_0518-xanmn_chr03_0518	1983	1935	98	100	1935	100	3490
fig|1185660.4.peg.854	lcl|xanmn_chr03_0519-xanmn_chr03_0519	1203	1203	100	100	1203	100	2170
fig|1185660.4.peg.856	lcl|xanmn_chr03_0521-xanmn_chr03_0521	2772	2772	100	100	2772	100	5000
fig|1185660.4.peg.858	lcl|appA-xanmn_chr03_0522	1410	1614	100	87	1410	100	2544
fig|1185660.4.peg.859	lcl|xanmn_chr03_0523-xanmn_chr03_0523	1212	1212	100	100	1212	100	2186
fig|1185660.4.peg.861	lcl|xanmn_chr03_0525-xanmn_chr03_0525	828	828	100	100	828	100	1494
fig|1185660.4.peg.862	lcl|dusB-xanmn_chr03_0526	999	999	100	100	999	100	1802
fig|1185660.4.peg.863	lcl|xanmn_chr03_0527-xanmn_chr03_0527	2346	2346	100	100	2346	100	4231
fig|1185660.4.peg.865	lcl|xanmn_chr03_0529-xanmn_chr03_0529	1071	951	89	100	951	100	1716
fig|1185660.4.peg.866	lcl|xanmn_chr03_0530-xanmn_chr03_0530	1491	1299	87	100	1299	99.692	2320
fig|1185660.4.peg.867	lcl|xanmn_chr03_0533-xanmn_chr03_0533	1116	969	87	100	969	100	1748
fig|1185660.4.peg.868	lcl|xanmn_chr03_0534-xanmn_chr03_0534	198	198	100	100	198	100	358
fig|1185660.4.peg.869	lcl|xanmn_chr03_0535-xanmn_chr03_0535	2232	2232	100	100	2232	100	4026
fig|1185660.4.peg.870	lcl|xanmn_chr03_0536-xanmn_chr03_0536	633	633	100	100	633	100	1142
fig|1185660.4.peg.872	lcl|xanmn_chr03_0537-xanmn_chr03_0537	354	354	100	100	354	100	639
fig|1185660.4.peg.873	lcl|xanmn_chr03_0538-xanmn_chr03_0538	885	885	100	100	885	100	1597
fig|1185660.4.peg.874	lcl|xanmn_chr03_0539-xanmn_chr03_0539	834	834	100	100	834	100	1505
fig|1185660.4.peg.875	lcl|xanmn_chr03_0540-xanmn_chr03_0540	1047	1047	100	100	1047	100	1889
fig|1185660.4.peg.876	lcl|tauD-xanmn_chr03_0541	1080	918	85	100	918	100	1656
fig|1185660.4.peg.877	lcl|xanmn_chr03_0543-xanmn_chr03_0543	2475	2484	100	99	2475	100	4464
fig|1185660.4.peg.878	lcl|xanmn_chr03_0544-xanmn_chr03_0544	606	606	100	100	606	100	1094
fig|1185660.4.peg.879	lcl|xanmn_chr03_0545-xanmn_chr03_0545	654	654	100	100	654	100	1180
fig|1185660.4.peg.880	lcl|coIR-xanmn_chr03_0546	714	714	100	100	714	100	1288
fig|1185660.4.peg.882	lcl|xanmn_chr03_0547-xanmn_chr03_0547	1272	1200	94	100	1200	100	2165
fig|1185660.4.peg.884	lcl|xanmn_chr03_0548-xanmn_chr03_0548	702	702	100	100	702	100	1267
fig|1185660.4.peg.885	lcl|dgkA-xanmn_chr03_0549	381	381	100	100	381	100	688
fig|1185660.4.peg.886	lcl|xanmn_chr03_0550-xanmn_chr03_0550	627	660	100	95	627	100	1131
fig|1185660.4.peg.888	lcl|xanmn_chr03_0552-xanmn_chr03_0552	432	492	100	88	432	100	780
fig|1185660.4.peg.889	lcl|lgt-xanmn_chr03_0553	891	891	100	100	891	100	1608
fig|1185660.4.peg.890	lcl|thyA-xanmn_chr03_0554	795	795	100	100	795	100	1434
fig|1185660.4.peg.892	lcl|xanmn_chr03_0555-xanmn_chr03_0555	495	495	100	100	495	100	893
fig|1185660.4.peg.893	lcl|apaG-xanmn_chr03_0557	384	384	100	100	384	100	693
fig|1185660.4.peg.894	lcl|ksgA-xanmn_chr03_0558	789	789	100	100	789	100	1424
fig|1185660.4.peg.896	lcl|surA-xanmn_chr03_0559	1392	1392	100	100	1392	100	2511
fig|1185660.4.peg.897	lcl|lptD-xanmn_chr03_0560	2364	2424	100	98	2364	100	4264
fig|1185660.4.peg.898	lcl|xanmn_chr03_0561-xanmn_chr03_0561	567	618	100	92	567	100	1023
fig|1185660.4.peg.899	lcl|xanmn_chr03_0563-xanmn_chr03_0563	558	558	100	100	558	100	1007
fig|1185660.4.peg.900	lcl|xanmn_chr03_0564-xanmn_chr03_0564	678	579	85	100	579	100	1045
fig|1185660.4.peg.901	lcl|xanmn_chr03_0565-xanmn_chr03_0565	1209	1209	100	100	1209	100	2181
fig|1185660.4.peg.902	lcl|xanmn_chr03_0566-xanmn_chr03_0566	1188	1188	100	100	1188	100	2143
fig|1185660.4.peg.903	lcl|xanmn_chr03_0567-xanmn_chr03_0567	723	681	94	100	681	100	1229
fig|1185660.4.peg.904	lcl|xanmn_chr03_0568-xanmn_chr03_0568	432	432	100	100	432	100	780
fig|1185660.4.peg.905	lcl|xanmn_chr03_0569-xanmn_chr03_0569	1032	1032	100	100	1032	100	1862
fig|1185660.4.peg.906	lcl|xanmn_chr03_0570-xanmn_chr03_0570	666	666	100	100	666	100	1202
fig|1185660.4.peg.907	lcl|pcaH-xanmn_chr03_0571	897	897	100	100	897	100	1618
fig|1185660.4.peg.908	lcl|ligA-xanmn_chr03_0572	360	360	100	100	360	100	650
fig|1185660.4.peg.909	lcl|xanmn_chr03_0573-xanmn_chr03_0573	987	1002	100	99	987	100	1781
fig|1185660.4.peg.910	lcl|xanmn_chr03_0574-xanmn_chr03_0574	1479	1479	100	100	1479	100	2668
fig|1185660.4.peg.912	lcl|paaF-xanmn_chr03_0575	828	828	100	100	828	100	1494
fig|1185660.4.peg.913	lcl|xanmn_chr03_0576-xanmn_chr03_0576	474	474	100	100	474	100	856
fig|1185660.4.peg.914	lcl|xanmn_chr03_0577-xanmn_chr03_0577	402	402	100	100	402	100	726
fig|1185660.4.peg.915	lcl|xanmn_chr03_0578-xanmn_chr03_0578	723	723	100	100	723	100	1305
fig|1185660.4.peg.916	lcl|xanmn_chr03_0579-xanmn_chr03_0579	906	906	100	100	906	100	1635
fig|1185660.4.peg.917	lcl|xanmn_chr03_0580-xanmn_chr03_0580	1110	1110	100	100	1110	100	2003
fig|1185660.4.peg.919	lcl|xanmn_chr03_0581-xanmn_chr03_0581	1044	1044	100	100	1044	100	1884
fig|1185660.4.peg.920	lcl|xanmn_chr03_0582-xanmn_chr03_0582	954	561	59	100	561	100	1012
fig|1185660.4.peg.924	lcl|glnS-xanmn_chr03_0587	1740	1740	100	100	1740	100	3139
fig|1185660.4.peg.925	lcl|xanmn_chr03_0590-xanmn_chr03_0590	375	231	62	100	231	100	417
fig|1185660.4.peg.926	lcl|xanmn_chr03_0591-xanmn_chr03_0591	465	465	100	100	465	100	839
fig|1185660.4.peg.927	lcl|xanmn_chr03_0592-xanmn_chr03_0592	1149	1149	100	100	1149	100	2073
fig|1185660.4.peg.928	lcl|xanmn_chr03_0593-xanmn_chr03_0593	420	420	100	100	420	100	758
fig|1185660.4.peg.929	lcl|xanmn_chr03_0595-xanmn_chr03_0595	513	513	100	100	513	100	926
fig|1185660.4.peg.930	lcl|pms-xanmn_chr03_0596	651	651	100	100	651	100	1175
fig|1185660.4.peg.932	lcl|xanmn_chr03_0598-xanmn_chr03_0598	570	570	100	100	570	100	1029
fig|1185660.4.peg.933	lcl|talB-xanmn_chr03_0599	969	969	100	100	969	100	1748
fig|1185660.4.peg.934	lcl|xanmn_chr03_0600-xanmn_chr03_0600	441	366	83	100	366	100	661
fig|1185660.4.peg.935	lcl|xanmn_chr03_0601-xanmn_chr03_0601	942	942	100	100	942	100	1700
fig|1185660.4.peg.936	lcl|ahpF-xanmn_chr03_0602	1593	1593	100	100	1593	100	2874
fig|1185660.4.peg.937	lcl|ahpC-xanmn_chr03_0604	564	564	100	100	564	100	1018
fig|1185660.4.peg.938	lcl|hemK-xanmn_chr03_0605	861	861	100	100	861	100	1553
fig|1185660.4.peg.939	lcl|xanmn_chr03_0606-xanmn_chr03_0606	942	942	100	100	942	100	1700
fig|1185660.4.peg.940	lcl|xanmn_chr03_0607-xanmn_chr03_0607	786	786	100	100	786	100	1418
fig|1185660.4.peg.941	lcl|xanmn_chr03_0608-xanmn_chr03_0608	552	552	100	100	552	100	996
fig|1185660.4.peg.942	lcl|exo-xanmn_chr03_0609	987	987	100	100	987	100	1781
fig|1185660.4.peg.943	lcl|xanmn_chr03_0610-xanmn_chr03_0610	672	636	94	100	636	99.528	1131
fig|1185660.4.peg.945	lcl|xanmn_chr03_0613-xanmn_chr03_0613	2358	1437	61	100	1437	100	2592
fig|1185660.4.peg.948	lcl|xanmn_chr03_0617-xanmn_chr03_0617	681	384	56	100	384	100	693
fig|1185660.4.peg.949	lcl|xanmn_chr03_0619-xanmn_chr03_0619	567	507	89	100	507	100	915
fig|1185660.4.peg.950	lcl|xanmn_chr03_0620-xanmn_chr03_0620	135	114	84	100	114	100	206
fig|1185660.4.peg.951	lcl|xanmn_chr03_0623-xanmn_chr03_0623	363	420	100	86	363	100	655
fig|1185660.4.peg.952	lcl|xanmn_chr03_0624-xanmn_chr03_0624	555	555	100	100	555	100	1002
fig|1185660.4.peg.953	lcl|ilvE-xanmn_chr03_0625	1086	1086	100	100	1086	100	1959
fig|1185660.4.peg.954	lcl|xanmn_chr03_0626-xanmn_chr03_0626	1734	1734	100	100	1734	100	3128
fig|1185660.4.peg.955	lcl|xanmn_chr03_0627-xanmn_chr03_0627	1410	1410	100	100	1410	100	2544
fig|1185660.4.peg.956	lcl|xanmn_chr03_0628-xanmn_chr03_0628	129	129	100	100	129	100	233
fig|1185660.4.peg.957	lcl|xanmn_chr03_0629-xanmn_chr03_0629	1698	1698	100	100	1698	100	3063
fig|1185660.4.peg.958	lcl|xanmn_chr03_0631-xanmn_chr03_0631	474	474	100	100	474	100	856
fig|1185660.4.peg.959	lcl|xanmn_chr03_0632-xanmn_chr03_0632	486	486	100	100	486	100	877
fig|1185660.4.peg.961	lcl|xanmn_chr03_0633-xanmn_chr03_0633	1221	1221	100	100	1221	100	2203
fig|1185660.4.peg.962	lcl|xanmn_chr03_0634-xanmn_chr03_0634	345	345	100	100	345	100	623
fig|1185660.4.peg.963	lcl|xanmn_chr03_0635-xanmn_chr03_0635	657	597	91	100	597	100	1077
fig|1185660.4.peg.964	lcl|xanmn_chr03_0636-xanmn_chr03_0636	1269	1278	100	99	1269	100	2289
fig|1185660.4.peg.965	lcl|xanmn_chr03_0637-xanmn_chr03_0637	429	597	100	72	429	100	774
fig|1185660.4.peg.966	lcl|acyP-xanmn_chr03_0638	267	267	100	100	267	100	482
fig|1185660.4.peg.968	lcl|xanmn_chr03_0639-xanmn_chr03_0639	783	783	100	100	783	100	1413
fig|1185660.4.peg.969	lcl|xanmn_chr03_0640-xanmn_chr03_0640	519	519	100	100	519	100	937
fig|1185660.4.peg.970	lcl|pilW-xanmn_chr03_0641	1128	1035	92	100	1035	100	1867
fig|1185660.4.peg.972	lcl|xanmn_chr03_0642-xanmn_chr03_0642	630	630	100	100	630	100	1137
fig|1185660.4.peg.973	lcl|prfA-xanmn_chr03_0643	1086	1086	100	100	1086	100	1959
fig|1185660.4.peg.974	lcl|xanmn_chr03_0644-xanmn_chr03_0644	1299	1299	100	100	1299	100	2343
fig|1185660.4.peg.975	lcl|xanmn_chr03_0645-xanmn_chr03_0645	1203	1692	100	71	1203	100	2170
fig|1185660.4.peg.976	lcl|lolB-xanmn_chr03_0646	651	651	100	100	651	100	1175
fig|1185660.4.peg.977	lcl|ispE-xanmn_chr03_0647	870	888	100	98	870	100	1570
fig|1185660.4.peg.978	lcl|xanmn_chr03_0649-xanmn_chr03_0649	960	960	100	100	960	100	1732
fig|1185660.4.peg.979	lcl|rplY-xanmn_chr03_0651	636	636	100	100	636	100	1148
fig|1185660.4.peg.980	lcl|pth-xanmn_chr03_0652	585	585	100	100	585	100	1056
fig|1185660.4.peg.981	lcl|ychF-xanmn_chr03_0653	1092	1092	100	100	1092	100	1970
fig|1185660.4.peg.982	lcl|tuf-xanmn_chr03_0654	1191	1191	100	100	1191	100	2149
fig|1185660.4.peg.983	lcl|xanmn_chr03_0655-xanmn_chr03_0655	312	408	100	76	312	100	563
fig|1185660.4.peg.984	lcl|xanmn_chr03_0656-xanmn_chr03_0656	558	558	100	100	558	100	1007
fig|1185660.4.peg.986	lcl|rplK-xanmn_chr03_0657	429	429	100	100	429	100	774
fig|1185660.4.peg.987	lcl|rplA-xanmn_chr03_0658	699	699	100	100	699	100	1261
fig|1185660.4.peg.988	lcl|rplJ-xanmn_chr03_0661	534	534	100	100	534	100	964
fig|1185660.4.peg.989	lcl|rplL-xanmn_chr03_0662	366	366	100	100	366	100	661
fig|1185660.4.peg.990	lcl|xanmn_chr03_0663-xanmn_chr03_0663	4152	4152	100	100	4152	100	7488
fig|1185660.4.peg.991	lcl|xanmn_chr03_0664-xanmn_chr03_0664	4215	4215	100	100	4215	100	7602
fig|1185660.4.peg.992	lcl|rpsL-xanmn_chr03_0665	375	375	100	100	375	100	677
fig|1185660.4.peg.993	lcl|rpsG-xanmn_chr03_0666	468	468	100	100	468	100	845
fig|1185660.4.peg.995	lcl|fusA-xanmn_chr03_0667	2118	2118	100	100	2118	100	3820
fig|1185660.4.peg.996	lcl|tuf-xanmn_chr03_0668	1191	1191	100	100	1191	100	2149
fig|1185660.4.peg.997	lcl|xanmn_chr03_0669-xanmn_chr03_0669	177	168	95	100	168	100	304
fig|1185660.4.peg.998	lcl|xanmn_chr03_0670-xanmn_chr03_0670	675	675	100	100	675	100	1218
fig|1185660.4.peg.999	lcl|rpsJ-xanmn_chr03_0672	312	312	100	100	312	100	563
fig|1185660.4.peg.1000	lcl|rplC-xanmn_chr03_0673	651	651	100	100	651	100	1175
fig|1185660.4.peg.1001	lcl|rplD-xanmn_chr03_0674	606	606	100	100	606	100	1094
fig|1185660.4.peg.1002	lcl|rplW-xanmn_chr03_0675	315	300	95	100	300	100	542
fig|1185660.4.peg.1003	lcl|rplB-xanmn_chr03_0676	828	828	100	100	828	100	1494
fig|1185660.4.peg.1004	lcl|rpsS-xanmn_chr03_0677	270	270	100	100	270	100	488
fig|1185660.4.peg.1005	lcl|rplV-xanmn_chr03_0678	336	342	100	98	336	100	607
fig|1185660.4.peg.1006	lcl|rpsC-xanmn_chr03_0679	735	735	100	100	735	100	1326
fig|1185660.4.peg.1007	lcl|rplP-xanmn_chr03_0680	414	414	100	100	414	100	747
fig|1185660.4.peg.1008	lcl|rpmC-xanmn_chr03_0681	186	186	100	100	186	100	336
fig|1185660.4.peg.1009	lcl|rpsQ-xanmn_chr03_0682	270	270	100	100	270	100	488
fig|1185660.4.peg.1010	lcl|rplN-xanmn_chr03_0683	369	369	100	100	369	100	666
fig|1185660.4.peg.1011	lcl|rplX-xanmn_chr03_0684	318	318	100	100	318	100	574
fig|1185660.4.peg.1012	lcl|rplE-xanmn_chr03_0685	543	543	100	100	543	100	980
fig|1185660.4.peg.1013	lcl|rpsN-xanmn_chr03_0686	291	306	100	95	291	100	526
fig|1185660.4.peg.1014	lcl|rpsH-xanmn_chr03_0687	399	399	100	100	399	100	720
fig|1185660.4.peg.1015	lcl|rplF-xanmn_chr03_0688	528	528	100	100	528	100	953
fig|1185660.4.peg.1016	lcl|rplR-xanmn_chr03_0689	360	360	100	100	360	100	650
fig|1185660.4.peg.1017	lcl|rpsE-xanmn_chr03_0691	543	543	100	100	543	100	980
fig|1185660.4.peg.1018	lcl|rpmD-xanmn_chr03_0692	192	192	100	100	192	100	347
fig|1185660.4.peg.1019	lcl|rplO-xanmn_chr03_0693	444	444	100	100	444	100	801
fig|1185660.4.peg.1020	lcl|xanmn_chr03_0694-xanmn_chr03_0694	1365	1365	100	100	1365	100	2462
fig|1185660.4.peg.1021	lcl|rpsM-xanmn_chr03_0695	357	357	100	100	357	100	645
fig|1185660.4.peg.1022	lcl|rpsK-xanmn_chr03_0696	393	393	100	100	393	100	710
fig|1185660.4.peg.1023	lcl|rpsD-xanmn_chr03_0697	627	627	100	100	627	100	1131
fig|1185660.4.peg.1024	lcl|xanmn_chr03_0698-xanmn_chr03_0698	999	999	100	100	999	100	1802
fig|1185660.4.peg.1025	lcl|rplQ-xanmn_chr03_0699	384	384	100	100	384	100	693
fig|1185660.4.peg.1026	lcl|dsbB-xanmn_chr03_0700	663	519	78	100	519	100	937
fig|1185660.4.peg.1028	lcl|xanmn_chr03_0701-xanmn_chr03_0701	2064	2124	100	97	2064	100	3723
fig|1185660.4.peg.1029	lcl|xanmn_chr03_0702-xanmn_chr03_0702	189	189	100	100	189	100	342
fig|1185660.4.peg.1030	lcl|xanmn_chr03_0703-xanmn_chr03_0703	1398	1329	95	100	1329	100	2397
fig|1185660.4.peg.1031	lcl|xanmn_chr03_0704-xanmn_chr03_0704	1128	1128	100	100	1128	100	2035
fig|1185660.4.peg.1033	lcl|xanmn_chr03_0707-xanmn_chr03_0707	471	420	89	100	420	100	758
fig|1185660.4.peg.1034	lcl|xanmn_chr03_0708-xanmn_chr03_0708	1830	1830	100	100	1830	100	3301
fig|1185660.4.peg.1035	lcl|xanmn_chr03_0710-xanmn_chr03_0710	495	495	100	100	495	100	893
fig|1185660.4.peg.1036	lcl|mdh-xanmn_chr03_0711	987	987	100	100	987	100	1781
fig|1185660.4.peg.1037	lcl|gst2-xanmn_chr03_0712	615	615	100	100	615	100	1110
fig|1185660.4.peg.1038	lcl|xanmn_chr03_0714-xanmn_chr03_0714	462	462	100	100	462	100	834
fig|1185660.4.peg.1041	lcl|fadH-xanmn_chr03_0716	2040	2040	100	100	2040	100	3680
fig|1185660.4.peg.1043	lcl|xanmn_chr03_0717-xanmn_chr03_0717	1098	1098	100	100	1098	100	1981
fig|1185660.4.peg.1044	lcl|xanmn_chr03_0718-xanmn_chr03_0718	435	516	100	84	435	100	785
fig|1185660.4.peg.1045	lcl|xanmn_chr03_0721-xanmn_chr03_0721	1209	1209	100	100	1209	100	2181
fig|1185660.4.peg.1046	lcl|cysP-xanmn_chr03_0722	1017	1098	100	93	1017	100	1835
fig|1185660.4.peg.1047	lcl|CysU-xanmn_chr03_0723	855	861	100	99	855	100	1543
fig|1185660.4.peg.1048	lcl|xanmn_chr03_0724-xanmn_chr03_0724	954	954	100	100	954	100	1721
fig|1185660.4.peg.1049	lcl|cysA-xanmn_chr03_0725	1047	1047	100	100	1047	100	1889
fig|1185660.4.peg.1050	lcl|xanmn_chr03_0726-xanmn_chr03_0726	717	603	84	100	603	100	1088
fig|1185660.4.peg.1051	lcl|tdh-xanmn_chr03_0728	1035	1023	99	100	1023	100	1846
fig|1185660.4.peg.1052	lcl|xanmn_chr03_0730-xanmn_chr03_0730	2334	2424	100	96	2334	100	4210
fig|1185660.4.peg.1053	lcl|plcN-xanmn_chr03_0731	2256	2217	98	100	2217	100	3999
fig|1185660.4.peg.1055	lcl|xanmn_chr03_0733-xanmn_chr03_0733	645	645	100	100	645	100	1164
fig|1185660.4.peg.1056	lcl|xanmn_chr03_0734-xanmn_chr03_0734	294	525	100	56	294	100	531
fig|1185660.4.peg.1057	lcl|xanmn_chr03_0736-xanmn_chr03_0736	384	426	100	90	384	100	693
fig|1185660.4.peg.1059	lcl|xanmn_chr03_0738-xanmn_chr03_0738	747	747	100	100	747	100	1348
fig|1185660.4.peg.1060	lcl|purF-xanmn_chr03_0739	1467	1467	100	100	1467	100	2646
fig|1185660.4.peg.1062	lcl|xanmn_chr03_0740-xanmn_chr03_0740	825	867	100	95	825	100	1489
fig|1185660.4.peg.1063	lcl|xanmn_chr03_0742-xanmn_chr03_0742	1254	1254	100	100	1254	100	2262
fig|1185660.4.peg.1064	lcl|xanmn_chr03_0743-xanmn_chr03_0743	420	420	100	100	420	100	758
fig|1185660.4.peg.1066	lcl|xanmn_chr03_0744-xanmn_chr03_0744	930	744	80	100	744	100	1342
fig|1185660.4.peg.1067	lcl|xanmn_chr03_0746-xanmn_chr03_0746	519	417	80	100	417	100	753
fig|1185660.4.peg.1068	lcl|gtrB-xanmn_chr03_0747	1137	1137	100	100	1137	100	2051
fig|1185660.4.peg.1070	lcl|ppx-xanmn_chr03_0748	1521	1521	100	100	1521	100	2744
fig|1185660.4.peg.1071	lcl|ppk-xanmn_chr03_0749	2103	2103	100	100	2103	100	3793
fig|1185660.4.peg.1072	lcl|phoR-xanmn_chr03_0750	1329	1329	100	100	1329	100	2397
fig|1185660.4.peg.1073	lcl|PhoB-xanmn_chr03_0751	690	690	100	100	690	100	1245
fig|1185660.4.peg.1074	lcl|xanmn_chr03_0752-xanmn_chr03_0752	1707	1707	100	100	1707	100	3079
fig|1185660.4.peg.1075	lcl|xanmn_chr03_0753-xanmn_chr03_0753	309	369	100	84	309	100	558
fig|1185660.4.peg.1076	lcl|xanmn_chr03_0754-xanmn_chr03_0754	396	396	100	100	396	100	715
fig|1185660.4.peg.1077	lcl|xanmn_chr03_0756-xanmn_chr03_0756	1008	1008	100	100	1008	100	1819
fig|1185660.4.peg.1078	lcl|xanmn_chr03_0757-xanmn_chr03_0757	762	762	100	100	762	100	1375
fig|1185660.4.peg.1079	lcl|xanmn_chr03_0759-xanmn_chr03_0759	1848	1848	100	100	1848	100	3333
fig|1185660.4.peg.1080	lcl|xanmn_chr03_0760-xanmn_chr03_0760	1293	1293	100	100	1293	100	2333
fig|1185660.4.peg.1081	lcl|clpP-xanmn_chr03_0761	618	627	100	99	618	100	1115
fig|1185660.4.peg.1083	lcl|ClpX-xanmn_chr03_0762	1287	1287	100	100	1287	100	2322
fig|1185660.4.peg.1084	lcl|Lon-xanmn_chr03_0763	2472	2472	100	100	2472	100	4459
fig|1185660.4.peg.1085	lcl|hupB-xanmn_chr03_0764	273	273	100	100	273	100	493
fig|1185660.4.peg.1086	lcl|ppid-xanmn_chr03_0766	1971	1971	100	100	1971	100	3555
fig|1185660.4.peg.1087	lcl|mltD-xanmn_chr03_0768	1161	1176	100	99	1161	100	2094
fig|1185660.4.peg.1088	lcl|xanmn_chr03_0769-xanmn_chr03_0769	768	768	100	100	768	100	1386
fig|1185660.4.peg.1091	lcl|dnaQ-xanmn_chr03_0770	735	735	100	100	735	100	1326
fig|1185660.4.peg.1092	lcl|xanmn_chr03_0771-xanmn_chr03_0771	705	705	100	100	705	100	1272
fig|1185660.4.peg.1093	lcl|xanmn_chr03_0772-xanmn_chr03_0772	405	405	100	100	405	100	731
fig|1185660.4.peg.1094	lcl|opsX-xanmn_chr03_0774	1050	1050	100	100	1050	100	1894
fig|1185660.4.peg.1095	lcl|xanmn_chr03_0775-xanmn_chr03_0775	750	750	100	100	750	100	1353
fig|1185660.4.peg.1096	lcl|xanmn_chr03_0776-xanmn_chr03_0776	750	750	100	100	750	100	1353
fig|1185660.4.peg.1097	lcl|xanmn_chr03_0777-xanmn_chr03_0777	1032	1032	100	100	1032	100	1862
fig|1185660.4.peg.1099	lcl|xanmn_chr03_0778-xanmn_chr03_0778	438	498	100	88	438	100	791
fig|1185660.4.peg.1100	lcl|xanmn_chr03_0779-xanmn_chr03_0779	246	246	100	100	246	100	444
fig|1185660.4.peg.1101	lcl|xanmn_chr03_0780-xanmn_chr03_0780	441	441	100	100	441	100	796
fig|1185660.4.peg.1104	lcl|xanmn_chr03_0781-xanmn_chr03_0781	174	282	98	61	171	100	309
fig|1185660.4.peg.1106	lcl|xanmn_chr03_0783-xanmn_chr03_0783	1293	1413	100	92	1293	100	2333
fig|1185660.4.peg.1107	lcl|xanmn_chr03_0039-xanmn_chr03_0039	282	321	100	88	282	100	509
fig|1185660.4.peg.1108	lcl|xanmn_chr03_0040-xanmn_chr03_0040	552	552	100	100	552	100	996
fig|1185660.4.peg.1109	lcl|xanmn_chr03_0041-xanmn_chr03_0041	453	420	93	100	420	100	758
fig|1185660.4.peg.1110	lcl|aspH-xanmn_chr03_0042	906	906	100	100	906	100	1635
fig|1185660.4.peg.1111	lcl|BioC-xanmn_chr03_0043	885	885	100	100	885	100	1597
fig|1185660.4.peg.1112	lcl|xanmn_chr03_0044-xanmn_chr03_0044	783	783	100	100	783	100	1413
fig|1185660.4.peg.1113	lcl|xanmn_chr03_0045-xanmn_chr03_0045	933	762	82	100	762	100	1375
fig|1185660.4.peg.1114	lcl|xanmn_chr03_0047-xanmn_chr03_0047	1206	1206	100	100	1206	100	2176
fig|1185660.4.peg.1115	lcl|BioB-xanmn_chr03_0048	1035	1035	100	100	1035	100	1867
fig|1185660.4.peg.1116	lcl|xanmn_chr03_0049-xanmn_chr03_0049	282	282	100	100	282	100	509
fig|1185660.4.peg.1117	lcl|xanmn_chr03_0785-xanmn_chr03_0785	528	528	100	100	528	100	953
fig|1185660.4.peg.1122	lcl|xanmn_chr03_0789-xanmn_chr03_0789	1347	1596	86	73	1164	100	2100
fig|1185660.4.peg.1124	lcl|xanmn_chr03_0790-xanmn_chr03_0790	342	342	100	100	342	100	618
fig|1185660.4.peg.1125	lcl|xanmn_chr03_0791-xanmn_chr03_0791	681	681	100	100	681	100	1229
fig|1185660.4.peg.1126	lcl|xanmn_chr03_0792-xanmn_chr03_0792	1476	1536	100	96	1476	100	2663
fig|1185660.4.peg.1128	lcl|xanmn_chr03_0795-xanmn_chr03_0795	321	321	100	100	321	100	580
fig|1185660.4.peg.1129	lcl|recR-xanmn_chr03_0796	594	594	100	100	594	100	1072
fig|1185660.4.peg.1130	lcl|xanmn_chr03_0797-xanmn_chr03_0797	351	351	100	100	351	100	634
fig|1185660.4.peg.1131	lcl|slp-xanmn_chr03_0798	534	534	100	100	534	100	964
fig|1185660.4.peg.1134	lcl|xanmn_chr03_0799-xanmn_chr03_0799	954	954	100	100	954	100	1721
fig|1185660.4.peg.1135	lcl|xanmn_chr03_0800-xanmn_chr03_0800	1881	1869	99	100	1869	100	3371
fig|1185660.4.peg.1136	lcl|xanmn_chr03_0801-xanmn_chr03_0801	165	165	100	100	165	100	298
fig|1185660.4.peg.1137	lcl|xanmn_chr03_0802-xanmn_chr03_0802	576	573	99	100	573	100	1034
fig|1185660.4.peg.1138	lcl|xanmn_chr03_0803-xanmn_chr03_0803	471	471	100	100	471	100	850
fig|1185660.4.peg.1139	lcl|rpmF-xanmn_chr03_0804	195	195	100	100	195	100	352
fig|1185660.4.peg.1140	lcl|xanmn_chr03_0805-xanmn_chr03_0805	978	978	100	100	978	100	1764
fig|1185660.4.peg.1142	lcl|fabD-xanmn_chr03_0806	945	945	100	100	945	100	1705
fig|1185660.4.peg.1143	lcl|fabG1-xanmn_chr03_0807	744	744	100	100	744	100	1342
fig|1185660.4.peg.1144	lcl|acpP-xanmn_chr03_0808	420	240	57	100	240	100	434
fig|1185660.4.peg.1145	lcl|fabF1-xanmn_chr03_0809	1236	1236	100	100	1236	100	2230
fig|1185660.4.peg.1146	lcl|trpE-xanmn_chr03_0810	1356	1356	100	100	1356	100	2446
fig|1185660.4.peg.1149	lcl|pilZ-xanmn_chr03_0811	345	354	100	97	345	100	623
fig|1185660.4.peg.1151	lcl|xanmn_chr03_0813-xanmn_chr03_0813	327	327	100	100	327	100	590
fig|1185660.4.peg.1152	lcl|prpR-xanmn_chr03_0815	1680	1620	96	100	1620	100	2922
fig|1185660.4.peg.1153	lcl|prpB-xanmn_chr03_0816	891	891	100	100	891	100	1608
fig|1185660.4.peg.1154	lcl|prpC-xanmn_chr03_0817	1155	1155	100	100	1155	100	2084
fig|1185660.4.peg.1155	lcl|acnA-xanmn_chr03_0818	2595	2595	100	100	2595	100	4681
fig|1185660.4.peg.1157	lcl|xanmn_chr03_0819-xanmn_chr03_0819	1200	1200	100	100	1200	100	2165
fig|1185660.4.peg.1159	lcl|xanmn_chr03_0820-xanmn_chr03_0820	2469	2220	90	100	2220	100	4004
fig|1185660.4.peg.1160	lcl|xanmn_chr03_0821-xanmn_chr03_0821	1008	978	97	100	978	100	1764
fig|1185660.4.peg.1162	lcl|xanmn_chr03_0822-xanmn_chr03_0822	4923	4902	99	100	4902	100	8841
fig|1185660.4.peg.1163	lcl|xanmn_chr03_0823-xanmn_chr03_0823	2988	2988	100	100	2988	100	5389
fig|1185660.4.peg.1164	lcl|xanmn_chr03_0824-xanmn_chr03_0824	951	951	100	100	951	100	1716
fig|1185660.4.peg.1166	lcl|xanmn_chr03_0825-xanmn_chr03_0825	429	423	99	100	423	100	764
fig|1185660.4.peg.1167	lcl|pbpC-xanmn_chr03_0826	2391	2391	100	100	2391	100	4313
fig|1185660.4.peg.1168	lcl|xanmn_chr03_0827-xanmn_chr03_0827	561	561	100	100	561	100	1012
fig|1185660.4.peg.1169	lcl|xanmn_chr03_0828-xanmn_chr03_0828	483	483	100	100	483	100	872
fig|1185660.4.peg.1170	lcl|xanmn_chr03_0829-xanmn_chr03_0829	477	477	100	100	477	100	861
fig|1185660.4.peg.1171	lcl|dnaJ-xanmn_chr03_0831	456	582	100	78	456	100	823
fig|1185660.4.peg.1172	lcl|pilH-xanmn_chr03_0832	387	387	100	100	387	100	699
fig|1185660.4.peg.1173	lcl|hflK-xanmn_chr03_0834	1128	1128	100	100	1128	100	2035
fig|1185660.4.peg.1174	lcl|hflC-xanmn_chr03_0835	864	864	100	100	864	100	1559
fig|1185660.4.peg.1175	lcl|xanmn_chr03_0836-xanmn_chr03_0836	1185	1110	94	100	1110	100	2003
fig|1185660.4.peg.1176	lcl|xanmn_chr03_0837-xanmn_chr03_0837	162	186	100	87	162	100	293
fig|1185660.4.peg.1178	lcl|purA-xanmn_chr03_0840	1293	1293	100	100	1293	100	2333
fig|1185660.4.peg.1179	lcl|xanmn_chr03_0841-xanmn_chr03_0841	1227	1227	100	100	1227	100	2214
fig|1185660.4.peg.1181	lcl|xanmn_chr03_0843-xanmn_chr03_0843	186	219	100	85	186	100	336
fig|1185660.4.peg.1182	lcl|xanmn_chr03_0845-xanmn_chr03_0845	714	714	100	100	714	100	1288
fig|1185660.4.peg.1183	lcl|xanmn_chr03_0846-xanmn_chr03_0846	591	591	100	100	591	100	1067
fig|1185660.4.peg.1184	lcl|xanmn_chr03_0847-xanmn_chr03_0847	636	918	100	69	636	100	1148
fig|1185660.4.peg.1185	lcl|xanmn_chr03_0848-xanmn_chr03_0848	1362	1668	100	82	1366	99.707	2441
fig|1185660.4.peg.1187	lcl|xanmn_chr03_0853-xanmn_chr03_0853	267	267	100	100	267	100	482
fig|1185660.4.peg.1188	lcl|xanmn_pla04_0001-xanmn_pla04_0001	123	72	59	100	72	100	131
fig|1185660.4.peg.1189	lcl|xanmn_chr03_0855-xanmn_chr03_0855	210	210	100	100	210	100	379
fig|1185660.4.peg.1190	lcl|xanmn_chr03_0857-xanmn_chr03_0857	1554	1554	100	100	1554	100	2803
fig|1185660.4.peg.1191	lcl|xanmn_chr03_0858-xanmn_chr03_0858	267	459	100	58	267	100	482
fig|1185660.4.peg.1192	lcl|xanmn_chr03_0859-xanmn_chr03_0859	504	504	100	100	504	100	910
fig|1185660.4.peg.1194	lcl|xanmn_chr03_0861-xanmn_chr03_0861	381	234	61	100	234	100	423
fig|1185660.4.peg.1195	lcl|xanmn_chr03_0862-xanmn_chr03_0862	774	567	73	100	567	100	1023
fig|1185660.4.peg.1196	lcl|xanmn_chr03_0863-xanmn_chr03_0863	774	780	100	99	774	100	1397
fig|1185660.4.peg.1197	lcl|xanmn_chr03_0864-xanmn_chr03_0864	870	870	100	100	870	100	1570
fig|1185660.4.peg.1198	lcl|xanmn_chr03_0866-xanmn_chr03_0866	1500	1479	99	100	1479	100	2668
fig|1185660.4.peg.1199	lcl|xanmn_chr03_0867-xanmn_chr03_0867	1806	1806	100	100	1806	100	3258
fig|1185660.4.peg.1200	lcl|xanmn_chr03_0868-xanmn_chr03_0868	903	903	100	100	903	100	1629
fig|1185660.4.peg.1202	lcl|xanmn_chr03_0869-xanmn_chr03_0869	2286	2283	97	97	2214	100	3993
fig|1185660.4.peg.1204	lcl|xanmn_chr03_0871-xanmn_chr03_0871	738	630	85	100	630	100	1137
fig|1185660.4.peg.1205	lcl|xanmn_chr03_0872-xanmn_chr03_0872	309	273	72	81	221	100	399
fig|1185660.4.peg.1207	lcl|xanmn_chr03_0873-xanmn_chr03_0873	306	306	100	100	306	100	553
fig|1185660.4.peg.1208	lcl|xanmn_chr03_0874-xanmn_chr03_0874	747	747	100	100	747	100	1348
fig|1185660.4.peg.1209	lcl|xanmn_chr03_0875-xanmn_chr03_0875	639	639	100	100	639	100	1153
fig|1185660.4.peg.1210	lcl|xanmn_chr03_0876-xanmn_chr03_0876	135	135	100	100	135	100	244
fig|1185660.4.peg.1212	lcl|xanmn_chr03_0877-xanmn_chr03_0877	2298	2298	100	100	2298	100	4145
fig|1185660.4.peg.1214	lcl|xanmn_chr03_0878-xanmn_chr03_0878	579	579	100	100	579	100	1045
fig|1185660.4.peg.1216	lcl|xanmn_chr03_0880-xanmn_chr03_0880	1503	1260	84	100	1260	100	2273
fig|1185660.4.peg.1217	lcl|xanmn_chr03_0881-xanmn_chr03_0881	594	594	100	100	594	100	1072
fig|1185660.4.peg.1218	lcl|xanmn_chr03_0882-xanmn_chr03_0882	345	345	100	100	345	100	623
fig|1185660.4.peg.1219	lcl|xanmn_chr03_0884-xanmn_chr03_0884	516	516	100	100	516	100	931
fig|1185660.4.peg.1221	lcl|xanmn_chr03_0886-xanmn_chr03_0886	222	222	100	100	222	100	401
fig|1185660.4.peg.1222	lcl|lexA-xanmn_chr03_0887	606	576	95	100	576	100	1040
fig|1185660.4.peg.1223	lcl|xanmn_chr03_0888-xanmn_chr03_0888	654	654	100	100	654	100	1180
fig|1185660.4.peg.1224	lcl|xanmn_chr03_0889-xanmn_chr03_0889	1419	1419	100	100	1419	100	2560
fig|1185660.4.peg.1225	lcl|xanmn_chr03_0890-xanmn_chr03_0890	144	129	90	100	129	100	233
fig|1185660.4.peg.1226	lcl|dnaE1-xanmn_chr03_0891	3252	3252	100	100	3252	100	5865
fig|1185660.4.peg.1228	lcl|xanmn_chr03_0892-xanmn_chr03_0892	879	819	93	100	819	100	1478
fig|1185660.4.peg.1230	lcl|xanmn_chr03_0894-xanmn_chr03_0894	1971	1971	100	100	1971	100	3555
fig|1185660.4.peg.1231	lcl|xanmn_chr03_0896-xanmn_chr03_0896	837	837	100	100	837	100	1510
fig|1185660.4.peg.1233	lcl|xanmn_chr03_0897-xanmn_chr03_0897	2193	2121	97	100	2121	100	3826
fig|1185660.4.peg.1234	lcl|xanmn_chr03_0899-xanmn_chr03_0899	408	408	100	100	408	100	737
fig|1185660.4.peg.1237	lcl|xanmn_chr03_0900-xanmn_chr03_0900	768	768	100	100	768	100	1386
fig|1185660.4.peg.1238	lcl|xanmn_chr03_0902-xanmn_chr03_0902	360	579	100	62	360	100	650
fig|1185660.4.peg.1240	lcl|xanmn_chr03_0050-xanmn_chr03_0050	225	306	100	74	225	100	407
fig|1185660.4.peg.1241	lcl|xanmn_chr03_0051-xanmn_chr03_0051	906	906	100	100	906	100	1635
fig|1185660.4.peg.1244	lcl|HpaF-xanmn_chr03_0052	1644	1644	100	100	1644	100	2966
fig|1185660.4.peg.1246	lcl|hrpF-xanmn_chr03_0053	2331	2460	100	95	2331	100	4204
fig|1185660.4.peg.1247	lcl|Hpa3-xanmn_chr03_0056	447	447	100	100	447	100	807
fig|1185660.4.peg.1250	lcl|hpaB-xanmn_chr03_5025	471	471	100	100	471	100	850
fig|1185660.4.peg.1251	lcl|hrpE-xanmn_chr03_0060	282	282	100	100	282	100	509
fig|1185660.4.peg.1252	lcl|hrpD6-xanmn_chr03_0061	243	243	100	100	243	100	439
fig|1185660.4.peg.1253	lcl|hrcD-xanmn_chr03_0062	939	939	100	100	939	100	1694
fig|1185660.4.peg.1254	lcl|hpaA-xanmn_chr03_5026	828	828	100	100	828	100	1494
fig|1185660.4.peg.1255	lcl|hrcS-xanmn_chr03_0063	243	261	100	93	243	100	439
fig|1185660.4.peg.1256	lcl|hrcR-xanmn_chr03_0064	645	645	100	100	645	100	1164
fig|1185660.4.peg.1257	lcl|hrcQ-xanmn_chr03_0065	954	915	96	100	915	100	1651
fig|1185660.4.peg.1258	lcl|hpaC-xanmn_chr03_5027	615	639	100	96	615	100	1110
fig|1185660.4.peg.1259	lcl|hrcV-xanmn_chr03_0066	1923	1923	100	100	1923	100	3469
fig|1185660.4.peg.1260	lcl|hrcU-xanmn_chr03_0067	1074	1074	100	100	1074	100	1938
fig|1185660.4.peg.1261	lcl|hrpB1-xanmn_chr03_0068	426	456	100	93	426	100	769
fig|1185660.4.peg.1262	lcl|HrpB2-xanmn_chr03_0069	393	393	100	100	393	100	710
fig|1185660.4.peg.1263	lcl|hrcJ-xanmn_chr03_0070	762	762	100	100	762	100	1375
fig|1185660.4.peg.1264	lcl|hrpB4-xanmn_chr03_5028	630	630	100	100	630	100	1137
fig|1185660.4.peg.1265	lcl|xanmn_chr03_0071-xanmn_chr03_0071	702	702	100	100	702	100	1267
fig|1185660.4.peg.1266	lcl|hrcN-xanmn_chr03_0072	1329	1329	100	100	1329	100	2397
fig|1185660.4.peg.1267	lcl|hrpB7-xanmn_chr03_0073	510	510	100	100	510	100	921
fig|1185660.4.peg.1268	lcl|hrcT-xanmn_chr03_0074	831	831	100	100	831	100	1499
fig|1185660.4.peg.1269	lcl|hrcC-xanmn_chr03_0075	1782	1824	100	98	1782	100	3214
fig|1185660.4.peg.1270	lcl|hpa1-xanmn_chr03_0076	429	429	100	100	429	100	774
fig|1185660.4.peg.1272	lcl|Hpa2-xanmn_chr03_0077	339	564	100	60	339	100	612
fig|1185660.4.peg.1274	lcl|xanmn_chr03_0080-xanmn_chr03_0080	342	342	100	100	342	100	618
fig|1185660.4.peg.1275	lcl|xanmn_chr03_0081-xanmn_chr03_0081	2664	2424	91	100	2424	100	4372
fig|1185660.4.peg.1276	lcl|opgB-xanmn_chr03_0082	2100	2109	100	99	2100	100	3788
fig|1185660.4.peg.1278	lcl|xanmn_chr03_0084-xanmn_chr03_0084	1719	1713	99	100	1713	100	3090
fig|1185660.4.peg.1279	lcl|xanmn_chr03_0086-xanmn_chr03_0086	1158	942	81	100	942	100	1700
fig|1185660.4.peg.1280	lcl|xanmn_chr03_0087-xanmn_chr03_0087	1425	1425	100	100	1425	100	2571
fig|1185660.4.peg.1281	lcl|xanmn_chr04_0002-xanmn_chr04_0002	801	801	100	100	801	100	1445
fig|1185660.4.peg.1282	lcl|xanmn_chr04_0003-xanmn_chr04_0003	321	429	100	75	321	100	580
fig|1185660.4.peg.1283	lcl|xanmn_chr04_0004-xanmn_chr04_0004	267	267	100	100	267	100	482
fig|1185660.4.peg.1284	lcl|xanmn_chr04_0006-xanmn_chr04_0006	2262	2262	100	100	2262	100	4080
fig|1185660.4.peg.1286	lcl|glnD-xanmn_chr04_0148	1953	2064	100	95	1953	100	3523
fig|1185660.4.peg.1287	lcl|xanmn_chr04_0149-xanmn_chr04_0149	1197	855	71	100	855	100	1543
fig|1185660.4.peg.1288	lcl|xanmn_chr04_0150-xanmn_chr04_0150	357	357	100	100	357	100	645
fig|1185660.4.peg.1289	lcl|xanmn_chr04_0151-xanmn_chr04_0151	1131	1131	100	100	1131	100	2040
fig|1185660.4.peg.1290	lcl|xanmn_chr04_0152-xanmn_chr04_0152	156	264	100	59	156	100	282
fig|1185660.4.peg.1291	lcl|xanmn_chr04_0153-xanmn_chr04_0153	1695	1695	100	100	1695	100	3057
fig|1185660.4.peg.1292	lcl|xanmn_chr04_0154-xanmn_chr04_0154	1053	951	90	100	951	100	1716
fig|1185660.4.peg.1294	lcl|xanmn_chr04_0157-xanmn_chr04_0157	2049	2139	100	96	2049	100	3696
fig|1185660.4.peg.1296	lcl|xanmn_chr04_0158-xanmn_chr04_0158	2418	2418	100	100	2418	100	4361
fig|1185660.4.peg.1297	lcl|xanmn_chr04_0159-xanmn_chr04_0159	486	486	100	100	486	100	877
fig|1185660.4.peg.1298	lcl|xanmn_chr04_0161-xanmn_chr04_0161	654	591	90	100	591	100	1067
fig|1185660.4.peg.1299	lcl|xanmn_chr04_0163-xanmn_chr04_0163	120	234	100	51	120	100	217
fig|1185660.4.peg.1300	lcl|parC-xanmn_chr04_0164	2244	2244	100	100	2244	100	4048
fig|1185660.4.peg.1302	lcl|xanmn_chr04_0165-xanmn_chr04_0165	450	441	98	100	441	100	796
fig|1185660.4.peg.1303	lcl|yjcP-xanmn_chr04_0166	1149	1227	100	94	1149	100	2073
fig|1185660.4.peg.1304	lcl|xanmn_chr04_0167-xanmn_chr04_0167	1194	1194	100	100	1194	100	2154
fig|1185660.4.peg.1305	lcl|xanmn_chr04_0168-xanmn_chr04_0168	1581	1581	100	100	1581	100	2852
fig|1185660.4.peg.1306	lcl|xanmn_chr04_0169-xanmn_chr04_0169	462	573	77	62	354	100	639
fig|1185660.4.peg.1307	lcl|xanmn_chr04_0170-xanmn_chr04_0170	420	372	89	100	372	100	672
fig|1185660.4.peg.1308	lcl|bglS-xanmn_chr04_0171	2190	2247	100	97	2190	100	3950
fig|1185660.4.peg.1310	lcl|xanmn_chr04_0172-xanmn_chr04_0172	1770	1770	100	100	1770	100	3193
fig|1185660.4.peg.1311	lcl|xanmn_chr04_0173-xanmn_chr04_0173	1566	1566	100	100	1566	100	2825
fig|1185660.4.peg.1312	lcl|xanmn_chr04_0174-xanmn_chr04_0174	609	609	100	100	609	100	1099
fig|1185660.4.peg.1313	lcl|xanmn_chr04_0176-xanmn_chr04_0176	189	189	100	100	189	100	342
fig|1185660.4.peg.1316	lcl|xanmn_chr04_0177-xanmn_chr04_0177	819	669	82	100	669	100	1207
fig|1185660.4.peg.1317	lcl|xanmn_chr04_0178-xanmn_chr04_0178	369	420	100	88	369	100	666
fig|1185660.4.peg.1318	lcl|xanmn_chr04_0179-xanmn_chr04_0179	2199	2151	98	100	2151	100	3880
fig|1185660.4.peg.1320	lcl|gpo-xanmn_chr04_0180	486	486	100	100	486	100	877
fig|1185660.4.peg.1321	lcl|fpr-xanmn_chr04_0181	753	780	100	97	753	100	1359
fig|1185660.4.peg.1322	lcl|xanmn_chr04_0182-xanmn_chr04_0182	1881	1881	100	100	1881	100	3393
fig|1185660.4.peg.1324	lcl|xanmn_chr04_0183-xanmn_chr04_0183	1518	1518	100	100	1518	100	2738
fig|1185660.4.peg.1326	lcl|gst4-xanmn_chr04_0185	585	636	100	92	586	99.829	1049
fig|1185660.4.peg.1327	lcl|xanmn_chr04_0186-xanmn_chr04_0186	639	714	100	89	639	100	1153
fig|1185660.4.peg.1329	lcl|pldA-xanmn_chr04_0188	1149	1203	100	96	1149	100	2073
fig|1185660.4.peg.1330	lcl|xanmn_chr04_0189-xanmn_chr04_0189	486	486	100	100	486	100	877
fig|1185660.4.peg.1331	lcl|xanmn_chr04_0191-xanmn_chr04_0191	216	216	100	100	216	100	390
fig|1185660.4.peg.1332	lcl|xanmn_chr04_0192-xanmn_chr04_0192	480	480	100	100	480	100	866
fig|1185660.4.peg.1333	lcl|xanmn_chr04_0193-xanmn_chr04_0193	429	429	100	100	429	100	774
fig|1185660.4.peg.1334	lcl|xanmn_chr04_0195-xanmn_chr04_0195	876	768	87	99	765	100	1380
fig|1185660.4.peg.1335	lcl|xanmn_chr04_0196-xanmn_chr04_0196	216	216	100	100	216	100	390
fig|1185660.4.peg.1336	lcl|xanmn_chr04_0197-xanmn_chr04_0197	792	792	100	100	792	100	1429
fig|1185660.4.peg.1337	lcl|xanmn_chr04_0198-xanmn_chr04_0198	1164	1164	100	100	1164	100	2100
fig|1185660.4.peg.1338	lcl|gst5-xanmn_chr04_0200	1188	639	54	100	639	100	1153
fig|1185660.4.peg.1339	lcl|xanmn_chr04_0201-xanmn_chr04_0201	1941	1923	99	100	1923	100	3469
fig|1185660.4.peg.1340	lcl|xanmn_chr04_0202-xanmn_chr04_0202	555	555	100	100	555	100	1002
fig|1185660.4.peg.1341	lcl|dnaB-xanmn_chr04_0203	1431	1431	100	100	1431	100	2581
fig|1185660.4.peg.1342	lcl|xanmn_chr04_0204-xanmn_chr04_0204	1419	1419	100	100	1419	100	2560
fig|1185660.4.peg.1343	lcl|xanmn_chr04_0206-xanmn_chr04_0206	726	642	88	100	642	100	1159
fig|1185660.4.peg.1344	lcl|xanmn_chr04_0208-xanmn_chr04_0208	1035	1035	100	100	1035	100	1867
fig|1185660.4.peg.1346	lcl|mexE-xanmn_chr04_0210	1191	1191	100	100	1191	100	2149
fig|1185660.4.peg.1347	lcl|xanmn_chr04_0211-xanmn_chr04_0211	3174	3174	100	100	3174	100	5725
fig|1185660.4.peg.1348	lcl|oprN-xanmn_chr04_0212	876	1452	86	52	750	100	1353
fig|1185660.4.peg.1350	lcl|xanmn_chr04_0213-xanmn_chr04_0213	975	876	90	100	876	100	1581
fig|1185660.4.peg.1351	lcl|xanmn_chr04_0214-xanmn_chr04_0214	234	234	100	100	234	100	423
fig|1185660.4.peg.1352	lcl|xanmn_chr04_0215-xanmn_chr04_0215	1701	1656	97	100	1656	100	2987
fig|1185660.4.peg.1353	lcl|xanmn_chr04_0216-xanmn_chr04_0216	249	282	100	88	249	100	450
fig|1185660.4.peg.1354	lcl|xanmn_chr04_0217-xanmn_chr04_0217	177	177	100	100	177	100	320
fig|1185660.4.peg.1355	lcl|xanmn_chr04_0219-xanmn_chr04_0219	1752	1752	100	100	1752	100	3160
fig|1185660.4.peg.1356	lcl|xanmn_chr04_0220-xanmn_chr04_0220	366	366	100	100	366	100	661
fig|1185660.4.peg.1357	lcl|mobA-xanmn_chr04_0222	216	300	100	72	216	100	390
fig|1185660.4.peg.1358	lcl|xanmn_chr04_0223-xanmn_chr04_0223	1044	945	91	100	945	100	1705
fig|1185660.4.peg.1359	lcl|xanmn_chr04_0224-xanmn_chr04_0224	801	801	100	100	801	100	1445
fig|1185660.4.peg.1363	lcl|xanmn_chr04_0227-xanmn_chr04_0227	765	765	100	100	765	100	1380
fig|1185660.4.peg.1364	lcl|xanmn_chr04_0228-xanmn_chr04_0228	1488	1368	92	100	1368	100	2468
fig|1185660.4.peg.1365	lcl|xanmn_chr04_0229-xanmn_chr04_0229	2298	2334	100	98	2298	100	4145
fig|1185660.4.peg.1366	lcl|smpB-xanmn_chr04_0230	504	504	100	100	504	100	910
fig|1185660.4.peg.1367	lcl|xanmn_chr04_0231-xanmn_chr04_0231	432	432	100	100	432	100	780
fig|1185660.4.peg.1368	lcl|xanmn_chr04_0232-xanmn_chr04_0232	288	276	96	100	276	100	499
fig|1185660.4.peg.1369	lcl|smpA-xanmn_chr04_0233	396	396	100	100	396	100	715
fig|1185660.4.peg.1370	lcl|fur-xanmn_chr04_0234	411	411	100	100	411	100	742
fig|1185660.4.peg.1371	lcl|recN-xanmn_chr04_0236	1665	1665	100	100	1665	100	3003
fig|1185660.4.peg.1372	lcl|xanmn_chr04_0237-xanmn_chr04_0237	1053	1053	100	100	1053	100	1900
fig|1185660.4.peg.1373	lcl|grpE-xanmn_chr04_0238	519	519	100	100	519	100	937
fig|1185660.4.peg.1374	lcl|dnaK-xanmn_chr04_0239	1926	1926	100	100	1926	100	3474
fig|1185660.4.peg.1375	lcl|dnaJ-xanmn_chr04_0240	1128	1128	100	100	1128	100	2035
fig|1185660.4.peg.1376	lcl|xanmn_chr04_0242-xanmn_chr04_0242	909	909	100	100	909	100	1640
fig|1185660.4.peg.1377	lcl|xanmn_chr04_0243-xanmn_chr04_0243	1122	1122	100	100	1122	100	2024
fig|1185660.4.peg.1378	lcl|xanmn_chr04_0244-xanmn_chr04_0244	195	195	100	100	195	100	352
fig|1185660.4.peg.1379	lcl|oprN2-xanmn_chr04_0245	1404	1404	100	100	1404	100	2533
fig|1185660.4.peg.1381	lcl|xanmn_chr04_0248-xanmn_chr04_0248	1689	1689	100	100	1689	100	3047
fig|1185660.4.peg.1382	lcl|oxyR-xanmn_chr04_0249	900	900	100	100	900	100	1624
fig|1185660.4.peg.1383	lcl|xanmn_chr04_0250-xanmn_chr04_0250	1770	1770	100	100	1770	100	3193
fig|1185660.4.peg.1384	lcl|xanmn_chr04_0251-xanmn_chr04_0251	744	603	81	100	603	100	1088
fig|1185660.4.peg.1385	lcl|xanmn_chr04_0252-xanmn_chr04_0252	654	594	91	100	594	100	1072
fig|1185660.4.peg.1386	lcl|lpd-xanmn_chr04_0253	1443	1443	100	100	1443	100	2603
fig|1185660.4.peg.1387	lcl|xanmn_chr04_0254-xanmn_chr04_0254	804	873	100	92	804	100	1451
fig|1185660.4.peg.1388	lcl|xanmn_chr04_0255-xanmn_chr04_0255	213	213	100	100	213	100	385
fig|1185660.4.peg.1389	lcl|kgd-xanmn_chr04_0256	2829	2829	100	100	2829	100	5103
fig|1185660.4.peg.1390	lcl|xanmn_chr04_0257-xanmn_chr04_0257	471	624	100	75	471	100	850
fig|1185660.4.peg.1391	lcl|xanmn_chr04_0258-xanmn_chr04_0258	1422	1422	100	100	1422	100	2565
fig|1185660.4.peg.1392	lcl|xanmn_chr04_0259-xanmn_chr04_0259	264	264	100	100	264	100	477
fig|1185660.4.peg.1393	lcl|xanmn_chr04_0260-xanmn_chr04_0260	501	501	100	100	501	100	904
fig|1185660.4.peg.1394	lcl|purB-xanmn_chr04_0261	1404	1368	97	100	1368	100	2468
fig|1185660.4.peg.1395	lcl|xanmn_chr04_0262-xanmn_chr04_0262	786	795	100	99	786	100	1418
fig|1185660.4.peg.1396	lcl|xanmn_chr04_0263-xanmn_chr04_0263	1323	1323	100	100	1323	100	2387
fig|1185660.4.peg.1397	lcl|fumC-xanmn_chr04_0264	1404	1404	100	100	1404	100	2533
fig|1185660.4.peg.1398	lcl|xanmn_chr04_0265-xanmn_chr04_0265	423	450	100	94	423	100	764
fig|1185660.4.peg.1399	lcl|xanmn_chr04_0266-xanmn_chr04_0266	612	612	100	100	612	100	1104
fig|1185660.4.peg.1400	lcl|xanmn_chr04_0267-xanmn_chr04_0267	987	987	100	100	987	100	1781
fig|1185660.4.peg.1401	lcl|xanmn_chr04_0268-xanmn_chr04_0268	876	876	100	100	876	100	1581
fig|1185660.4.peg.1402	lcl|xanmn_chr04_0269-xanmn_chr04_0269	363	363	100	100	363	100	655
fig|1185660.4.peg.1403	lcl|xanmn_chr04_0270-xanmn_chr04_0270	558	558	100	100	558	100	1007
fig|1185660.4.peg.1405	lcl|fkpA-xanmn_chr04_0271	912	972	100	94	912	100	1645
fig|1185660.4.peg.1407	lcl|xanmn_chr04_0272-xanmn_chr04_0272	237	237	100	100	237	100	428
fig|1185660.4.peg.1408	lcl|xanmn_chr04_0273-xanmn_chr04_0273	753	702	93	100	702	100	1267
fig|1185660.4.peg.1410	lcl|xanmn_chr04_0275-xanmn_chr04_0275	846	594	70	100	594	100	1072
fig|1185660.4.peg.1412	lcl|gluP-xanmn_chr04_0276	1311	1311	100	100	1311	100	2365
fig|1185660.4.peg.1413	lcl|scrK-xanmn_chr04_0277	987	987	100	100	987	100	1781
fig|1185660.4.peg.1414	lcl|xanmn_chr04_0278-xanmn_chr04_0278	1206	1206	100	100	1206	100	2176
fig|1185660.4.peg.1415	lcl|xanmn_chr04_0279-xanmn_chr04_0279	2754	2754	100	100	2754	100	4967
fig|1185660.4.peg.1416	lcl|xanmn_chr04_0280-xanmn_chr04_0280	321	270	84	100	270	100	488
fig|1185660.4.peg.1417	lcl|xanmn_chr04_0281-xanmn_chr04_0281	1140	1140	100	100	1140	100	2057
fig|1185660.4.peg.1418	lcl|xanmn_chr04_0282-xanmn_chr04_0282	996	996	100	100	996	100	1797
fig|1185660.4.peg.1419	lcl|acdA2-xanmn_chr04_0283	1149	1149	100	100	1149	100	2073
fig|1185660.4.peg.1420	lcl|xanmn_chr04_0284-xanmn_chr04_0284	1590	1443	91	100	1443	100	2603
fig|1185660.4.peg.1421	lcl|vacB-xanmn_chr04_0285	2145	2271	100	94	2145	100	3869
fig|1185660.4.peg.1422	lcl|xanmn_chr04_0286-xanmn_chr04_0286	474	474	100	100	474	100	856
fig|1185660.4.peg.1423	lcl|xanmn_chr04_0287-xanmn_chr04_0287	750	750	100	100	750	100	1353
fig|1185660.4.peg.1426	lcl|rnt-xanmn_chr04_0288	636	651	100	98	636	100	1148
fig|1185660.4.peg.1427	lcl|xanmn_chr04_0290-xanmn_chr04_0290	396	396	100	100	396	100	715
fig|1185660.4.peg.1428	lcl|phoU-xanmn_chr04_0291	711	711	100	100	711	100	1283
fig|1185660.4.peg.1429	lcl|pstB-xanmn_chr04_0292	831	831	100	100	831	100	1499
fig|1185660.4.peg.1430	lcl|pstA-xanmn_chr04_0293	870	870	100	100	870	100	1570
fig|1185660.4.peg.1431	lcl|pstC-xanmn_chr04_0294	975	975	100	100	975	100	1759
fig|1185660.4.peg.1432	lcl|pstS-xanmn_chr04_0295	1092	1092	100	100	1092	100	1970
fig|1185660.4.peg.1433	lcl|xanmn_chr04_0296-xanmn_chr04_0296	300	261	87	100	261	100	471
fig|1185660.4.peg.1434	lcl|phoX-xanmn_chr04_0297	1020	1020	100	100	1020	100	1840
fig|1185660.4.peg.1435	lcl|xanmn_chr04_0298-xanmn_chr04_0298	1251	1251	100	100	1251	100	2257
fig|1185660.4.peg.1436	lcl|xanmn_chr04_0299-xanmn_chr04_0299	321	405	100	79	321	100	580
fig|1185660.4.peg.1437	lcl|cynT-xanmn_chr04_0300	681	681	100	100	681	100	1229
fig|1185660.4.peg.1438	lcl|xanmn_chr04_0301-xanmn_chr04_0301	1569	1569	100	100	1569	100	2830
fig|1185660.4.peg.1439	lcl|xanmn_chr04_0302-xanmn_chr04_0302	711	711	100	100	711	100	1283
fig|1185660.4.peg.1440	lcl|xanmn_chr04_0303-xanmn_chr04_0303	783	783	100	100	783	100	1413
fig|1185660.4.peg.1441	lcl|xanmn_chr04_0304-xanmn_chr04_0304	699	699	100	100	699	100	1261
fig|1185660.4.peg.1443	lcl|xanmn_chr04_0305-xanmn_chr04_0305	708	822	100	86	708	100	1278
fig|1185660.4.peg.1444	lcl|sseA-xanmn_chr04_0306	873	873	100	100	873	100	1575
fig|1185660.4.peg.1445	lcl|xanmn_chr04_0307-xanmn_chr04_0307	954	786	82	100	786	100	1418
fig|1185660.4.peg.1446	lcl|xanmn_chr04_0310-xanmn_chr04_0310	576	576	100	100	576	100	1040
fig|1185660.4.peg.1447	lcl|xanmn_chr04_0312-xanmn_chr04_0312	1011	528	52	100	528	100	953
fig|1185660.4.peg.1448	lcl|xanmn_chr04_0314-xanmn_chr04_0314	132	219	100	60	132	100	239
fig|1185660.4.peg.1449	lcl|xanmn_chr04_0315-xanmn_chr04_0315	2136	2136	100	100	2136	100	3853
fig|1185660.4.peg.1451	lcl|xanmn_chr04_0316-xanmn_chr04_0316	777	777	100	100	777	100	1402
fig|1185660.4.peg.1452	lcl|xanmn_chr04_0317-xanmn_chr04_0317	921	933	100	99	921	100	1662
fig|1185660.4.peg.1453	lcl|xanmn_chr04_0318-xanmn_chr04_0318	552	552	100	100	552	100	996
fig|1185660.4.peg.1454	lcl|xanmn_chr04_0319-xanmn_chr04_0319	993	993	100	100	993	100	1792
fig|1185660.4.peg.1455	lcl|xanmn_chr04_0320-xanmn_chr04_0320	687	687	100	100	687	100	1240
fig|1185660.4.peg.1456	lcl|sbcB-xanmn_chr04_0321	1446	1446	100	100	1446	100	2608
fig|1185660.4.peg.1457	lcl|xanmn_chr04_0323-xanmn_chr04_0323	1368	1368	100	100	1368	100	2468
fig|1185660.4.peg.1458	lcl|xanmn_chr04_0324-xanmn_chr04_0324	1272	1116	88	100	1116	100	2013
fig|1185660.4.peg.1461	lcl|xanmn_chr04_0325-xanmn_chr04_0325	531	531	100	100	531	100	958
fig|1185660.4.peg.1462	lcl|can-xanmn_chr04_0326	663	663	100	100	663	100	1196
fig|1185660.4.peg.1463	lcl|xanmn_chr04_0327-xanmn_chr04_0327	537	537	100	100	537	100	969
fig|1185660.4.peg.1464	lcl|xanmn_chr04_0328-xanmn_chr04_0328	531	531	100	100	531	100	958
fig|1185660.4.peg.1465	lcl|xanmn_chr04_0329-xanmn_chr04_0329	618	618	100	100	618	100	1115
fig|1185660.4.peg.1466	lcl|xanmn_chr04_0330-xanmn_chr04_0330	261	258	99	100	258	100	466
fig|1185660.4.peg.1468	lcl|xanmn_chr04_0332-xanmn_chr04_0332	468	744	100	63	468	100	845
fig|1185660.4.peg.1469	lcl|xanmn_chr04_0333-xanmn_chr04_0333	996	834	84	100	834	100	1505
fig|1185660.4.peg.1470	lcl|xanmn_chr04_0334-xanmn_chr04_0334	819	711	87	100	711	100	1283
fig|1185660.4.peg.1471	lcl|xanmn_chr04_0335-xanmn_chr04_0335	147	213	100	69	147	100	266
fig|1185660.4.peg.1472	lcl|xanmn_chr04_0336-xanmn_chr04_0336	801	801	100	100	801	100	1445
fig|1185660.4.peg.1476	lcl|xanmn_chr04_0339-xanmn_chr04_0339	636	636	100	100	636	100	1148
fig|1185660.4.peg.1477	lcl|xanmn_chr04_0340-xanmn_chr04_0340	327	327	100	100	327	100	590
fig|1185660.4.peg.1478	lcl|xanmn_chr04_0341-xanmn_chr04_0341	306	306	100	100	306	100	553
fig|1185660.4.peg.1479	lcl|xanmn_chr04_0342-xanmn_chr04_0342	378	378	100	100	378	100	682
fig|1185660.4.peg.1480	lcl|asnS-xanmn_chr04_0343	1395	1395	100	100	1395	100	2516
fig|1185660.4.peg.1481	lcl|xanmn_chr04_0344-xanmn_chr04_0344	441	339	77	100	339	100	612
fig|1185660.4.peg.1482	lcl|rpsF-xanmn_chr04_0345	432	432	100	100	432	100	780
fig|1185660.4.peg.1483	lcl|rpsR-xanmn_chr04_0346	231	231	100	100	231	100	417
fig|1185660.4.peg.1484	lcl|rplI-xanmn_chr04_0347	450	450	100	100	450	100	812
fig|1185660.4.peg.1485	lcl|xanmn_chr04_0349-xanmn_chr04_0349	3504	3504	100	100	3504	100	6320
fig|1185660.4.peg.1486	lcl|ZipA-xanmn_chr04_0350	732	732	100	100	732	100	1321
fig|1185660.4.peg.1487	lcl|xanmn_chr04_0351-xanmn_chr04_0351	384	384	100	100	384	100	693
fig|1185660.4.peg.1488	lcl|xanmn_chr04_0352-xanmn_chr04_0352	876	906	98	94	855	100	1543
fig|1185660.4.peg.1489	lcl|ligA-xanmn_chr04_0353	2502	2502	100	100	2502	100	4513
fig|1185660.4.peg.1490	lcl|xanmn_chr04_0354-xanmn_chr04_0354	963	963	100	100	963	100	1737
fig|1185660.4.peg.1491	lcl|xanmn_chr04_0355-xanmn_chr04_0355	831	687	83	100	687	100	1240
fig|1185660.4.peg.1492	lcl|mtnA-xanmn_chr04_0356	627	771	100	81	627	100	1131
fig|1185660.4.peg.1493	lcl|gyrA-xanmn_chr04_0357	2700	2700	100	100	2700	100	4870
fig|1185660.4.peg.1494	lcl|xanmn_chr04_0358-xanmn_chr04_0358	2478	2352	95	99	2349	100	4237
fig|1185660.4.peg.1495	lcl|xanmn_chr04_0360-xanmn_chr04_0360	729	729	100	100	729	100	1315
fig|1185660.4.peg.1496	lcl|xanmn_chr04_0362-xanmn_chr04_0362	1668	1668	100	100	1668	100	3009
fig|1185660.4.peg.1497	lcl|xanmn_chr04_0363-xanmn_chr04_0363	858	858	100	100	858	100	1548
fig|1185660.4.peg.1498	lcl|xanmn_chr04_0364-xanmn_chr04_0364	1542	1524	99	100	1524	100	2749
fig|1185660.4.peg.1499	lcl|hutI-xanmn_chr04_0365	810	891	100	91	810	100	1462
fig|1185660.4.peg.1500	lcl|xanmn_chr04_0366-xanmn_chr04_0366	1371	1329	97	100	1329	100	2397
fig|1185660.4.peg.1502	lcl|hutC-xanmn_chr04_0367	738	738	100	100	738	100	1332
fig|1185660.4.peg.1503	lcl|xanmn_chr04_0368-xanmn_chr04_0368	207	207	100	100	207	100	374
fig|1185660.4.peg.1505	lcl|phaF-xanmn_chr04_0369	561	561	100	100	561	100	1012
fig|1185660.4.peg.1506	lcl|xanmn_chr04_0370-xanmn_chr04_0370	276	276	100	100	276	100	499
fig|1185660.4.peg.1507	lcl|xanmn_chr04_0372-xanmn_chr04_0372	810	810	100	100	810	100	1462
fig|1185660.4.peg.1508	lcl|xanmn_chr04_0373-xanmn_chr04_0373	969	969	100	100	969	100	1748
fig|1185660.4.peg.1509	lcl|serC-xanmn_chr04_0374	1167	1086	93	100	1086	100	1959
fig|1185660.4.peg.1510	lcl|xanmn_chr04_0375-xanmn_chr04_0375	1209	1209	100	100	1209	100	2181
fig|1185660.4.peg.1511	lcl|xanmn_chr04_0376-xanmn_chr04_0376	1323	1323	100	100	1323	100	2387
fig|1185660.4.peg.1512	lcl|xanmn_chr04_0377-xanmn_chr04_0377	579	579	100	100	579	100	1045
fig|1185660.4.peg.1513	lcl|xanmn_chr04_0378-xanmn_chr04_0378	249	249	100	100	249	100	450
fig|1185660.4.peg.1515	lcl|serS-xanmn_chr04_0380	1350	1281	95	100	1281	100	2311
fig|1185660.4.peg.1516	lcl|xanmn_chr04_0382-xanmn_chr04_0382	603	585	97	100	585	100	1056
fig|1185660.4.peg.1517	lcl|xanmn_chr04_0383-xanmn_chr04_0383	1002	1002	100	100	1002	100	1808
fig|1185660.4.peg.1518	lcl|xanmn_chr04_0385-xanmn_chr04_0385	1461	1521	100	96	1461	100	2636
fig|1185660.4.peg.1519	lcl|xanmn_chr04_0386-xanmn_chr04_0386	396	396	100	100	396	100	715
fig|1185660.4.peg.1520	lcl|xanmn_chr04_0388-xanmn_chr04_0388	480	480	100	100	480	100	866
fig|1185660.4.peg.1524	lcl|xanmn_chr04_0396-xanmn_chr04_0396	234	234	100	100	234	100	423
fig|1185660.4.peg.1526	lcl|xanmn_chr04_0399-xanmn_chr04_0399	1299	1299	100	100	1299	100	2343
fig|1185660.4.peg.1529	lcl|xanmn_chr04_5004-xanmn_chr04_5004	369	378	100	98	369	100	666
fig|1185660.4.peg.1530	lcl|xanmn_chr04_0010-xanmn_chr04_0010	354	330	93	100	330	100	596
fig|1185660.4.peg.1531	lcl|xanmn_chr04_0011-xanmn_chr04_0011	2568	2568	100	100	2568	100	4632
fig|1185660.4.peg.1533	lcl|xanmn_chr04_0013-xanmn_chr04_0013	2910	2694	93	100	2694	100	4859
fig|1185660.4.peg.1534	lcl|xanmn_chr04_0014-xanmn_chr04_0014	309	309	100	100	309	100	558
fig|1185660.4.peg.1535	lcl|xanmn_chr04_0015-xanmn_chr04_0015	1386	1386	100	100	1386	100	2500
fig|1185660.4.peg.1536	lcl|xanmn_chr04_0016-xanmn_chr04_0016	1476	1506	100	98	1476	100	2663
fig|1185660.4.peg.1537	lcl|fadE9-xanmn_chr04_0017	1182	1182	100	100	1182	100	2132
fig|1185660.4.peg.1538	lcl|xanmn_chr04_0018-xanmn_chr04_0018	798	798	100	100	798	100	1440
fig|1185660.4.peg.1539	lcl|xanmn_chr04_0019-xanmn_chr04_0019	1188	1188	100	100	1188	100	2143
fig|1185660.4.peg.1540	lcl|mmsB-xanmn_chr04_0020	903	903	100	100	903	100	1629
fig|1185660.4.peg.1542	lcl|xanmn_chr04_0021-xanmn_chr04_0021	978	978	100	100	978	100	1764
fig|1185660.4.peg.1543	lcl|xanmn_chr04_0022-xanmn_chr04_0022	1284	1164	91	100	1164	100	2100
fig|1185660.4.peg.1545	lcl|xanmn_chr04_0024-xanmn_chr04_0024	279	444	100	63	279	100	504
fig|1185660.4.peg.1546	lcl|xanmn_chr04_0025-xanmn_chr04_0025	1608	1629	100	99	1608	100	2901
fig|1185660.4.peg.1547	lcl|xanmn_chr04_0026-xanmn_chr04_0026	2853	2847	99	100	2847	100	5135
fig|1185660.4.peg.1548	lcl|fadB-xanmn_chr04_0027	2082	2082	100	100	2082	100	3755
fig|1185660.4.peg.1550	lcl|xanmn_chr04_0028-xanmn_chr04_0028	621	621	100	100	621	100	1121
fig|1185660.4.peg.1551	lcl|mucD-xanmn_chr04_0031	1212	1305	81	75	981	100	1770
fig|1185660.4.peg.1552	lcl|xanmn_chr04_0032-xanmn_chr04_0032	213	240	100	89	213	100	385
fig|1185660.4.peg.1553	lcl|lepA-xanmn_chr04_0033	1806	1806	100	100	1806	100	3258
fig|1185660.4.peg.1554	lcl|xanmn_chr04_0034-xanmn_chr04_0034	801	801	100	100	801	100	1445
fig|1185660.4.peg.1555	lcl|xanmn_chr04_0035-xanmn_chr04_0035	378	408	100	93	378	100	682
fig|1185660.4.peg.1556	lcl|xanmn_chr04_0036-xanmn_chr04_0036	681	681	100	100	681	100	1229
fig|1185660.4.peg.1557	lcl|xanmn_chr04_0037-xanmn_chr04_0037	900	858	95	100	858	100	1548
fig|1185660.4.peg.1558	lcl|recO-xanmn_chr04_0038	723	723	100	100	723	100	1305
fig|1185660.4.peg.1559	lcl|xanmn_chr04_0040-xanmn_chr04_0040	723	723	100	100	723	100	1305
fig|1185660.4.peg.1561	lcl|rumA-xanmn_chr04_0041	1335	1335	100	100	1335	100	2408
fig|1185660.4.peg.1562	lcl|xanmn_chr04_0042-xanmn_chr04_0042	498	498	100	100	498	100	899
fig|1185660.4.peg.1563	lcl|xanmn_chr04_0043-xanmn_chr04_0043	669	567	85	100	567	100	1023
fig|1185660.4.peg.1564	lcl|xanmn_chr04_0044-xanmn_chr04_0044	978	954	98	100	954	100	1721
fig|1185660.4.peg.1565	lcl|xanmn_chr04_0045-xanmn_chr04_0045	1635	1635	100	100	1635	100	2949
fig|1185660.4.peg.1566	lcl|nagZ-xanmn_chr04_0046	1005	1005	100	100	1005	100	1813
fig|1185660.4.peg.1567	lcl|hpt-xanmn_chr04_0047	555	555	100	100	555	100	1002
fig|1185660.4.peg.1568	lcl|deoD-xanmn_chr04_0048	753	753	100	100	753	100	1359
fig|1185660.4.peg.1569	lcl|xanmn_chr04_0049-xanmn_chr04_0049	207	207	100	100	207	100	374
fig|1185660.4.peg.1570	lcl|xanmn_chr04_0050-xanmn_chr04_0050	1227	1254	100	98	1227	100	2214
fig|1185660.4.peg.1571	lcl|xanmn_chr04_0051-xanmn_chr04_0051	645	645	100	100	645	100	1164
fig|1185660.4.peg.1572	lcl|xanmn_chr04_0052-xanmn_chr04_0052	2511	2511	100	100	2511	100	4529
fig|1185660.4.peg.1573	lcl|xanmn_chr04_0053-xanmn_chr04_0053	1605	1605	100	100	1605	100	2895
fig|1185660.4.peg.1575	lcl|xanmn_chr04_0054-xanmn_chr04_0054	1116	1023	92	100	1023	100	1846
fig|1185660.4.peg.1576	lcl|xanmn_chr04_0055-xanmn_chr04_0055	366	366	100	100	366	100	661
fig|1185660.4.peg.1577	lcl|xanmn_chr04_0056-xanmn_chr04_0056	558	558	100	100	558	100	1007
fig|1185660.4.peg.1578	lcl|xanmn_chr04_0057-xanmn_chr04_0057	1710	1710	100	100	1710	100	3085
fig|1185660.4.peg.1579	lcl|xanmn_chr04_0058-xanmn_chr04_0058	174	174	100	100	174	100	315
fig|1185660.4.peg.1580	lcl|xanmn_chr04_0059-xanmn_chr04_0059	342	342	100	100	342	100	618
fig|1185660.4.peg.1581	lcl|thlA-xanmn_chr04_0060	1176	1176	100	100	1176	100	2122
fig|1185660.4.peg.1582	lcl|xanmn_chr04_0061-xanmn_chr04_0061	2844	2670	94	100	2670	100	4816
fig|1185660.4.peg.1583	lcl|xanmn_chr04_0062-xanmn_chr04_0062	1101	1101	100	100	1101	100	1986
fig|1185660.4.peg.1585	lcl|xanmn_chr04_0063-xanmn_chr04_0063	630	501	80	100	501	100	904
fig|1185660.4.peg.1586	lcl|xanmn_chr04_0064-xanmn_chr04_0064	174	174	100	100	174	100	315
fig|1185660.4.peg.1587	lcl|xanmn_chr04_0065-xanmn_chr04_0065	255	255	100	100	255	100	461
fig|1185660.4.peg.1588	lcl|xanmn_chr04_0066-xanmn_chr04_0066	267	267	100	100	267	100	482
fig|1185660.4.peg.1589	lcl|xanmn_chr04_0067-xanmn_chr04_0067	621	621	100	100	621	100	1121
fig|1185660.4.peg.1592	lcl|xanmn_chr04_0069-xanmn_chr04_0069	1374	1374	100	100	1374	100	2479
fig|1185660.4.peg.1593	lcl|slyD-xanmn_chr04_0070	411	474	100	87	411	100	742
fig|1185660.4.peg.1595	lcl|xanmn_chr04_0071-xanmn_chr04_0071	936	1047	100	89	936	100	1689
fig|1185660.4.peg.1596	lcl|phnA-xanmn_chr04_0072	336	336	100	100	336	100	607
fig|1185660.4.peg.1598	lcl|xanmn_chr04_0074-xanmn_chr04_0074	1119	1119	100	100	1119	100	2019
fig|1185660.4.peg.1599	lcl|araJ-xanmn_chr04_0075	1212	1212	100	100	1212	100	2186
fig|1185660.4.peg.1600	lcl|xanmn_chr04_0076-xanmn_chr04_0076	171	171	100	100	171	100	309
fig|1185660.4.peg.1601	lcl|xanmn_chr04_0077-xanmn_chr04_0077	456	456	100	100	456	100	823
fig|1185660.4.peg.1602	lcl|xanmn_chr04_0078-xanmn_chr04_0078	603	603	100	100	603	100	1088
fig|1185660.4.peg.1603	lcl|xanmn_chr04_0079-xanmn_chr04_0079	606	606	100	100	606	100	1094
fig|1185660.4.peg.1606	lcl|xanmn_chr04_0080-xanmn_chr04_0080	1398	1326	95	100	1326	100	2392
fig|1185660.4.peg.1607	lcl|xanmn_chr04_0082-xanmn_chr04_0082	2565	2565	100	100	2565	100	4626
fig|1185660.4.peg.1608	lcl|xanmn_chr04_0083-xanmn_chr04_0083	585	552	94	100	552	100	996
fig|1185660.4.peg.1609	lcl|xanmn_chr04_0084-xanmn_chr04_0084	348	348	100	100	348	100	628
fig|1185660.4.peg.1610	lcl|xanmn_chr04_0085-xanmn_chr04_0085	1071	1071	100	100	1071	100	1932
fig|1185660.4.peg.1611	lcl|xanmn_chr04_0086-xanmn_chr04_0086	783	783	100	100	783	100	1413
fig|1185660.4.peg.1612	lcl|xanmn_chr04_0087-xanmn_chr04_0087	546	546	100	100	546	100	985
fig|1185660.4.peg.1613	lcl|cfa-xanmn_chr04_0088	1296	1296	100	100	1296	100	2338
fig|1185660.4.peg.1614	lcl|xanmn_chr04_0089-xanmn_chr04_0089	885	891	100	99	885	100	1597
fig|1185660.4.peg.1615	lcl|xanmn_chr04_0090-xanmn_chr04_0090	1251	1251	100	100	1251	100	2257
fig|1185660.4.peg.1616	lcl|xanmn_chr04_0091-xanmn_chr04_0091	831	1053	100	79	831	100	1499
fig|1185660.4.peg.1617	lcl|xanmn_chr04_0092-xanmn_chr04_0092	792	834	100	95	792	100	1429
fig|1185660.4.peg.1618	lcl|xanmn_chr04_0093-xanmn_chr04_0093	564	564	100	100	564	100	1018
fig|1185660.4.peg.1619	lcl|xanmn_chr04_0094-xanmn_chr04_0094	369	369	100	100	369	100	666
fig|1185660.4.peg.1620	lcl|xanmn_chr04_0095-xanmn_chr04_0095	789	789	100	100	789	100	1424
fig|1185660.4.peg.1623	lcl|ydgM-xanmn_chr04_0097	429	429	100	100	429	100	774
fig|1185660.4.peg.1624	lcl|xanmn_chr04_0098-xanmn_chr04_0098	591	591	100	100	591	100	1067
fig|1185660.4.peg.1625	lcl|metG-xanmn_chr04_0099	2085	2085	100	100	2085	100	3761
fig|1185660.4.peg.1626	lcl|xanmn_chr04_0100-xanmn_chr04_0100	450	450	100	100	450	100	812
fig|1185660.4.peg.1628	lcl|xanmn_chr04_0102-xanmn_chr04_0102	546	546	100	100	546	100	985
fig|1185660.4.peg.1629	lcl|xanmn_chr04_0103-xanmn_chr04_0103	390	390	100	100	390	100	704
fig|1185660.4.peg.1630	lcl|xanmn_chr04_0104-xanmn_chr04_0104	705	552	78	100	552	100	996
fig|1185660.4.peg.1631	lcl|xanmn_chr04_0105-xanmn_chr04_0105	426	426	100	100	426	100	769
fig|1185660.4.peg.1632	lcl|xanmn_chr04_0106-xanmn_chr04_0106	1398	1398	100	100	1398	100	2522
fig|1185660.4.peg.1633	lcl|xanmn_chr04_0107-xanmn_chr04_0107	966	966	100	100	966	100	1743
fig|1185660.4.peg.1634	lcl|xanmn_chr04_0108-xanmn_chr04_0108	1938	1938	100	100	1938	100	3496
fig|1185660.4.peg.1635	lcl|xanmn_chr04_0109-xanmn_chr04_0109	777	777	100	100	777	100	1402
fig|1185660.4.peg.1636	lcl|xanmn_chr04_0110-xanmn_chr04_0110	681	606	89	100	606	100	1094
fig|1185660.4.peg.1637	lcl|xanmn_chr04_0111-xanmn_chr04_0111	1377	1362	99	100	1362	100	2457
fig|1185660.4.peg.1639	lcl|xanmn_chr04_0112-xanmn_chr04_0112	1539	1524	99	100	1524	100	2749
fig|1185660.4.peg.1640	lcl|xanmn_chr04_0114-xanmn_chr04_0114	363	363	100	100	363	100	655
fig|1185660.4.peg.1641	lcl|xanmn_chr04_0115-xanmn_chr04_0115	918	918	100	100	918	100	1656
fig|1185660.4.peg.1642	lcl|phaZ-xanmn_chr04_0116	1344	1344	100	100	1344	100	2425
fig|1185660.4.peg.1643	lcl|xanmn_chr04_0117-xanmn_chr04_0117	603	603	100	100	603	100	1088
fig|1185660.4.peg.1644	lcl|xanmn_chr04_0118-xanmn_chr04_0118	537	447	83	100	447	100	807
fig|1185660.4.peg.1645	lcl|xanmn_chr04_0119-xanmn_chr04_0119	522	522	100	100	522	100	942
fig|1185660.4.peg.1646	lcl|xanmn_chr04_0120-xanmn_chr04_0120	756	681	90	100	681	100	1229
fig|1185660.4.peg.1647	lcl|accA-xanmn_chr04_0121	960	960	100	100	960	100	1732
fig|1185660.4.peg.1648	lcl|dnaE-xanmn_chr04_0122	3588	3588	100	100	3588	100	6471
fig|1185660.4.peg.1649	lcl|rnhB-xanmn_chr04_0123	708	606	86	100	606	100	1094
fig|1185660.4.peg.1650	lcl|lpxB-xanmn_chr04_0124	1287	1287	100	100	1287	100	2322
fig|1185660.4.peg.1651	lcl|lpxA-xanmn_chr04_0125	792	792	100	100	792	100	1429
fig|1185660.4.peg.1652	lcl|fabZ-xanmn_chr04_0126	459	459	100	100	459	100	829
fig|1185660.4.peg.1653	lcl|lpxD-xanmn_chr04_0127	1008	1014	100	99	1008	100	1819
fig|1185660.4.peg.1654	lcl|xanmn_chr04_0128-xanmn_chr04_0128	150	108	72	100	108	100	196
fig|1185660.4.peg.1655	lcl|yaeT-xanmn_chr04_0129	2367	2367	100	100	2367	100	4269
fig|1185660.4.peg.1656	lcl|xanmn_chr04_0130-xanmn_chr04_0130	1347	1347	100	100	1347	100	2430
fig|1185660.4.peg.1657	lcl|dxr-xanmn_chr04_0131	792	882	100	90	792	100	1429
fig|1185660.4.peg.1658	lcl|xanmn_chr04_0133-xanmn_chr04_0133	828	828	100	100	828	100	1494
fig|1185660.4.peg.1659	lcl|uppS-xanmn_chr04_0134	774	759	98	100	759	100	1370
fig|1185660.4.peg.1660	lcl|frr-xanmn_chr04_0135	558	558	100	100	558	100	1007
fig|1185660.4.peg.1661	lcl|pyrH-xanmn_chr04_0136	723	723	100	100	723	100	1305
fig|1185660.4.peg.1662	lcl|xanmn_chr04_0137-xanmn_chr04_0137	1524	1524	100	100	1524	100	2749
fig|1185660.4.peg.1663	lcl|tsf-xanmn_chr04_0138	879	879	100	100	879	100	1586
fig|1185660.4.peg.1664	lcl|rpsB-xanmn_chr04_0139	798	798	100	100	798	100	1440
fig|1185660.4.peg.1666	lcl|papD-xanmn_chr04_0140	714	714	100	100	714	100	1288
fig|1185660.4.peg.1667	lcl|xanmn_chr04_0141-xanmn_chr04_0141	315	315	100	100	315	100	569
fig|1185660.4.peg.1668	lcl|xanmn_chr04_0142-xanmn_chr04_0142	1035	1035	100	100	1035	100	1867
fig|1185660.4.peg.1669	lcl|xanmn_chr04_0143-xanmn_chr04_0143	2352	2352	100	100	2352	100	4242
fig|1185660.4.peg.1670	lcl|papD-xanmn_chr04_0144	771	645	84	100	645	100	1164
fig|1185660.4.peg.1671	lcl|xanmn_chr04_0145-xanmn_chr04_0145	525	531	100	99	525	100	948
fig|1185660.4.peg.1672	lcl|map-xanmn_chr04_0146	1092	783	72	100	783	100	1413
fig|1185660.4.peg.1677	lcl|xanmn_chr05_0003-xanmn_chr05_0003	1503	1362	91	100	1362	100	2457
fig|1185660.4.peg.1678	lcl|xanmn_chr05_0005-xanmn_chr05_0005	165	111	67	100	111	100	201
fig|1185660.4.peg.1682	lcl|xanmn_chr05_0008-xanmn_chr05_0008	420	420	100	100	420	100	758
fig|1185660.4.peg.1683	lcl|xanmn_chr05_0009-xanmn_chr05_0009	1041	942	90	100	942	100	1700
fig|1185660.4.peg.1684	lcl|xanmn_chr05_0010-xanmn_chr05_0010	201	285	100	71	201	100	363
fig|1185660.4.peg.1685	lcl|xanmn_chr05_0011-xanmn_chr05_0011	342	342	100	100	342	100	618
fig|1185660.4.peg.1686	lcl|xanmn_chr05_0012-xanmn_chr05_0012	1698	1608	95	100	1608	100	2901
fig|1185660.4.peg.1687	lcl|xanmn_chr05_0013-xanmn_chr05_0013	2997	3804	99	78	2974	99.866	5341
fig|1185660.4.peg.1688	lcl|xanmn_chr05_0014-xanmn_chr05_0014	1158	1299	100	89	1158	100	2089
fig|1185660.4.peg.1690	lcl|xanmn_chr05_0015-xanmn_chr05_0015	1278	1278	100	100	1278	100	2305
fig|1185660.4.peg.1691	lcl|xanmn_chr05_0017-xanmn_chr05_0017	1947	1824	94	100	1824	100	3290
fig|1185660.4.peg.1692	lcl|xanmn_chr05_0018-xanmn_chr05_0018	330	486	100	68	330	100	596
fig|1185660.4.peg.1700	lcl|xanmn_chr05_0021-xanmn_chr05_0021	1302	1302	100	100	1302	100	2349
fig|1185660.4.peg.1701	lcl|xanmn_chr05_0022-xanmn_chr05_0022	2010	2010	100	100	2010	100	3626
fig|1185660.4.peg.1702	lcl|xanmn_chr05_0023-xanmn_chr05_0023	606	606	100	100	606	100	1094
fig|1185660.4.peg.1703	lcl|xanmn_chr05_0024-xanmn_chr05_0024	2112	2112	100	100	2112	100	3810
fig|1185660.4.peg.1705	lcl|xanmn_chr05_0025-xanmn_chr05_0025	1209	1191	99	100	1191	100	2149
fig|1185660.4.peg.1706	lcl|xanmn_chr05_0026-xanmn_chr05_0026	729	465	64	100	465	100	839
fig|1185660.4.peg.1708	lcl|xanmn_chr05_0027-xanmn_chr05_0027	2856	2856	100	100	2856	100	5151
fig|1185660.4.peg.1709	lcl|xanmn_chr05_0028-xanmn_chr05_0028	375	375	100	100	375	100	677
fig|1185660.4.peg.1711	lcl|xanmn_chr05_0030-xanmn_chr05_0030	1518	1500	99	100	1500	100	2706
fig|1185660.4.peg.1712	lcl|xanmn_chr05_0031-xanmn_chr05_0031	2073	2073	100	100	2073	100	3739
fig|1185660.4.peg.1714	lcl|xanmn_chr05_0033-xanmn_chr05_0033	702	708	100	99	702	100	1267
fig|1185660.4.peg.1715	lcl|ccmH1-xanmn_chr05_0034	501	432	86	100	432	100	780
fig|1185660.4.peg.1716	lcl|xanmn_chr05_0035-xanmn_chr05_0035	543	543	100	100	543	100	980
fig|1185660.4.peg.1717	lcl|ccmF1-xanmn_chr05_0036	1989	1989	100	100	1989	100	3588
fig|1185660.4.peg.1718	lcl|ccmE1-xanmn_chr05_0037	753	471	63	100	471	100	850
fig|1185660.4.peg.1720	lcl|rpoE1-xanmn_chr05_0040	582	594	100	98	582	100	1050
fig|1185660.4.peg.1721	lcl|xanmn_chr05_0041-xanmn_chr05_0041	1002	690	69	100	690	100	1245
fig|1185660.4.peg.1722	lcl|xanmn_chr05_0042-xanmn_chr05_0042	393	366	93	100	366	100	661
fig|1185660.4.peg.1723	lcl|xanmn_chr05_0043-xanmn_chr05_0043	1344	1344	100	100	1344	100	2425
fig|1185660.4.peg.1724	lcl|xanmn_chr05_0044-xanmn_chr05_0044	804	621	77	100	621	100	1121
fig|1185660.4.peg.1725	lcl|xanmn_chr05_0045-xanmn_chr05_0045	438	378	86	100	378	100	682
fig|1185660.4.peg.1726	lcl|xanmn_chr05_0046-xanmn_chr05_0046	672	672	100	100	672	100	1213
fig|1185660.4.peg.1727	lcl|xanmn_chr05_0047-xanmn_chr05_0047	954	954	100	100	954	100	1721
fig|1185660.4.peg.1728	lcl|xanmn_chr05_0048-xanmn_chr05_0048	912	912	100	100	912	100	1645
fig|1185660.4.peg.1729	lcl|xanmn_chr05_0049-xanmn_chr05_0049	1125	1113	99	100	1113	100	2008
fig|1185660.4.peg.1730	lcl|xanmn_chr05_0050-xanmn_chr05_0050	1254	1254	100	100	1254	100	2262
fig|1185660.4.peg.1731	lcl|xanmn_chr05_0051-xanmn_chr05_0051	951	951	100	100	951	100	1716
fig|1185660.4.peg.1732	lcl|xanmn_chr05_0052-xanmn_chr05_0052	1134	1134	100	100	1134	100	2046
fig|1185660.4.peg.1733	lcl|xanmn_chr05_0053-xanmn_chr05_0053	852	852	100	100	852	100	1537
fig|1185660.4.peg.1735	lcl|xanmn_chr05_0054-xanmn_chr05_0054	843	843	100	100	843	100	1521
fig|1185660.4.peg.1736	lcl|xanmn_chr05_0055-xanmn_chr05_0055	1236	1236	100	100	1236	100	2230
fig|1185660.4.peg.1737	lcl|xanmn_chr05_0056-xanmn_chr05_0056	690	699	100	99	690	100	1245
fig|1185660.4.peg.1738	lcl|xanmn_chr05_0057-xanmn_chr05_0057	1131	1131	100	100	1131	100	2040
fig|1185660.4.peg.1739	lcl|xanmn_chr05_0059-xanmn_chr05_0059	570	504	88	100	504	100	910
fig|1185660.4.peg.1740	lcl|xanmn_chr05_0060-xanmn_chr05_0060	1215	1215	100	100	1215	100	2192
fig|1185660.4.peg.1741	lcl|xanmn_chr05_0061-xanmn_chr05_0061	1497	1491	99	100	1491	100	2690
fig|1185660.4.peg.1742	lcl|xanmn_chr05_0063-xanmn_chr05_0063	1059	1059	100	100	1059	100	1911
fig|1185660.4.peg.1743	lcl|xanmn_chr05_0064-xanmn_chr05_0064	1719	1719	100	100	1719	100	3101
fig|1185660.4.peg.1744	lcl|xanmn_chr05_0066-xanmn_chr05_0066	1452	1419	98	100	1419	100	2560
fig|1185660.4.peg.1746	lcl|xanmn_chr05_0067-xanmn_chr05_0067	1002	1002	100	100	1002	100	1808
fig|1185660.4.peg.1747	lcl|xanmn_chr05_0068-xanmn_chr05_0068	444	432	97	100	432	100	780
fig|1185660.4.peg.1748	lcl|xanmn_chr05_0069-xanmn_chr05_0069	669	669	100	100	669	100	1207
fig|1185660.4.peg.1749	lcl|xanmn_chr05_0070-xanmn_chr05_0070	1341	1341	100	100	1341	100	2419
fig|1185660.4.peg.1750	lcl|xanmn_chr05_0071-xanmn_chr05_0071	627	627	100	100	627	100	1131
fig|1185660.4.peg.1751	lcl|pitA-xanmn_chr05_0072	1110	1128	100	98	1110	100	2003
fig|1185660.4.peg.1752	lcl|xanmn_chr05_0073-xanmn_chr05_0073	762	762	100	100	762	100	1375
fig|1185660.4.peg.1753	lcl|xanmn_chr05_0074-xanmn_chr05_0074	1500	1371	91	100	1371	100	2473
fig|1185660.4.peg.1754	lcl|parE-xanmn_chr05_0075	1890	1890	100	100	1890	100	3409
fig|1185660.4.peg.1756	lcl|xanmn_chr05_0076-xanmn_chr05_0076	243	354	100	69	243	100	439
fig|1185660.4.peg.1757	lcl|pyrG-xanmn_chr05_0078	1632	1665	100	98	1632	100	2944
fig|1185660.4.peg.1759	lcl|kdsA-xanmn_chr05_0080	831	831	100	100	831	100	1499
fig|1185660.4.peg.1760	lcl|xanmn_chr05_0081-xanmn_chr05_0081	243	363	100	67	243	100	439
fig|1185660.4.peg.1761	lcl|xanmn_chr05_0082-xanmn_chr05_0082	1293	1293	100	100	1293	100	2333
fig|1185660.4.peg.1762	lcl|FtsB-xanmn_chr05_0083	366	366	100	100	366	100	661
fig|1185660.4.peg.1763	lcl|xanmn_chr05_0084-xanmn_chr05_0084	813	813	100	100	813	100	1467
fig|1185660.4.peg.1764	lcl|xanmn_chr05_0085-xanmn_chr05_0085	492	492	100	100	492	100	888
fig|1185660.4.peg.1765	lcl|xanmn_chr05_0087-xanmn_chr05_0087	1062	1104	100	96	1062	100	1916
fig|1185660.4.peg.1766	lcl|xanmn_chr05_0088-xanmn_chr05_0088	546	540	99	100	540	100	975
fig|1185660.4.peg.1767	lcl|xanmn_chr05_0089-xanmn_chr05_0089	780	780	100	100	780	100	1407
fig|1185660.4.peg.1768	lcl|pcm-xanmn_chr05_0090	678	678	100	100	678	100	1223
fig|1185660.4.peg.1769	lcl|xanmn_chr05_0091-xanmn_chr05_0091	615	615	100	100	615	100	1110
fig|1185660.4.peg.1770	lcl|xanmn_chr05_0092-xanmn_chr05_0092	798	798	100	100	798	100	1440
fig|1185660.4.peg.1771	lcl|xanmn_chr05_0093-xanmn_chr05_0093	375	375	100	100	375	100	677
fig|1185660.4.peg.1772	lcl|xanmn_chr05_0094-xanmn_chr05_0094	306	306	100	100	306	100	553
fig|1185660.4.peg.1773	lcl|rlmE-xanmn_chr05_0095	633	633	100	100	633	100	1142
fig|1185660.4.peg.1774	lcl|ftsH-xanmn_chr05_0096	1932	1947	100	99	1932	100	3485
fig|1185660.4.peg.1775	lcl|xanmn_chr05_0097-xanmn_chr05_0097	903	903	100	100	903	100	1629
fig|1185660.4.peg.1776	lcl|miaA-xanmn_chr05_0098	984	984	100	100	984	100	1775
fig|1185660.4.peg.1777	lcl|xanmn_chr05_0099-xanmn_chr05_0099	279	279	100	100	279	100	504
fig|1185660.4.peg.1778	lcl|xanmn_chr05_0100-xanmn_chr05_0100	1320	1287	98	100	1287	100	2322
fig|1185660.4.peg.1779	lcl|xanmn_chr05_0102-xanmn_chr05_0102	495	495	100	100	495	100	893
fig|1185660.4.peg.1781	lcl|aarF-xanmn_chr05_0103	1677	1677	100	100	1677	100	3025
fig|1185660.4.peg.1783	lcl|lexA1-xanmn_chr05_0104	642	642	100	100	642	100	1159
fig|1185660.4.peg.1784	lcl|recA-xanmn_chr05_0105	1035	1035	100	100	1035	100	1867
fig|1185660.4.peg.1785	lcl|recX-xanmn_chr05_0106	489	489	100	100	489	100	883
fig|1185660.4.peg.1786	lcl|alaS-xanmn_chr05_0107	2649	2649	100	100	2649	100	4778
fig|1185660.4.peg.1787	lcl|csrA-xanmn_chr05_0108	213	213	100	100	213	100	385
fig|1185660.4.peg.1788	lcl|xanmn_chr05_0110-xanmn_chr05_0110	1986	2013	100	99	1986	100	3582
fig|1185660.4.peg.1789	lcl|xanmn_chr05_0111-xanmn_chr05_0111	702	702	100	100	702	100	1267
fig|1185660.4.peg.1790	lcl|xanmn_chr05_0112-xanmn_chr05_0112	945	945	100	100	945	100	1705
fig|1185660.4.peg.1791	lcl|xanmn_chr05_0113-xanmn_chr05_0113	993	993	100	100	993	100	1792
fig|1185660.4.peg.1792	lcl|xanmn_chr05_0114-xanmn_chr05_0114	840	840	100	100	840	100	1516
fig|1185660.4.peg.1793	lcl|xanmn_chr05_0115-xanmn_chr05_0115	810	783	97	100	783	100	1413
fig|1185660.4.peg.1794	lcl|xanmn_chr05_0116-xanmn_chr05_0116	672	672	100	100	672	100	1213
fig|1185660.4.peg.1795	lcl|xanmn_chr05_0117-xanmn_chr05_0117	483	483	100	100	483	100	872
fig|1185660.4.peg.1796	lcl|xanmn_chr05_0118-xanmn_chr05_0118	1398	1398	100	100	1398	100	2522
fig|1185660.4.peg.1797	lcl|xanmn_chr05_0119-xanmn_chr05_0119	483	483	100	100	483	100	872
fig|1185660.4.peg.1798	lcl|xanmn_chr05_0120-xanmn_chr05_0120	351	351	100	100	351	100	634
fig|1185660.4.peg.1799	lcl|xanmn_chr05_0121-xanmn_chr05_0121	627	435	69	100	435	100	785
fig|1185660.4.peg.1800	lcl|dapA-xanmn_chr05_0122	909	909	100	100	909	100	1640
fig|1185660.4.peg.1801	lcl|xanmn_chr05_0123-xanmn_chr05_0123	519	519	100	100	519	100	937
fig|1185660.4.peg.1802	lcl|xanmn_chr05_0124-xanmn_chr05_0124	324	324	100	100	324	100	585
fig|1185660.4.peg.1803	lcl|dgoK-xanmn_chr05_0125	879	879	100	100	879	100	1586
fig|1185660.4.peg.1804	lcl|xanmn_chr05_0126-xanmn_chr05_0126	912	912	100	100	912	100	1645
fig|1185660.4.peg.1805	lcl|dgoD-xanmn_chr05_0127	1149	1149	100	100	1149	100	2073
fig|1185660.4.peg.1806	lcl|dgoA-xanmn_chr05_0128	633	633	100	100	633	100	1142
fig|1185660.4.peg.1807	lcl|xanmn_chr05_0130-xanmn_chr05_0130	972	972	100	100	972	100	1754
fig|1185660.4.peg.1808	lcl|xanmn_chr05_0131-xanmn_chr05_0131	3033	2937	97	100	2937	100	5297
fig|1185660.4.peg.1809	lcl|xanmn_chr05_0132-xanmn_chr05_0132	2682	2721	100	99	2682	100	4837
fig|1185660.4.peg.1810	lcl|xanmn_chr05_0133-xanmn_chr05_0133	2256	2256	100	100	2256	100	4069
fig|1185660.4.peg.1811	lcl|xanmn_chr05_0134-xanmn_chr05_0134	1917	1917	100	100	1917	100	3458
fig|1185660.4.peg.1812	lcl|xanmn_chr05_0135-xanmn_chr05_0135	1743	1743	100	100	1743	100	3144
fig|1185660.4.peg.1813	lcl|xylS-xanmn_chr05_0136	3063	2904	95	100	2904	100	5238
fig|1185660.4.peg.1814	lcl|xanmn_chr05_0137-xanmn_chr05_0137	2385	2385	100	100	2385	100	4302
fig|1185660.4.peg.1815	lcl|xylB-xanmn_chr05_0138	1494	1494	100	100	1494	100	2695
fig|1185660.4.peg.1816	lcl|xylA-xanmn_chr05_0139	1338	1338	100	100	1338	100	2414
fig|1185660.4.peg.1817	lcl|xylE-xanmn_chr05_0140	1446	1446	100	100	1446	100	2608
fig|1185660.4.peg.1818	lcl|xanmn_chr05_0141-xanmn_chr05_0141	936	936	100	100	936	100	1689
fig|1185660.4.peg.1820	lcl|xanmn_chr05_0143-xanmn_chr05_0143	225	225	100	100	225	100	407
fig|1185660.4.peg.1822	lcl|amiC-xanmn_chr05_0144	1110	1149	100	97	1110	100	2003
fig|1185660.4.peg.1823	lcl|xanmn_chr05_0145-xanmn_chr05_0145	1002	918	92	100	918	100	1656
fig|1185660.4.peg.1824	lcl|pcnB-xanmn_chr05_0148	1368	1368	100	100	1368	100	2468
fig|1185660.4.peg.1825	lcl|xanmn_chr05_0149-xanmn_chr05_0149	486	486	100	100	486	100	877
fig|1185660.4.peg.1826	lcl|xanmn_chr05_0150-xanmn_chr05_0150	816	816	100	100	816	100	1472
fig|1185660.4.peg.1827	lcl|xanmn_chr05_0151-xanmn_chr05_0151	843	843	100	100	843	100	1521
fig|1185660.4.peg.1828	lcl|xanmn_chr05_0152-xanmn_chr05_0152	381	381	100	100	381	100	688
fig|1185660.4.peg.1829	lcl|xanmn_chr05_0153-xanmn_chr05_0153	1515	1515	100	100	1515	100	2733
fig|1185660.4.peg.1830	lcl|xanmn_chr05_0154-xanmn_chr05_0154	345	345	100	100	345	100	623
fig|1185660.4.peg.1831	lcl|xanmn_chr05_0155-xanmn_chr05_0155	624	609	98	100	609	100	1099
fig|1185660.4.peg.1832	lcl|PhoX-xanmn_chr05_0156	1956	1956	100	100	1956	100	3528
fig|1185660.4.peg.1833	lcl|celD-xanmn_chr05_0158	2613	2613	100	100	2613	100	4713
fig|1185660.4.peg.1834	lcl|xanmn_chr05_0159-xanmn_chr05_0159	1800	1563	87	100	1563	100	2819
fig|1185660.4.peg.1835	lcl|xanmn_chr05_0160-xanmn_chr05_0160	1950	1788	92	100	1788	100	3225
fig|1185660.4.peg.1836	lcl|xanmn_chr05_0161-xanmn_chr05_0161	117	225	100	52	117	100	212
fig|1185660.4.peg.1837	lcl|xanmn_chr05_0162-xanmn_chr05_0162	987	900	91	100	900	100	1624
fig|1185660.4.peg.1839	lcl|regR-xanmn_chr05_0163	567	567	100	100	567	100	1023
fig|1185660.4.peg.1840	lcl|xanmn_chr05_0164-xanmn_chr05_0164	1227	1230	100	99	1227	100	2214
fig|1185660.4.peg.1843	lcl|xanmn_chr05_0165-xanmn_chr05_0165	1266	1266	100	100	1266	100	2284
fig|1185660.4.peg.1844	lcl|xanmn_chr05_0166-xanmn_chr05_0166	666	732	100	91	666	100	1202
fig|1185660.4.peg.1845	lcl|xanmn_chr05_0167-xanmn_chr05_0167	1125	1284	100	88	1126	99.911	2022
fig|1185660.4.peg.1846	lcl|xanmn_chr05_0168-xanmn_chr05_0168	705	705	100	100	705	100	1272
fig|1185660.4.peg.1847	lcl|xanmn_chr05_0169-xanmn_chr05_0169	909	912	100	99	909	100	1640
fig|1185660.4.peg.1848	lcl|murB-xanmn_chr05_0170	1041	1053	100	99	1041	100	1878
fig|1185660.4.peg.1851	lcl|xanmn_chr05_0171-xanmn_chr05_0171	285	288	100	99	285	100	515
fig|1185660.4.peg.1853	lcl|xanmn_chr05_0172-xanmn_chr05_0172	1533	1533	100	100	1533	100	2765
fig|1185660.4.peg.1858	lcl|xanmn_chr05_0177-xanmn_chr05_0177	501	423	84	100	423	100	764
fig|1185660.4.peg.1860	lcl|xanmn_chr05_0180-xanmn_chr05_0180	2508	2394	95	100	2394	100	4318
fig|1185660.4.peg.1861	lcl|xanmn_chr05_0181-xanmn_chr05_0181	927	942	100	98	927	100	1673
fig|1185660.4.peg.1862	lcl|xanmn_chr05_0182-xanmn_chr05_0182	195	177	91	100	177	100	320
fig|1185660.4.peg.1863	lcl|xanmn_chr05_0183-xanmn_chr05_0183	1674	1665	99	100	1665	100	3003
fig|1185660.4.peg.1864	lcl|xanmn_chr05_0184-xanmn_chr05_0184	315	360	100	88	315	100	569
fig|1185660.4.peg.1865	lcl|xanmn_chr05_0185-xanmn_chr05_0185	1305	1305	100	100	1305	100	2354
fig|1185660.4.peg.1866	lcl|xanmn_chr05_0186-xanmn_chr05_0186	732	732	100	100	732	100	1321
fig|1185660.4.peg.1867	lcl|xanmn_chr05_0188-xanmn_chr05_0188	117	117	100	100	117	100	212
fig|1185660.4.peg.1868	lcl|xanmn_chr05_0189-xanmn_chr05_0189	429	525	100	82	429	100	774
fig|1185660.4.peg.1870	lcl|hisS-xanmn_chr05_0191	1494	1413	95	100	1413	100	2549
fig|1185660.4.peg.1871	lcl|xanmn_chr05_0193-xanmn_chr05_0193	273	327	100	83	273	100	493
fig|1185660.4.peg.1872	lcl|xanmn_chr05_0194-xanmn_chr05_0194	915	879	96	100	879	100	1586
fig|1185660.4.peg.1873	lcl|xanmn_chr05_0195-xanmn_chr05_0195	1296	1296	100	100	1296	100	2338
fig|1185660.4.peg.1874	lcl|xanmn_chr05_0196-xanmn_chr05_0196	1092	1092	100	100	1092	100	1970
fig|1185660.4.peg.1875	lcl|xanmn_chr05_0197-xanmn_chr05_0197	1128	1128	100	100	1128	100	2035
fig|1185660.4.peg.1876	lcl|xanmn_chr05_0198-xanmn_chr05_0198	603	603	100	100	603	100	1088
fig|1185660.4.peg.1877	lcl|xanmn_chr05_0199-xanmn_chr05_0199	735	735	100	100	735	100	1326
fig|1185660.4.peg.1878	lcl|xanmn_chr05_0200-xanmn_chr05_0200	777	777	100	100	777	100	1402
fig|1185660.4.peg.1879	lcl|xanmn_chr05_0201-xanmn_chr05_0201	621	621	100	100	621	100	1121
fig|1185660.4.peg.1880	lcl|xanmn_chr05_0202-xanmn_chr05_0202	1587	1587	100	100	1587	100	2863
fig|1185660.4.peg.1882	lcl|xanmn_chr05_0203-xanmn_chr05_0203	1095	1095	100	100	1095	100	1975
fig|1185660.4.peg.1883	lcl|xanmn_chr05_0204-xanmn_chr05_0204	699	699	100	100	699	100	1261
fig|1185660.4.peg.1884	lcl|xanmn_chr05_0205-xanmn_chr05_0205	567	567	100	100	567	100	1023
fig|1185660.4.peg.1885	lcl|xanmn_chr05_0206-xanmn_chr05_0206	654	654	100	100	654	100	1180
fig|1185660.4.peg.1886	lcl|xanmn_chr05_0207-xanmn_chr05_0207	1431	1431	100	100	1431	100	2581
fig|1185660.4.peg.1887	lcl|xanmn_chr05_0208-xanmn_chr05_0208	1536	1473	96	100	1473	100	2657
fig|1185660.4.peg.1888	lcl|xanmn_chr05_0209-xanmn_chr05_0209	549	549	100	100	549	100	991
fig|1185660.4.peg.1889	lcl|serA-xanmn_chr05_0210	1242	1242	100	100	1242	100	2241
fig|1185660.4.peg.1891	lcl|xanmn_chr05_0211-xanmn_chr05_0211	1419	1419	100	100	1419	100	2560
fig|1185660.4.peg.1892	lcl|xanmn_chr05_0212-xanmn_chr05_0212	285	300	100	95	285	100	515
fig|1185660.4.peg.1893	lcl|xanmn_chr05_0214-xanmn_chr05_0214	1857	1167	63	100	1167	100	2105
fig|1185660.4.peg.1894	lcl|xanmn_chr05_0215-xanmn_chr05_0215	387	387	100	100	387	100	699
fig|1185660.4.peg.1895	lcl|xanmn_chr05_0216-xanmn_chr05_0216	567	567	100	100	567	100	1023
fig|1185660.4.peg.1896	lcl|hadH2-xanmn_chr05_0217	771	771	100	100	771	100	1391
fig|1185660.4.peg.1897	lcl|xanmn_chr05_0218-xanmn_chr05_0218	1065	897	84	100	898	99.889	1611
fig|1185660.4.peg.1899	lcl|xanmn_chr05_0219-xanmn_chr05_0219	390	390	100	100	390	100	704
fig|1185660.4.peg.1900	lcl|xanmn_chr05_0220-xanmn_chr05_0220	798	798	100	100	798	100	1440
fig|1185660.4.peg.1901	lcl|feoA-xanmn_chr05_0221	249	252	100	99	249	100	450
fig|1185660.4.peg.1902	lcl|feoB-xanmn_chr05_0222	1860	1860	100	100	1860	100	3355
fig|1185660.4.peg.1903	lcl|xanmn_chr05_0223-xanmn_chr05_0223	255	255	100	100	255	100	461
fig|1185660.4.peg.1904	lcl|xanmn_chr05_0224-xanmn_chr05_0224	504	501	99	100	501	100	904
fig|1185660.4.peg.1905	lcl|xanmn_chr05_0225-xanmn_chr05_0225	1371	1317	96	100	1317	100	2376
fig|1185660.4.peg.1906	lcl|xanmn_chr05_0226-xanmn_chr05_0226	687	720	100	95	687	100	1240
fig|1185660.4.peg.1907	lcl|xanmn_chr05_0227-xanmn_chr05_0227	861	669	72	93	622	99.839	1113
fig|1185660.4.peg.1908	lcl|carA-xanmn_chr05_0228	1317	1176	89	100	1176	100	2122
fig|1185660.4.peg.1909	lcl|xanmn_chr05_0229-xanmn_chr05_0229	435	435	100	100	435	100	785
fig|1185660.4.peg.1910	lcl|carB-xanmn_chr05_0230	3243	3243	100	100	3243	100	5849
fig|1185660.4.peg.1911	lcl|xanmn_chr05_0231-xanmn_chr05_0231	477	477	100	100	477	100	861
fig|1185660.4.peg.1912	lcl|xanmn_chr05_0232-xanmn_chr05_0232	921	921	100	100	921	100	1662
fig|1185660.4.peg.1913	lcl|xanmn_chr05_0233-xanmn_chr05_0233	1677	1740	100	96	1677	100	3025
fig|1185660.4.peg.1914	lcl|xanmn_chr05_0234-xanmn_chr05_0234	1215	1245	100	98	1215	100	2192
fig|1185660.4.peg.1915	lcl|rpfD-xanmn_chr05_0235	915	915	100	100	915	100	1651
fig|1185660.4.peg.1917	lcl|lysS-xanmn_chr05_0236	1518	1518	100	100	1518	100	2738
fig|1185660.4.peg.1918	lcl|rpfG-xanmn_chr05_0237	1260	1137	90	100	1137	100	2051
fig|1185660.4.peg.1919	lcl|rpfH-xanmn_chr05_0238	621	630	100	99	621	100	1121
fig|1185660.4.peg.1920	lcl|rpfC-xanmn_chr05_0239	2181	2181	100	100	2181	100	3934
fig|1185660.4.peg.1921	lcl|rpfF-xanmn_chr05_0240	870	870	100	100	870	100	1570
fig|1185660.4.peg.1922	lcl|rpfB-xanmn_chr05_0241	1683	1683	100	100	1683	100	3036
fig|1185660.4.peg.1923	lcl|xanmn_chr05_0242-xanmn_chr05_0242	453	399	88	100	399	100	720
fig|1185660.4.peg.1925	lcl|rpfa-xanmn_chr05_0243	2769	2769	100	100	2769	100	4994
fig|1185660.4.peg.1926	lcl|xanmn_chr05_0244-xanmn_chr05_0244	249	249	100	100	249	100	450
fig|1185660.4.peg.1927	lcl|xanmn_chr05_0245-xanmn_chr05_0245	411	411	100	100	411	100	742
fig|1185660.4.peg.1928	lcl|xanmn_chr05_0246-xanmn_chr05_0246	2592	2592	100	100	2592	100	4675
fig|1185660.4.peg.1929	lcl|pcaD-xanmn_chr05_0247	846	846	100	100	846	100	1526
fig|1185660.4.peg.1930	lcl|pdeA-xanmn_chr05_0248	2352	2286	97	100	2286	100	4123
fig|1185660.4.peg.1931	lcl|cheB-xanmn_chr05_0249	1077	1077	100	100	1077	100	1943
fig|1185660.4.peg.1932	lcl|cheD-xanmn_chr05_0250	597	597	100	100	597	100	1077
fig|1185660.4.peg.1933	lcl|cheR-xanmn_chr05_0251	861	861	100	100	861	100	1553
fig|1185660.4.peg.1934	lcl|xanmn_chr05_0253-xanmn_chr05_0253	2382	2382	100	100	2382	100	4296
fig|1185660.4.peg.1935	lcl|xanmn_chr05_0254-xanmn_chr05_0254	384	384	100	100	384	100	693
fig|1185660.4.peg.1936	lcl|cheW-xanmn_chr05_0256	483	483	100	100	483	100	872
fig|1185660.4.peg.1937	lcl|xanmn_chr05_0257-xanmn_chr05_0257	786	786	100	100	786	100	1418
fig|1185660.4.peg.1938	lcl|xanmn_chr05_0258-xanmn_chr05_0258	2670	2670	100	100	2670	100	4816
fig|1185660.4.peg.1939	lcl|xanmn_chr05_0259-xanmn_chr05_0259	1782	2052	100	87	1782	100	3214
fig|1185660.4.peg.1940	lcl|xanmn_chr05_0260-xanmn_chr05_0260	2262	2262	100	100	2262	100	4080
fig|1185660.4.peg.1943	lcl|xanmn_chr05_0262-xanmn_chr05_0262	2475	2475	100	100	2475	100	4464
fig|1185660.4.peg.1944	lcl|xanmn_chr05_0263-xanmn_chr05_0263	2247	2247	100	100	2247	100	4053
fig|1185660.4.peg.1946	lcl|xanmn_chr05_0265-xanmn_chr05_0265	2406	2112	88	100	2112	100	3810
fig|1185660.4.peg.1947	lcl|xanmn_chr05_0267-xanmn_chr05_0267	2256	1788	79	100	1788	100	3225
fig|1185660.4.peg.1948	lcl|xanmn_chr05_0270-xanmn_chr05_0270	2259	2259	100	100	2259	100	4075
fig|1185660.4.peg.1949	lcl|xanmn_chr05_0271-xanmn_chr05_0271	2373	2373	100	100	2373	100	4280
fig|1185660.4.peg.1950	lcl|xanmn_chr05_0272-xanmn_chr05_0272	1050	762	73	100	762	100	1375
fig|1185660.4.peg.1951	lcl|xanmn_chr05_0273-xanmn_chr05_0273	2790	2790	100	100	2790	100	5032
fig|1185660.4.peg.1952	lcl|xanmn_chr05_0274-xanmn_chr05_0274	2178	2178	100	100	2178	100	3929
fig|1185660.4.peg.1953	lcl|xanmn_chr05_0275-xanmn_chr05_0275	534	534	100	100	534	100	964
fig|1185660.4.peg.1954	lcl|xanmn_chr05_0278-xanmn_chr05_0278	2436	1575	65	99	1572	100	2836
fig|1185660.4.peg.1955	lcl|cheA-xanmn_chr05_0279	981	1110	100	88	981	100	1770
fig|1185660.4.peg.1956	lcl|cheY-xanmn_chr05_0281	366	366	100	100	366	100	661
fig|1185660.4.peg.1957	lcl|xanmn_chr05_0282-xanmn_chr05_0282	300	309	100	97	300	100	542
fig|1185660.4.peg.1959	lcl|xanmn_chr05_0283-xanmn_chr05_0283	783	783	100	100	783	100	1413
fig|1185660.4.peg.1961	lcl|motC-xanmn_chr05_0284	714	741	100	96	714	100	1288
fig|1185660.4.peg.1963	lcl|xanmn_chr05_0285-xanmn_chr05_0285	3156	3102	98	100	3102	100	5595
fig|1185660.4.peg.1966	lcl|xanmn_chr06_0001-xanmn_chr06_0001	1041	942	90	100	942	100	1700
fig|1185660.4.peg.1967	lcl|xanmn_chr06_0002-xanmn_chr06_0002	129	129	100	100	129	100	233
fig|1185660.4.peg.1970	lcl|xanmn_chr06_0004-xanmn_chr06_0004	480	480	100	100	480	100	866
fig|1185660.4.peg.1971	lcl|xanmn_chr06_0005-xanmn_chr06_0005	573	465	81	100	465	100	839
fig|1185660.4.peg.1972	lcl|xanmn_chr06_0006-xanmn_chr06_0006	1155	1155	100	100	1155	100	2084
fig|1185660.4.peg.1973	lcl|xanmn_chr06_0007-xanmn_chr06_0007	915	654	71	100	654	100	1180
fig|1185660.4.peg.1975	lcl|xanmn_chr06_0009-xanmn_chr06_0009	582	657	100	89	582	100	1050
fig|1185660.4.peg.1976	lcl|xanmn_chr06_0138-xanmn_chr06_0138	438	438	100	100	438	100	791
fig|1185660.4.peg.1977	lcl|xanmn_chr06_0139-xanmn_chr06_0139	870	771	89	100	771	100	1391
fig|1185660.4.peg.1978	lcl|xanmn_chr06_0140-xanmn_chr06_0140	804	804	100	100	804	100	1451
fig|1185660.4.peg.1979	lcl|xanmn_chr06_0141-xanmn_chr06_0141	1152	1152	100	100	1152	100	2078
fig|1185660.4.peg.1980	lcl|ccmA-xanmn_chr06_0142	645	645	100	100	645	100	1164
fig|1185660.4.peg.1981	lcl|ccmB-xanmn_chr06_0143	696	696	100	100	696	100	1256
fig|1185660.4.peg.1982	lcl|ccmC2-xanmn_chr06_0144	966	753	78	100	753	99.602	1342
fig|1185660.4.peg.1983	lcl|ccmE2-xanmn_chr06_0146	471	471	100	100	471	100	850
fig|1185660.4.peg.1984	lcl|ccmF2-xanmn_chr06_0147	2073	1938	93	100	1938	100	3496
fig|1185660.4.peg.1985	lcl|xanmn_chr06_0148-xanmn_chr06_0148	561	603	100	93	561	100	1012
fig|1185660.4.peg.1986	lcl|ccmH2-xanmn_chr06_0149	435	435	100	100	435	100	785
fig|1185660.4.peg.1987	lcl|xanmn_chr06_0150-xanmn_chr06_0150	1014	1014	100	100	1014	100	1829
fig|1185660.4.peg.1988	lcl|xanmn_chr06_0152-xanmn_chr06_0152	1203	1203	100	100	1203	100	2170
fig|1185660.4.peg.1989	lcl|xanmn_chr06_0153-xanmn_chr06_0153	615	615	100	100	615	100	1110
fig|1185660.4.peg.1990	lcl|xanmn_chr06_0154-xanmn_chr06_0154	1686	1686	100	100	1686	100	3041
fig|1185660.4.peg.1991	lcl|xanmn_chr06_0155-xanmn_chr06_0155	1713	1737	100	99	1713	100	3090
fig|1185660.4.peg.1992	lcl|xanmn_chr06_0156-xanmn_chr06_0156	1638	1638	100	100	1638	100	2955
fig|1185660.4.peg.1993	lcl|xanmn_chr06_0157-xanmn_chr06_0157	1152	1152	100	100	1152	100	2078
fig|1185660.4.peg.1994	lcl|xanmn_chr06_0158-xanmn_chr06_0158	165	231	100	71	165	100	298
fig|1185660.4.peg.1998	lcl|xanmn_chr06_0159-xanmn_chr06_0159	1245	1245	100	100	1245	100	2246
fig|1185660.4.peg.1999	lcl|xanmn_chr06_0160-xanmn_chr06_0160	1155	1155	100	100	1155	100	2084
fig|1185660.4.peg.2000	lcl|xanmn_chr06_0161-xanmn_chr06_0161	261	261	100	100	261	100	471
fig|1185660.4.peg.2001	lcl|xanmn_chr06_0162-xanmn_chr06_0162	1299	1299	100	100	1299	100	2343
fig|1185660.4.peg.2002	lcl|xanmn_chr06_0163-xanmn_chr06_0163	951	951	100	100	951	100	1716
fig|1185660.4.peg.2003	lcl|xanmn_chr06_0164-xanmn_chr06_0164	597	612	100	98	597	100	1077
fig|1185660.4.peg.2004	lcl|xanmn_chr06_0165-xanmn_chr06_0165	1344	1299	97	100	1299	100	2343
fig|1185660.4.peg.2005	lcl|xanmn_chr06_0166-xanmn_chr06_0166	1101	1101	100	100	1101	100	1986
fig|1185660.4.peg.2006	lcl|xanmn_chr06_0167-xanmn_chr06_0167	444	453	100	98	444	100	801
fig|1185660.4.peg.2007	lcl|xanmn_chr06_0168-xanmn_chr06_0168	1242	1242	100	100	1242	100	2241
fig|1185660.4.peg.2008	lcl|xanmn_chr06_0169-xanmn_chr06_0169	1026	1026	100	100	1026	100	1851
fig|1185660.4.peg.2009	lcl|xanmn_chr06_0170-xanmn_chr06_0170	495	516	100	96	495	100	893
fig|1185660.4.peg.2010	lcl|cysS-xanmn_chr06_0171	1431	1431	100	100	1431	100	2581
fig|1185660.4.peg.2011	lcl|xanmn_chr06_0172-xanmn_chr06_0172	438	438	100	100	438	100	791
fig|1185660.4.peg.2015	lcl|pyrC-xanmn_chr06_0174	1350	1350	100	100	1350	100	2435
fig|1185660.4.peg.2016	lcl|xanmn_chr06_0175-xanmn_chr06_0175	843	843	100	100	843	100	1521
fig|1185660.4.peg.2017	lcl|xanmn_chr06_0176-xanmn_chr06_0176	561	462	82	99	459	100	829
fig|1185660.4.peg.2018	lcl|xanmn_chr06_0178-xanmn_chr06_0178	1353	1353	100	100	1353	100	2441
fig|1185660.4.peg.2020	lcl|xanmn_chr06_0179-xanmn_chr06_0179	849	741	87	100	741	99.865	1328
fig|1185660.4.peg.2021	lcl|xanmn_chr06_0180-xanmn_chr06_0180	291	291	100	100	291	100	526
fig|1185660.4.peg.2023	lcl|xanmn_chr06_0181-xanmn_chr06_0181	489	489	100	100	489	100	883
fig|1185660.4.peg.2024	lcl|xanmn_chr06_0183-xanmn_chr06_0183	1140	1182	100	96	1140	100	2057
fig|1185660.4.peg.2026	lcl|cbbZ-xanmn_chr06_0185	693	693	100	100	693	100	1251
fig|1185660.4.peg.2027	lcl|xanmn_chr06_0186-xanmn_chr06_0186	720	720	100	100	720	100	1299
fig|1185660.4.peg.2028	lcl|xanmn_chr06_0187-xanmn_chr06_0187	1338	1338	100	100	1338	100	2414
fig|1185660.4.peg.2030	lcl|efp-xanmn_chr06_0188	567	567	100	100	567	100	1023
fig|1185660.4.peg.2031	lcl|xanmn_chr06_0189-xanmn_chr06_0189	942	942	100	100	942	100	1700
fig|1185660.4.peg.2032	lcl|xanmn_chr06_0190-xanmn_chr06_0190	2109	2118	100	99	2109	100	3804
fig|1185660.4.peg.2033	lcl|xanmn_chr06_0191-xanmn_chr06_0191	828	930	100	89	828	100	1494
fig|1185660.4.peg.2035	lcl|xanmn_chr06_0192-xanmn_chr06_0192	765	732	96	100	732	100	1321
fig|1185660.4.peg.2036	lcl|suhB-xanmn_chr06_0193	834	834	100	100	834	100	1505
fig|1185660.4.peg.2037	lcl|sodM-xanmn_chr06_0194	612	612	100	100	612	100	1104
fig|1185660.4.peg.2038	lcl|xanmn_chr06_0195-xanmn_chr06_0195	645	441	68	100	441	100	796
fig|1185660.4.peg.2039	lcl|xanmn_chr06_0196-xanmn_chr06_0196	426	426	100	100	426	100	769
fig|1185660.4.peg.2040	lcl|xanmn_chr06_0197-xanmn_chr06_0197	1890	1890	100	100	1890	100	3409
fig|1185660.4.peg.2041	lcl|dbpA-xanmn_chr06_0198	1377	1377	100	100	1377	100	2484
fig|1185660.4.peg.2042	lcl|atp-xanmn_chr06_0199	561	561	100	100	561	100	1012
fig|1185660.4.peg.2044	lcl|xanmn_chr06_0200-xanmn_chr06_0200	1557	1557	100	100	1557	100	2809
fig|1185660.4.peg.2045	lcl|xanmn_chr06_0201-xanmn_chr06_0201	1119	1122	100	100	1122	99.733	2008
fig|1185660.4.peg.2046	lcl|gst6-xanmn_chr06_0202	699	699	100	100	699	100	1261
fig|1185660.4.peg.2047	lcl|cspA-xanmn_chr06_0203	186	210	100	89	186	100	336
fig|1185660.4.peg.2048	lcl|yaeQ-xanmn_chr06_0204	549	549	100	100	549	100	991
fig|1185660.4.peg.2049	lcl|xanmn_chr06_0205-xanmn_chr06_0205	1182	1182	100	100	1182	100	2132
fig|1185660.4.peg.2050	lcl|xanmn_chr06_0206-xanmn_chr06_0206	2289	2070	90	100	2070	100	3734
fig|1185660.4.peg.2051	lcl|htpX-xanmn_chr06_0207	879	879	100	100	879	100	1586
fig|1185660.4.peg.2052	lcl|gluQ-xanmn_chr06_0208	900	900	100	100	900	100	1624
fig|1185660.4.peg.2053	lcl|phbB1-xanmn_chr06_0209	741	741	100	100	741	100	1337
fig|1185660.4.peg.2054	lcl|gumN-xanmn_chr06_0210	975	975	100	100	975	100	1759
fig|1185660.4.peg.2055	lcl|xanmn_chr06_0211-xanmn_chr06_0211	945	945	100	100	945	100	1705
fig|1185660.4.peg.2056	lcl|mutL-xanmn_chr06_0212	1878	1878	100	100	1878	100	3388
fig|1185660.4.peg.2057	lcl|amiC-xanmn_chr06_0213	1131	900	80	100	900	100	1624
fig|1185660.4.peg.2058	lcl|xanmn_chr06_0215-xanmn_chr06_0215	501	501	100	100	501	100	904
fig|1185660.4.peg.2059	lcl|xanmn_chr06_0217-xanmn_chr06_0217	1488	966	65	99	963	100	1737
fig|1185660.4.peg.2060	lcl|xanmn_chr06_0218-xanmn_chr06_0218	1068	1068	100	100	1068	100	1927
fig|1185660.4.peg.2062	lcl|xanmn_chr06_0219-xanmn_chr06_0219	1263	1263	100	100	1263	100	2278
fig|1185660.4.peg.2063	lcl|xanmn_chr06_0221-xanmn_chr06_0221	1968	1833	93	100	1833	99.945	3297
fig|1185660.4.peg.2064	lcl|rnd-xanmn_chr06_0222	1092	1092	100	100	1092	100	1970
fig|1185660.4.peg.2065	lcl|lig3-xanmn_chr06_0223	2619	2619	100	100	2619	100	4724
fig|1185660.4.peg.2066	lcl|xanmn_chr06_0224-xanmn_chr06_0224	177	177	100	100	177	100	320
fig|1185660.4.peg.2067	lcl|hns1-xanmn_chr06_0225	402	402	100	100	402	100	726
fig|1185660.4.peg.2068	lcl|xanmn_chr06_0226-xanmn_chr06_0226	177	177	100	100	177	100	320
fig|1185660.4.peg.2069	lcl|xanmn_chr06_0227-xanmn_chr06_0227	1095	1086	99	100	1086	100	1959
fig|1185660.4.peg.2070	lcl|cheW-xanmn_chr06_0228	510	510	100	100	510	100	921
fig|1185660.4.peg.2071	lcl|xanmn_chr06_0229-xanmn_chr06_0229	1479	1617	100	91	1479	100	2668
fig|1185660.4.peg.2072	lcl|xanmn_chr06_0232-xanmn_chr06_0232	261	291	100	90	261	100	471
fig|1185660.4.peg.2074	lcl|xanmn_chr06_0233-xanmn_chr06_0233	345	381	100	91	345	100	623
fig|1185660.4.peg.2075	lcl|xanmn_chr06_0234-xanmn_chr06_0234	339	372	100	91	339	100	612
fig|1185660.4.peg.2076	lcl|sspB-xanmn_chr06_0235	441	441	100	100	441	100	796
fig|1185660.4.peg.2077	lcl|sspA-xanmn_chr06_0236	537	636	100	84	537	100	969
fig|1185660.4.peg.2079	lcl|xanmn_chr06_0237-xanmn_chr06_0237	723	759	100	95	723	100	1305
fig|1185660.4.peg.2080	lcl|xanmn_chr06_0238-xanmn_chr06_0238	1260	1260	100	100	1260	100	2273
fig|1185660.4.peg.2081	lcl|xanmn_chr06_0239-xanmn_chr06_0239	645	645	100	100	645	100	1164
fig|1185660.4.peg.2082	lcl|xanmn_chr06_0241-xanmn_chr06_0241	987	555	56	100	555	100	1002
fig|1185660.4.peg.2083	lcl|xanmn_chr06_0242-xanmn_chr06_0242	591	627	100	94	591	100	1067
fig|1185660.4.peg.2084	lcl|nfuA-xanmn_chr06_0011	636	600	94	100	600	100	1083
fig|1185660.4.peg.2085	lcl|xanmn_chr06_0012-xanmn_chr06_0012	357	357	100	100	357	100	645
fig|1185660.4.peg.2086	lcl|xanmn_chr06_0013-xanmn_chr06_0013	423	423	100	100	423	100	764
fig|1185660.4.peg.2087	lcl|xanmn_chr06_0014-xanmn_chr06_0014	819	819	100	100	819	100	1478
fig|1185660.4.peg.2089	lcl|rluC-xanmn_chr06_0015	987	987	100	100	987	100	1781
fig|1185660.4.peg.2090	lcl|rne-xanmn_chr06_0017	1683	1641	91	93	1533	100	2765
fig|1185660.4.peg.2092	lcl|xanmn_chr06_0244-xanmn_chr06_0244	984	984	100	100	984	100	1775
fig|1185660.4.peg.2093	lcl|xanmn_chr06_0245-xanmn_chr06_0245	522	516	99	100	516	100	931
fig|1185660.4.peg.2094	lcl|xanmn_chr06_0246-xanmn_chr06_0246	486	486	100	100	486	100	877
fig|1185660.4.peg.2095	lcl|xanmn_chr06_0247-xanmn_chr06_0247	519	519	100	100	519	100	937
fig|1185660.4.peg.2096	lcl|corC-xanmn_chr06_0248	879	879	100	100	879	100	1586
fig|1185660.4.peg.2097	lcl|xanmn_chr06_0249-xanmn_chr06_0249	1284	1092	85	100	1092	100	1970
fig|1185660.4.peg.2098	lcl|corA-xanmn_chr06_0250	1002	1002	100	100	1002	100	1808
fig|1185660.4.peg.2099	lcl|xanmn_chr06_0251-xanmn_chr06_0251	1392	1365	98	100	1365	100	2462
fig|1185660.4.peg.2101	lcl|xanmn_chr06_0252-xanmn_chr06_0252	849	789	93	100	789	100	1424
fig|1185660.4.peg.2102	lcl|xanmn_chr06_0253-xanmn_chr06_0253	903	912	100	99	903	100	1629
fig|1185660.4.peg.2103	lcl|xanmn_chr06_0254-xanmn_chr06_0254	1230	945	77	100	945	100	1705
fig|1185660.4.peg.2104	lcl|oprN-xanmn_chr06_0255	1491	1509	100	99	1491	100	2690
fig|1185660.4.peg.2105	lcl|xanmn_chr06_0256-xanmn_chr06_0256	1506	1587	100	95	1506	100	2717
fig|1185660.4.peg.2106	lcl|xanmn_chr06_0257-xanmn_chr06_0257	1059	1200	89	79	945	100	1705
fig|1185660.4.peg.2107	lcl|xanmn_chr06_0258-xanmn_chr06_0258	1116	1116	100	100	1116	100	2013
fig|1185660.4.peg.2108	lcl|xanmn_chr06_0259-xanmn_chr06_0259	1368	1368	100	100	1368	100	2468
fig|1185660.4.peg.2111	lcl|guaA-xanmn_chr06_0264	927	756	82	100	757	99.868	1357
fig|1185660.4.peg.2112	lcl|xanmn_chr06_0265-xanmn_chr06_0265	1380	1380	100	100	1380	100	2489
fig|1185660.4.peg.2113	lcl|xanmn_chr06_0266-xanmn_chr06_0266	1317	1320	100	99	1317	100	2376
fig|1185660.4.peg.2115	lcl|xanmn_chr06_0267-xanmn_chr06_0267	1299	1299	100	100	1299	100	2343
fig|1185660.4.peg.2116	lcl|yhjE-xanmn_chr06_0268	1299	1299	100	100	1299	100	2343
fig|1185660.4.peg.2117	lcl|xanmn_chr06_0269-xanmn_chr06_0269	873	936	100	93	873	100	1575
fig|1185660.4.peg.2118	lcl|xanmn_chr06_0270-xanmn_chr06_0270	4857	4860	100	99	4857	100	8760
fig|1185660.4.peg.2119	lcl|xanmn_chr06_0271-xanmn_chr06_0271	267	267	100	100	267	100	482
fig|1185660.4.peg.2120	lcl|xanmn_chr06_0272-xanmn_chr06_0272	2349	2349	100	100	2349	100	4237
fig|1185660.4.peg.2121	lcl|xanmn_chr06_0273-xanmn_chr06_0273	846	846	100	100	846	100	1526
fig|1185660.4.peg.2122	lcl|xanmn_chr06_0274-xanmn_chr06_0274	1848	1680	91	100	1680	100	3030
fig|1185660.4.peg.2124	lcl|xanmn_chr06_0276-xanmn_chr06_0276	1353	1365	100	99	1353	100	2441
fig|1185660.4.peg.2125	lcl|xanmn_chr06_0277-xanmn_chr06_0277	855	855	100	100	855	100	1543
fig|1185660.4.peg.2126	lcl|xanmn_chr06_0278-xanmn_chr06_0278	1245	1305	100	95	1245	100	2246
fig|1185660.4.peg.2127	lcl|xanmn_chr06_0279-xanmn_chr06_0279	4095	4095	100	100	4095	100	7386
fig|1185660.4.peg.2128	lcl|xanmn_chr06_0280-xanmn_chr06_0280	993	993	100	100	993	100	1792
fig|1185660.4.peg.2129	lcl|xanmn_chr06_0281-xanmn_chr06_0281	1404	1404	100	100	1404	100	2533
fig|1185660.4.peg.2130	lcl|xanmn_chr06_0283-xanmn_chr06_0283	624	618	99	100	618	100	1115
fig|1185660.4.peg.2132	lcl|xanmn_chr06_0285-xanmn_chr06_0285	528	552	100	96	528	100	953
fig|1185660.4.peg.2133	lcl|xanmn_chr06_0287-xanmn_chr06_0287	372	372	100	100	372	100	672
fig|1185660.4.peg.2134	lcl|xanmn_chr06_0288-xanmn_chr06_0288	165	300	100	55	165	100	298
fig|1185660.4.peg.2135	lcl|xanmn_chr06_0290-xanmn_chr06_0290	5010	4938	99	100	4938	100	8906
fig|1185660.4.peg.2138	lcl|fruR-xanmn_chr06_0292	996	996	100	100	996	100	1797
fig|1185660.4.peg.2139	lcl|fruB-xanmn_chr06_5013	1179	1284	100	92	1179	100	2127
fig|1185660.4.peg.2140	lcl|fruK-xanmn_chr06_5012	348	390	100	89	348	100	628
fig|1185660.4.peg.2141	lcl|fruA-xanmn_chr06_0294	1746	1746	100	100	1746	100	3149
fig|1185660.4.peg.2142	lcl|oprB-xanmn_chr06_0295	1278	1278	100	100	1278	100	2305
fig|1185660.4.peg.2143	lcl|xanmn_chr06_0296-xanmn_chr06_0296	651	651	100	100	651	100	1175
fig|1185660.4.peg.2147	lcl|xanmn_chr06_0302-xanmn_chr06_0302	981	981	100	100	981	100	1770
fig|1185660.4.peg.2149	lcl|xanmn_chr06_0305-xanmn_chr06_0305	969	969	100	100	969	100	1748
fig|1185660.4.peg.2150	lcl|xanmn_chr06_0306-xanmn_chr06_0306	1869	1845	99	100	1845	100	3328
fig|1185660.4.peg.2151	lcl|xanmn_chr06_0307-xanmn_chr06_0307	354	354	100	100	354	100	639
fig|1185660.4.peg.2152	lcl|tgt-xanmn_chr06_0308	1050	1146	100	92	1050	100	1894
fig|1185660.4.peg.2155	lcl|xanmn_chr06_0309-xanmn_chr06_0309	432	432	100	100	432	100	780
fig|1185660.4.peg.2157	lcl|xanmn_chr06_0310-xanmn_chr06_0310	1497	1497	100	100	1497	100	2700
fig|1185660.4.peg.2158	lcl|xanmn_chr06_0311-xanmn_chr06_0311	708	708	100	100	708	100	1278
fig|1185660.4.peg.2160	lcl|xanmn_chr06_0312-xanmn_chr06_0312	1119	1119	100	100	1119	100	2019
fig|1185660.4.peg.2161	lcl|xanmn_chr06_0313-xanmn_chr06_0313	2559	2559	100	100	2559	100	4616
fig|1185660.4.peg.2162	lcl|upp-xanmn_chr06_0314	633	633	100	100	633	100	1142
fig|1185660.4.peg.2163	lcl|egl4-xanmn_chr06_0316	1671	1761	100	95	1671	100	3014
fig|1185660.4.peg.2164	lcl|xanmn_chr06_0317-xanmn_chr06_0317	114	108	95	100	108	100	196
fig|1185660.4.peg.2167	lcl|xanmn_chr06_0318-xanmn_chr06_0318	285	285	100	100	285	100	515
fig|1185660.4.peg.2168	lcl|xanmn_chr06_0319-xanmn_chr06_0319	498	498	100	100	498	100	899
fig|1185660.4.peg.2169	lcl|xanmn_chr06_0320-xanmn_chr06_0320	507	507	100	100	507	100	915
fig|1185660.4.peg.2171	lcl|htpG-xanmn_chr06_0321	1905	1905	100	100	1905	100	3436
fig|1185660.4.peg.2173	lcl|xanmn_chr06_0324-xanmn_chr06_0324	2817	2817	100	100	2817	100	5081
fig|1185660.4.peg.2174	lcl|xanmn_chr06_0326-xanmn_chr06_0326	843	642	61	80	516	100	931
fig|1185660.4.peg.2175	lcl|orfT-xanmn_chr06_0327	1014	999	99	100	999	100	1802
fig|1185660.4.peg.2176	lcl|xanmn_chr06_0328-xanmn_chr06_0328	168	168	100	100	168	100	304
fig|1185660.4.peg.2177	lcl|xanmn_chr06_0329-xanmn_chr06_0329	1314	1314	100	100	1314	100	2370
fig|1185660.4.peg.2178	lcl|xanmn_chr06_0330-xanmn_chr06_0330	417	417	100	100	417	100	753
fig|1185660.4.peg.2180	lcl|xanmn_chr06_0332-xanmn_chr06_0332	276	276	100	100	276	100	499
fig|1185660.4.peg.2181	lcl|xanmn_chr06_0335-xanmn_chr06_0335	2832	2736	97	100	2736	100	4935
fig|1185660.4.peg.2182	lcl|xanmn_chr06_0336-xanmn_chr06_0336	561	339	60	100	339	100	612
fig|1185660.4.peg.2183	lcl|xanmn_chr06_0337-xanmn_chr06_0337	900	933	100	96	900	100	1624
fig|1185660.4.peg.2184	lcl|xanmn_chr06_0338-xanmn_chr06_0338	4575	3093	68	100	3094	99.968	5571
fig|1185660.4.peg.2185	lcl|xanmn_chr06_0340-xanmn_chr06_0340	1023	1077	100	95	1023	100	1846
fig|1185660.4.peg.2186	lcl|xanmn_chr06_0341-xanmn_chr06_0341	612	612	100	100	612	100	1104
fig|1185660.4.peg.2187	lcl|yapH2-xanmn_chr06_0342	10194	10047	99	100	10047	100	18119
fig|1185660.4.peg.2188	lcl|xanmn_chr06_0343-xanmn_chr06_0343	1812	1812	100	100	1812	100	3268
fig|1185660.4.peg.2189	lcl|xanmn_chr06_0344-xanmn_chr06_0344	699	591	85	100	591	100	1067
fig|1185660.4.peg.2191	lcl|xanmn_chr06_0347-xanmn_chr06_0347	579	579	100	100	579	100	1045
fig|1185660.4.peg.2195	lcl|xanmn_chr06_0350-xanmn_chr06_0350	672	672	100	100	672	100	1213
fig|1185660.4.peg.2200	lcl|xanmn_chr06_0352-xanmn_chr06_0352	375	324	86	100	324	100	585
fig|1185660.4.peg.2201	lcl|xanmn_chr06_0353-xanmn_chr06_0353	510	510	100	100	510	100	921
fig|1185660.4.peg.2202	lcl|xanmn_chr06_0354-xanmn_chr06_0354	201	363	100	55	201	100	363
fig|1185660.4.peg.2203	lcl|xanmn_chr06_0355-xanmn_chr06_0355	258	210	81	100	210	100	379
fig|1185660.4.peg.2205	lcl|xanmn_chr06_0358-xanmn_chr06_0358	2811	2748	98	100	2748	100	4956
fig|1185660.4.peg.2206	lcl|xanmn_chr06_0359-xanmn_chr06_0359	2817	2817	100	100	2817	100	5081
fig|1185660.4.peg.2207	lcl|nasA-xanmn_chr06_0360	1338	1209	90	100	1209	100	2181
fig|1185660.4.peg.2208	lcl|xanmn_chr06_0361-xanmn_chr06_0361	1089	1089	100	100	1089	100	1965
fig|1185660.4.peg.2209	lcl|nasT-xanmn_chr06_0362	612	573	94	100	573	100	1034
fig|1185660.4.peg.2210	lcl|xanmn_chr06_0363-xanmn_chr06_0363	978	978	100	100	978	100	1764
fig|1185660.4.peg.2211	lcl|pedG-xanmn_chr06_0364	1434	1434	100	100	1434	100	2587
fig|1185660.4.peg.2212	lcl|xanmn_chr06_0365-xanmn_chr06_0365	927	927	100	100	927	100	1673
fig|1185660.4.peg.2213	lcl|xanmn_chr06_0367-xanmn_chr06_0367	651	363	56	100	363	100	655
fig|1185660.4.peg.2214	lcl|xanmn_chr06_0369-xanmn_chr06_0369	1254	1254	100	100	1254	100	2262
fig|1185660.4.peg.2215	lcl|xanmn_chr06_0370-xanmn_chr06_0370	258	258	100	100	258	100	466
fig|1185660.4.peg.2217	lcl|xanmn_chr06_0371-xanmn_chr06_0371	756	756	100	100	756	100	1364
fig|1185660.4.peg.2218	lcl|xanmn_chr06_0372-xanmn_chr06_0372	1170	1170	100	100	1170	100	2111
fig|1185660.4.peg.2219	lcl|xanmn_chr06_0373-xanmn_chr06_0373	531	531	100	100	531	100	958
fig|1185660.4.peg.2220	lcl|xanmn_chr06_0374-xanmn_chr06_0374	687	423	62	100	423	100	764
fig|1185660.4.peg.2221	lcl|xanmn_chr06_0377-xanmn_chr06_0377	216	216	100	100	216	100	390
fig|1185660.4.peg.2223	lcl|MoeB-xanmn_chr06_0378	1206	1161	96	100	1161	100	2094
fig|1185660.4.peg.2224	lcl|MoeA-xanmn_chr06_0379	1338	1221	91	100	1221	100	2203
fig|1185660.4.peg.2226	lcl|engA-xanmn_chr06_0380	1398	1398	100	100	1398	100	2522
fig|1185660.4.peg.2227	lcl|xanmn_chr06_0381-xanmn_chr06_0381	1203	1203	100	100	1203	100	2170
fig|1185660.4.peg.2228	lcl|xanmn_chr06_0382-xanmn_chr06_0382	639	639	100	100	639	100	1153
fig|1185660.4.peg.2229	lcl|xanmn_chr06_0383-xanmn_chr06_0383	861	861	100	100	861	100	1553
fig|1185660.4.peg.2230	lcl|xanmn_chr06_0384-xanmn_chr06_0384	789	813	100	97	789	100	1424
fig|1185660.4.peg.2231	lcl|xanmn_chr06_0385-xanmn_chr06_0385	1194	1206	100	99	1194	100	2154
fig|1185660.4.peg.2232	lcl|ndk-xanmn_chr06_0386	426	426	100	100	426	100	769
fig|1185660.4.peg.2233	lcl|xanmn_chr06_0387-xanmn_chr06_0387	633	633	100	100	633	100	1142
fig|1185660.4.peg.2234	lcl|xanmn_chr06_0388-xanmn_chr06_0388	2373	2373	100	100	2373	100	4280
fig|1185660.4.peg.2235	lcl|fadA-xanmn_chr06_0389	1206	1206	100	100	1206	100	2176
fig|1185660.4.peg.2236	lcl|xanmn_chr06_0390-xanmn_chr06_0390	402	402	100	100	402	100	726
fig|1185660.4.peg.2237	lcl|xanmn_chr06_0391-xanmn_chr06_0391	1545	1374	89	100	1374	100	2479
fig|1185660.4.peg.2238	lcl|xanmn_chr06_0393-xanmn_chr06_0393	4116	4167	100	99	4116	100	7423
fig|1185660.4.peg.2239	lcl|lolA-xanmn_chr06_0394	768	630	82	100	630	100	1137
fig|1185660.4.peg.2240	lcl|xanmn_chr06_0395-xanmn_chr06_0395	1929	1800	93	100	1800	100	3247
fig|1185660.4.peg.2241	lcl|xanmn_chr06_0396-xanmn_chr06_0396	2358	2358	100	100	2358	100	4253
fig|1185660.4.peg.2243	lcl|trxB1-xanmn_chr06_0398	969	969	100	100	969	100	1748
fig|1185660.4.peg.2244	lcl|xanmn_chr06_0399-xanmn_chr06_0399	1113	1113	100	100	1113	100	2008
fig|1185660.4.peg.2245	lcl|aat-xanmn_chr06_0400	750	750	100	100	750	100	1353
fig|1185660.4.peg.2246	lcl|infA-xanmn_chr06_0401	237	219	92	100	219	100	396
fig|1185660.4.peg.2247	lcl|clpA-xanmn_chr06_0403	2283	2283	100	100	2283	100	4118
fig|1185660.4.peg.2248	lcl|cplS-xanmn_chr06_0404	423	381	90	100	381	100	688
fig|1185660.4.peg.2249	lcl|mutT-xanmn_chr06_0405	609	408	67	100	408	100	737
fig|1185660.4.peg.2250	lcl|mnmA-xanmn_chr06_0406	1119	1137	100	98	1119	100	2019
fig|1185660.4.peg.2251	lcl|xanmn_chr06_0407-xanmn_chr06_0407	603	615	100	98	603	100	1088
fig|1185660.4.peg.2252	lcl|xanmn_chr06_0408-xanmn_chr06_0408	1101	1191	100	92	1101	100	1986
fig|1185660.4.peg.2253	lcl|xanmn_chr06_0409-xanmn_chr06_0409	285	285	100	100	285	100	515
fig|1185660.4.peg.2254	lcl|xanmn_chr06_0411-xanmn_chr06_0411	3117	2763	89	100	2763	100	4983
fig|1185660.4.peg.2255	lcl|xanmn_chr06_0413-xanmn_chr06_0413	1722	1722	100	100	1722	100	3106
fig|1185660.4.peg.2256	lcl|xanmn_chr06_0414-xanmn_chr06_0414	1227	1227	100	100	1227	100	2214
fig|1185660.4.peg.2257	lcl|xanmn_chr06_0415-xanmn_chr06_0415	327	333	100	98	327	100	590
fig|1185660.4.peg.2258	lcl|xanmn_chr06_0416-xanmn_chr06_0416	312	312	100	100	312	100	563
fig|1185660.4.peg.2259	lcl|flgA-xanmn_chr06_0417	645	645	100	100	645	100	1164
fig|1185660.4.peg.2260	lcl|xanmn_chr06_0418-xanmn_chr06_0418	1083	945	87	100	945	100	1705
fig|1185660.4.peg.2261	lcl|flgB-xanmn_chr06_0419	336	402	100	84	336	100	607
fig|1185660.4.peg.2262	lcl|flgC-xanmn_chr06_0420	408	408	100	100	408	100	737
fig|1185660.4.peg.2263	lcl|flgD-xanmn_chr06_0421	666	666	100	100	666	100	1202
fig|1185660.4.peg.2264	lcl|flgE-xanmn_chr06_0422	1224	1224	100	100	1224	100	2208
fig|1185660.4.peg.2265	lcl|flgF-xanmn_chr06_0423	693	756	100	92	693	100	1251
fig|1185660.4.peg.2266	lcl|flgG-xanmn_chr06_0426	786	786	100	100	786	100	1418
fig|1185660.4.peg.2267	lcl|flgH-xanmn_chr06_0427	693	693	100	100	693	100	1251
fig|1185660.4.peg.2268	lcl|flgI-xanmn_chr06_0428	1119	1119	100	100	1119	100	2019
fig|1185660.4.peg.2269	lcl|flgJ-xanmn_chr06_0429	1179	1179	100	100	1179	100	2127
fig|1185660.4.peg.2270	lcl|flgK-xanmn_chr06_0430	1875	1875	100	100	1875	100	3382
fig|1185660.4.peg.2271	lcl|flgL-xanmn_chr06_0431	1206	1206	100	100	1206	100	2176
fig|1185660.4.peg.2272	lcl|fliC-xanmn_chr06_0432	1200	1200	100	100	1200	100	2165
fig|1185660.4.peg.2273	lcl|fliD-xanmn_chr06_0434	1326	1326	100	100	1326	100	2392
fig|1185660.4.peg.2274	lcl|fliS-xanmn_chr06_0435	414	414	100	100	414	100	747
fig|1185660.4.peg.2275	lcl|xanmn_chr06_0436-xanmn_chr06_0436	294	306	100	96	294	100	531
fig|1185660.4.peg.2276	lcl|xanmn_chr06_0437-xanmn_chr06_0437	567	567	100	100	567	100	1023
fig|1185660.4.peg.2277	lcl|xanmn_chr06_0438-xanmn_chr06_0438	633	633	100	100	633	100	1142
fig|1185660.4.peg.2278	lcl|xanmn_chr06_0439-xanmn_chr06_0439	1404	1404	100	100	1404	100	2533
fig|1185660.4.peg.2279	lcl|xanmn_chr06_0440-xanmn_chr06_0440	384	384	100	100	384	100	693
fig|1185660.4.peg.2280	lcl|fleQ-xanmn_chr06_0441	1485	1485	100	100	1485	100	2679
fig|1185660.4.peg.2281	lcl|xanmn_chr06_0442-xanmn_chr06_0442	1110	1110	100	100	1110	100	2003
fig|1185660.4.peg.2282	lcl|xanmn_chr06_0443-xanmn_chr06_0443	222	222	100	100	222	100	401
fig|1185660.4.peg.2283	lcl|xanmn_chr06_0444-xanmn_chr06_0444	987	987	100	100	987	100	1781
fig|1185660.4.peg.2285	lcl|xanmn_chr06_0447-xanmn_chr06_0447	735	648	88	100	648	100	1169
fig|1185660.4.peg.2286	lcl|xanmn_chr06_0448-xanmn_chr06_0448	654	654	100	100	654	100	1180
fig|1185660.4.peg.2287	lcl|xanmn_chr06_0449-xanmn_chr06_0449	1146	1146	100	100	1146	100	2067
fig|1185660.4.peg.2288	lcl|xanmn_chr06_0450-xanmn_chr06_0450	558	624	100	89	558	100	1007
fig|1185660.4.peg.2290	lcl|xanmn_chr06_0451-xanmn_chr06_0451	1371	1365	99	100	1365	100	2462
fig|1185660.4.peg.2291	lcl|xanmn_chr06_0452-xanmn_chr06_0452	3498	3525	100	99	3498	100	6309
fig|1185660.4.peg.2292	lcl|fliE-xanmn_chr06_0453	372	372	100	100	372	100	672
fig|1185660.4.peg.2293	lcl|fliF-xanmn_chr06_0454	1062	1062	100	100	1062	100	1912
fig|1185660.4.peg.2295	lcl|fliG-xanmn_chr06_0455	990	1011	100	98	990	100	1786
fig|1185660.4.peg.2296	lcl|fliH-xanmn_chr06_0456	621	621	100	100	621	100	1121
fig|1185660.4.peg.2297	lcl|fliI-xanmn_chr06_0457	1377	1377	100	100	1377	100	2484
fig|1185660.4.peg.2298	lcl|fliJ-xanmn_chr06_0458	456	456	100	100	456	100	823
fig|1185660.4.peg.2300	lcl|fliL-xanmn_chr06_0459	528	552	100	96	528	100	953
fig|1185660.4.peg.2301	lcl|fliM-xanmn_chr06_0460	1014	1014	100	100	1014	100	1829
fig|1185660.4.peg.2302	lcl|fliN-xanmn_chr06_0461	339	339	100	100	339	100	612
fig|1185660.4.peg.2303	lcl|fliO-xanmn_chr06_0462	408	408	100	100	408	100	737
fig|1185660.4.peg.2305	lcl|fliP-xanmn_chr06_0463	660	696	100	95	660	100	1191
fig|1185660.4.peg.2307	lcl|xanmn_chr06_0018-xanmn_chr06_0018	480	480	100	100	480	100	866
fig|1185660.4.peg.2308	lcl|gacA-xanmn_chr06_0019	648	648	100	100	648	100	1169
fig|1185660.4.peg.2309	lcl|xanmn_chr06_0020-xanmn_chr06_0020	762	762	100	100	762	100	1375
fig|1185660.4.peg.2310	lcl|xanmn_chr06_0021-xanmn_chr06_0021	504	366	73	100	366	100	661
fig|1185660.4.peg.2312	lcl|xanmn_chr06_0023-xanmn_chr06_0023	1293	1293	100	100	1293	100	2333
fig|1185660.4.peg.2313	lcl|pgsA-xanmn_chr06_0025	588	633	100	93	588	100	1061
fig|1185660.4.peg.2314	lcl|uvrC-xanmn_chr06_0026	1860	1860	100	100	1860	100	3355
fig|1185660.4.peg.2315	lcl|xanmn_chr06_0027-xanmn_chr06_0027	1419	1419	100	100	1419	100	2560
fig|1185660.4.peg.2316	lcl|xanmn_chr06_0028-xanmn_chr06_0028	465	465	100	100	465	100	839
fig|1185660.4.peg.2317	lcl|kdsB-xanmn_chr06_0029	780	780	100	100	780	100	1407
fig|1185660.4.peg.2318	lcl|lpxK-xanmn_chr06_0031	1038	1038	100	100	1038	100	1873
fig|1185660.4.peg.2319	lcl|xanmn_chr06_0032-xanmn_chr06_0032	1770	1770	100	100	1770	100	3193
fig|1185660.4.peg.2320	lcl|xanmn_chr06_0033-xanmn_chr06_0033	465	465	100	100	465	100	839
fig|1185660.4.peg.2323	lcl|xanmn_chr06_0034-xanmn_chr06_0034	1182	1065	90	100	1066	99.906	1914
fig|1185660.4.peg.2324	lcl|xanmn_chr06_0035-xanmn_chr06_0035	711	735	100	97	711	100	1283
fig|1185660.4.peg.2325	lcl|lolC-xanmn_chr06_0036	1242	1242	100	100	1242	100	2241
fig|1185660.4.peg.2327	lcl|xanmn_chr06_0037-xanmn_chr06_0037	249	249	100	100	249	100	450
fig|1185660.4.peg.2328	lcl|xanmn_chr06_0038-xanmn_chr06_0038	783	783	100	100	783	100	1413
fig|1185660.4.peg.2330	lcl|xanmn_chr06_0039-xanmn_chr06_0039	1791	1791	100	100	1791	100	3231
fig|1185660.4.peg.2331	lcl|xanmn_chr06_0040-xanmn_chr06_0040	387	387	100	100	387	100	699
fig|1185660.4.peg.2332	lcl|xanmn_chr06_0041-xanmn_chr06_0041	336	396	100	85	336	100	607
fig|1185660.4.peg.2333	lcl|xanmn_chr06_0043-xanmn_chr06_0043	873	873	100	100	873	100	1575
fig|1185660.4.peg.2334	lcl|ugpC-xanmn_chr06_0044	1089	1089	100	100	1089	100	1965
fig|1185660.4.peg.2336	lcl|xanmn_chr06_0045-xanmn_chr06_0045	1458	1458	100	100	1458	100	2630
fig|1185660.4.peg.2337	lcl|glk-xanmn_chr06_0046	1008	1008	100	100	1008	100	1819
fig|1185660.4.peg.2338	lcl|xanmn_chr06_0047-xanmn_chr06_0047	720	720	100	100	720	100	1299
fig|1185660.4.peg.2339	lcl|edd-xanmn_chr06_0048	1917	1917	100	100	1917	100	3458
fig|1185660.4.peg.2340	lcl|xanmn_chr06_0049-xanmn_chr06_0049	660	660	100	100	660	100	1191
fig|1185660.4.peg.2341	lcl|xanmn_chr06_0051-xanmn_chr06_0051	3087	3087	100	100	3087	100	5568
fig|1185660.4.peg.2342	lcl|xanmn_chr06_0052-xanmn_chr06_0052	3510	3510	100	100	3510	100	6331
fig|1185660.4.peg.2343	lcl|xanmn_chr06_0053-xanmn_chr06_0053	1134	1134	100	100	1134	100	2046
fig|1185660.4.peg.2344	lcl|xanmn_chr06_0054-xanmn_chr06_0054	540	393	73	100	393	100	710
fig|1185660.4.peg.2345	lcl|xanmn_chr06_0055-xanmn_chr06_0055	462	405	88	100	405	100	731
fig|1185660.4.peg.2346	lcl|xanmn_chr06_0060-xanmn_chr06_0060	177	177	100	100	177	100	320
fig|1185660.4.peg.2347	lcl|xanmn_chr06_0062-xanmn_chr06_0062	381	381	100	100	381	100	688
fig|1185660.4.peg.2348	lcl|xanmn_chr06_0063-xanmn_chr06_0063	3384	3396	100	99	3384	100	6103
fig|1185660.4.peg.2349	lcl|tex-xanmn_chr06_0065	2364	2364	100	100	2364	100	4264
fig|1185660.4.peg.2350	lcl|xanmn_chr06_0066-xanmn_chr06_0066	234	228	97	100	228	100	412
fig|1185660.4.peg.2351	lcl|xanmn_chr06_0067-xanmn_chr06_0067	1212	1212	100	100	1212	100	2186
fig|1185660.4.peg.2353	lcl|xanmn_chr06_0068-xanmn_chr06_0068	198	198	100	100	198	100	358
fig|1185660.4.peg.2355	lcl|xanmn_chr06_0069-xanmn_chr06_0069	1077	1077	100	100	1077	100	1943
fig|1185660.4.peg.2356	lcl|pssA1-xanmn_chr06_0071	615	663	100	93	615	100	1110
fig|1185660.4.peg.2357	lcl|bdhA-xanmn_chr06_0072	759	759	100	100	759	100	1370
fig|1185660.4.peg.2358	lcl|xanmn_chr06_0073-xanmn_chr06_0073	489	489	100	100	489	100	883
fig|1185660.4.peg.2359	lcl|xanmn_chr06_0074-xanmn_chr06_0074	510	510	100	100	510	100	921
fig|1185660.4.peg.2360	lcl|xanmn_chr06_0075-xanmn_chr06_0075	822	822	100	100	822	100	1483
fig|1185660.4.peg.2361	lcl|ppsA-xanmn_chr06_0076	2379	2379	100	100	2379	100	4291
fig|1185660.4.peg.2362	lcl|xanmn_chr06_0077-xanmn_chr06_0077	984	993	100	99	984	100	1775
fig|1185660.4.peg.2363	lcl|orn-xanmn_chr06_0078	585	585	100	100	585	100	1056
fig|1185660.4.peg.2364	lcl|xanmn_chr06_0079-xanmn_chr06_0079	516	516	100	100	516	100	931
fig|1185660.4.peg.2365	lcl|xanmn_chr06_0080-xanmn_chr06_0080	468	468	100	100	468	100	845
fig|1185660.4.peg.2366	lcl|mntH-xanmn_chr06_0081	1347	1347	100	100	1347	100	2430
fig|1185660.4.peg.2367	lcl|xanmn_chr06_0082-xanmn_chr06_0082	993	825	83	100	825	100	1489
fig|1185660.4.peg.2368	lcl|xanmn_chr06_0084-xanmn_chr06_0084	159	159	100	100	159	100	288
fig|1185660.4.peg.2369	lcl|xanmn_chr06_0085-xanmn_chr06_0085	237	237	100	100	237	100	428
fig|1185660.4.peg.2370	lcl|xanmn_chr06_0086-xanmn_chr06_0086	1629	1629	100	100	1629	100	2938
fig|1185660.4.peg.2372	lcl|xanmn_chr06_0087-xanmn_chr06_0087	435	435	100	100	435	100	785
fig|1185660.4.peg.2373	lcl|xanmn_chr06_0088-xanmn_chr06_0088	657	657	100	100	657	100	1186
fig|1185660.4.peg.2374	lcl|xanmn_chr06_0089-xanmn_chr06_0089	474	423	89	100	423	100	764
fig|1185660.4.peg.2375	lcl|xanmn_chr06_0091-xanmn_chr06_0091	3117	2508	78	97	2440	100	4401
fig|1185660.4.peg.2376	lcl|xanmn_chr06_0093-xanmn_chr06_0093	615	615	100	100	615	100	1110
fig|1185660.4.peg.2377	lcl|xanmn_chr06_0094-xanmn_chr06_0094	1107	1128	100	98	1107	100	1997
fig|1185660.4.peg.2378	lcl|xanmn_chr06_0095-xanmn_chr06_0095	627	627	100	100	627	100	1131
fig|1185660.4.peg.2380	lcl|xanmn_chr06_0096-xanmn_chr06_0096	270	144	53	100	144	100	260
fig|1185660.4.peg.2381	lcl|xanmn_chr06_0097-xanmn_chr06_0097	138	195	100	71	138	100	250
fig|1185660.4.peg.2382	lcl|xanmn_chr06_0098-xanmn_chr06_0098	138	138	100	100	138	100	250
fig|1185660.4.peg.2384	lcl|xanmn_chr06_0100-xanmn_chr06_0100	891	891	100	100	891	100	1608
fig|1185660.4.peg.2385	lcl|xanmn_chr06_0101-xanmn_chr06_0101	1572	1572	100	100	1572	100	2836
fig|1185660.4.peg.2387	lcl|xanmn_chr06_5015-xanmn_chr06_5015	414	567	100	73	414	100	747
fig|1185660.4.peg.2388	lcl|xanmn_chr06_0103-xanmn_chr06_0103	360	360	100	100	360	100	650
fig|1185660.4.peg.2389	lcl|xanmn_chr06_0104-xanmn_chr06_0104	903	903	100	100	903	100	1629
fig|1185660.4.peg.2390	lcl|xanmn_chr06_0105-xanmn_chr06_0105	828	774	93	100	774	100	1397
fig|1185660.4.peg.2391	lcl|xanmn_chr06_0106-xanmn_chr06_0106	900	903	100	99	900	100	1624
fig|1185660.4.peg.2392	lcl|guaA-xanmn_chr06_0107	1566	1566	100	100	1566	100	2825
fig|1185660.4.peg.2393	lcl|guaB-xanmn_chr06_0108	1458	1458	100	100	1458	100	2630
fig|1185660.4.peg.2394	lcl|xanmn_chr06_0109-xanmn_chr06_0109	912	912	100	100	912	100	1645
fig|1185660.4.peg.2395	lcl|xanmn_chr06_0110-xanmn_chr06_0110	321	321	100	100	321	100	580
fig|1185660.4.peg.2396	lcl|kefB-xanmn_chr06_0111	1815	1851	100	98	1815	100	3274
fig|1185660.4.peg.2398	lcl|galU-xanmn_chr06_0112	819	894	100	92	819	100	1478
fig|1185660.4.peg.2400	lcl|xanmn_chr06_0113-xanmn_chr06_0113	969	969	100	100	969	100	1748
fig|1185660.4.peg.2401	lcl|xanmn_chr06_0114-xanmn_chr06_0114	1179	1179	100	100	1179	100	2127
fig|1185660.4.peg.2402	lcl|xanmn_chr06_0115-xanmn_chr06_0115	291	306	100	95	291	100	526
fig|1185660.4.peg.2403	lcl|ihfB-xanmn_chr06_0116	312	312	100	100	312	100	563
fig|1185660.4.peg.2404	lcl|rpsA-xanmn_chr06_0117	1686	1686	100	100	1686	100	3041
fig|1185660.4.peg.2405	lcl|cmk-xanmn_chr06_0118	684	684	100	100	684	100	1234
fig|1185660.4.peg.2406	lcl|rpmJ-xanmn_chr06_0119	126	126	100	100	126	100	228
fig|1185660.4.peg.2407	lcl|xanmn_chr06_0121-xanmn_chr06_0121	342	342	100	100	342	100	618
fig|1185660.4.peg.2408	lcl|xanmn_chr06_0122-xanmn_chr06_0122	1035	987	95	100	987	100	1781
fig|1185660.4.peg.2410	lcl|xanmn_chr06_0123-xanmn_chr06_0123	885	885	100	100	885	100	1597
fig|1185660.4.peg.2411	lcl|xanmn_chr06_0124-xanmn_chr06_0124	540	540	100	100	540	100	975
fig|1185660.4.peg.2412	lcl|xanmn_chr06_0125-xanmn_chr06_0125	1221	1221	100	100	1221	100	2203
fig|1185660.4.peg.2413	lcl|xanmn_chr06_0126-xanmn_chr06_0126	771	771	100	100	771	100	1391
fig|1185660.4.peg.2415	lcl|xanmn_chr06_0127-xanmn_chr06_0127	837	837	100	100	837	100	1510
fig|1185660.4.peg.2416	lcl|ugpA-xanmn_chr06_0128	885	885	100	100	885	100	1597
fig|1185660.4.peg.2417	lcl|xanmn_chr06_0129-xanmn_chr06_0129	1350	1371	100	98	1350	100	2435
fig|1185660.4.peg.2418	lcl|xanmn_chr06_0130-xanmn_chr06_0130	1254	1485	97	82	1221	100	2203
fig|1185660.4.peg.2419	lcl|xanmn_chr06_0131-xanmn_chr06_0131	2979	2979	100	100	2979	100	5373
fig|1185660.4.peg.2420	lcl|xanmn_chr06_0132-xanmn_chr06_0132	1023	1023	100	100	1023	100	1846
fig|1185660.4.peg.2421	lcl|xanmn_chr06_0133-xanmn_chr06_0133	270	270	100	100	270	100	488
fig|1185660.4.peg.2422	lcl|xanmn_chr06_0134-xanmn_chr06_0134	513	300	58	100	300	100	542
fig|1185660.4.peg.2423	lcl|xanmn_chr06_0135-xanmn_chr06_0135	1029	840	82	100	840	100	1516
fig|1185660.4.peg.2424	lcl|xanmn_chr06_0136-xanmn_chr06_0136	1215	1290	100	94	1215	100	2192
fig|1185660.4.peg.2429	lcl|xanmn_chr07_0006-xanmn_chr07_0006	744	744	100	100	744	100	1342
fig|1185660.4.peg.2430	lcl|xanmn_chr07_0007-xanmn_chr07_0007	822	771	94	100	771	100	1391
fig|1185660.4.peg.2431	lcl|xanmn_chr07_0008-xanmn_chr07_0008	813	912	100	89	813	100	1467
fig|1185660.4.peg.2432	lcl|xanmn_chr07_0009-xanmn_chr07_0009	981	981	100	100	981	100	1770
fig|1185660.4.peg.2437	lcl|xanmn_chr07_0013-xanmn_chr07_0013	819	819	100	100	819	100	1478
fig|1185660.4.peg.2440	lcl|xanmn_chr07_0015-xanmn_chr07_0015	1191	1191	100	100	1191	100	2149
fig|1185660.4.peg.2441	lcl|xanmn_chr07_0016-xanmn_chr07_0016	423	423	100	100	423	100	764
fig|1185660.4.peg.2442	lcl|xanmn_chr07_0017-xanmn_chr07_0017	279	279	100	100	279	100	504
fig|1185660.4.peg.2445	lcl|xanmn_chr07_0021-xanmn_chr07_0021	168	243	100	69	168	100	304
fig|1185660.4.peg.2446	lcl|xanmn_chr07_0022-xanmn_chr07_0022	2376	2190	92	100	2190	100	3950
fig|1185660.4.peg.2447	lcl|xanmn_chr07_0023-xanmn_chr07_0023	2895	2895	100	100	2895	100	5222
fig|1185660.4.peg.2449	lcl|xanmn_chr07_0024-xanmn_chr07_0024	1584	1584	100	100	1584	100	2857
fig|1185660.4.peg.2450	lcl|xanmn_chr07_0025-xanmn_chr07_0025	4359	4260	98	100	4260	100	7683
fig|1185660.4.peg.2452	lcl|xanmn_chr07_0027-xanmn_chr07_0027	2817	2817	100	100	2817	100	5081
fig|1185660.4.peg.2454	lcl|xanmn_chr07_0028-xanmn_chr07_0028	2349	2349	100	100	2349	100	4237
fig|1185660.4.peg.2455	lcl|kscP-xanmn_chr07_0029	1848	1569	85	100	1569	100	2830
fig|1185660.4.peg.2456	lcl|xanmn_chr07_0030-xanmn_chr07_0030	1155	1017	88	100	1017	100	1835
fig|1185660.4.peg.2457	lcl|xanmn_chr07_0032-xanmn_chr07_0032	297	297	100	100	297	100	536
fig|1185660.4.peg.2458	lcl|xanmn_chr07_0033-xanmn_chr07_0033	1641	1641	100	100	1641	100	2960
fig|1185660.4.peg.2459	lcl|xanmn_chr07_0034-xanmn_chr07_0034	2337	2337	100	100	2337	100	4215
fig|1185660.4.peg.2460	lcl|xanmn_chr07_0035-xanmn_chr07_0035	1572	1572	100	100	1572	100	2836
fig|1185660.4.peg.2461	lcl|xanmn_chr07_0036-xanmn_chr07_0036	1833	1833	100	100	1833	100	3306
fig|1185660.4.peg.2462	lcl|xanmn_chr07_0037-xanmn_chr07_0037	1815	1815	100	100	1815	100	3274
fig|1185660.4.peg.2463	lcl|xanmn_chr07_0038-xanmn_chr07_0038	1200	1200	100	100	1200	100	2165
fig|1185660.4.peg.2464	lcl|xanmn_chr07_0039-xanmn_chr07_0039	1680	1617	96	100	1617	100	2917
fig|1185660.4.peg.2465	lcl|dapA2-xanmn_chr07_0040	909	909	100	100	909	100	1640
fig|1185660.4.peg.2466	lcl|xanmn_chr07_0041-xanmn_chr07_0041	951	960	100	99	951	100	1716
fig|1185660.4.peg.2470	lcl|xanmn_chr08_0003-xanmn_chr08_0003	216	216	100	100	216	100	390
[truncated: 1,691 more rows]

## Sheet: Table S4. Biomass Composition
Name	Coeficient	Type
Biomass	1	P
H	40	P
PPi	0.484601	P
Fe2	-0.003096	R
L_Proline	-0.184355	R
Putrescine	-0.003096	R
CoA	-0.003096	R
UTP	-0.090832	R
Spermidine	-0.003096	R
Ca2	-0.003096	R
L_Histidine	-0.079264	R
L_Leucine	-0.375389	R
L_Threonine	-0.211073	R
L_Asparagine	-0.200831	R
Zn2	-0.003096	R
Dimethylbenzimidazole	0.003096	P
Cobinamide	0.003096	P
S_Adenosyl_L_methionine	-0.003096	R
Pyridoxal_phosphate	-0.003096	R
fe3	-0.003096	R
L_Valine	-0.352233	R
H2O	-35.5403	R
2_Demethylmenaquinone_8	-0.003096	R
apo_ACP	0.003096	P
Mn2	-0.003096	R
L_Isoleucine	-0.241799	R
Ubiquinone_8	-0.003096	R
10_Formyltetrahydrofolate	-0.003096	R
TPP	-0.003096	R
Riboflavin	-0.003096	R
dATP	-0.016021	R
Glycine	-0.50987	R
ATP	-40.1102	R
phosphatidylethanolamine_dioctadecanoyl	-0.010648	R
5_Methyltetrahydrofolate	-0.003096	R
L_Alanine	-0.427934	R
Bactoprenyl_diphosphate	-0.025011	R
FAD	-0.003096	R
dGTP	-0.016021	R
dCTP	-0.016021	R
L_Glutamine	-0.219088	R
TTP	-0.016021	R
L_Aspartate	-0.200831	R
Cl_	-0.003096	R
core_oligosaccharide_lipid_A	-0.025011	R
NADP	-0.003096	R
Menaquinone_8	-0.003096	R
GTP	-0.135407	R
Dianteisoheptadecanoylphosphatidylglycerol	-0.010648	R
Diisoheptadecanoylphosphatidylglycerol	-0.010648	R
DNA_replication	-1	R
Peptidoglycan_polymer_n_1_subunits	0.025011	P
L_Serine	-0.179456	R
L_Cysteine	-0.076146	R
GSH	-0.003096	R
Sulfate	-0.003096	R
L_Methionine	-0.127801	R
Anteisoheptadecanoylcardiolipin_B_subtilis	-0.010648	R
Isoheptadecanoylcardiolipin_B_subtilis	-0.010648	R
CTP	-0.084104	R
Cu2	-0.003096	R
Stearoylcardiolipin_B_subtilis	-0.010648	R
Mg	-0.003096	R
ADP	40	P
L_Arginine	-0.246697	R
Dianteisoheptadecanoylphosphatidylethanolamine	-0.010648	R
Diisoheptadecanoylphosphatidylethanolamine	-0.010648	R
Phosphatidylglycerol_dioctadecanoyl	-0.010648	R
L_Tyrosine	-0.120677	R
Peptidoglycan_polymer_n_subunits	-0.025011	R
L_Lysine	-0.285438	R
Protein_biosynthesis	-1	R
Heme	-0.003096	R
Tetrahydrofolate	-0.003096	R
NAD	-0.003096	R
RNA_transcription	-1	R
Siroheme	-0.003096	R
L_Glutamate	-0.219088	R
Phosphate	39.9969	P
Co2	-0.003096	R
Calomide	-0.003096	R
ACP	-0.003096	R
L_Tryptophan	-0.047202	R
K	-0.003096	R
L_Phenylalanine	-0.154519	R

## Sheet: Table S5. Summary of reads
	Number of Reads			% Lost Reads
	Raw	Filtered	Free of rRNA	After filtering	After rRNA cleaning
1V	34527779	28201297	27994186	18.3229	0.734402
2V	34626669	28594096	28408236	17.4218	0.649994
1S	33716668	26377830	26375605	21.7662	0.00843511
2S	33453332	28425985	27715059	15.0279	2.50097
		Average	27045332	18.1347	1.2547
Number of reads before and after the in-silico cleaning process. Numbers indicate the biological replicate while V and S, indicate Empty Vector and ΔRpfCGH strains respectively.

## Sheet: Table S6. RNA-Seq stats
	Min	1st qua	Median	Mean	3rd qua	Max	S.D.
Xpm CIO151 EV	4.5	40.25	96.0	1,105.9	236.5	99.447	6.268
Xpm CIO151 ΔrpfCGH-EV	1.5	29.5	91.0	417.0	231.5	15,162.5	1.282
Descriptive statistics of normalized transcript abundances (FPKM) for the two strains of Xpm. S.D.: standard deviation; qua: quartile.

## Sheet: Table S7. Xpm Metabolic Pathways
Xpm Metabolic Pathways		Xpm Metabolic Pathways	Number of reactions in Xpm
Acetoin, butanediol metabolism		Acetoin, butanediol metabolism	1
Acetyl-CoA fermentation to Butyrate		Acetyl-CoA fermentation to Butyrate	4
Acetyl-CoA fermentation to Butyrate		Alanine biosynthesis	3
Acetyl-CoA fermentation to Butyrate		Alginate metabolism	3
Acetyl-CoA fermentation to Butyrate		Allantoin Utilization	1
Alanine biosynthesis		Ammonia assimilation	2
Alanine biosynthesis		Arginine and Ornithine Degradation	9
Alanine biosynthesis		Arginine Biosynthesis extended	7
Alginate metabolism		Aromatic amino acid degradation	6
Alginate metabolism		Biotin biosynthesis	4
Alginate metabolism		Branched-Chain Amino Acid Biosynthesis	17
Allantoin Utilization		Catechol branch of beta-ketoadipate pathway	1
Ammonia assimilation		Central meta-cleavage pathway of aromatic compound degradation	1
Ammonia assimilation		Chitin and N-acetylglucosamine utilization	2
Arginine Biosynthesis extended		Choline and Betaine Uptake and Betaine Biosynthesis	2
Arginine Biosynthesis extended		Chorismate Synthesis	9
Arginine Biosynthesis extended		Coenzyme A Biosynthesis	10
Arginine Biosynthesis extended		Coenzyme B12 biosynthesis	6
Arginine Biosynthesis extended		Common Pathway For Synthesis of Aromatic Compounds (DAHP synthase to chorismate)	7
Arginine Biosynthesis extended		Cyanate hydrolysis	1
Arginine Biosynthesis extended		D-galactarate, D-glucarate and D-glycerate catabolism	2
Arginine and Ornithine Degradation		D-galactonate catabolism	3
Arginine and Ornithine Degradation		D-Galacturonate Utilization	3
Arginine and Ornithine Degradation		D-gluconate and ketogluconates metabolism	1
Arginine and Ornithine Degradation		D-Sorbitol(D-Glucitol) and L-Sorbose Utilization	1
Arginine and Ornithine Degradation		D-Tagatose and Galactitol Utilization	1
Arginine and Ornithine Degradation		De Novo Purine Biosynthesis	6
Arginine and Ornithine Degradation		De Novo Pyrimidine Synthesis	6
Arginine and Ornithine Degradation		Deoxyribose and Deoxynucleoside Catabolism	1
Arginine and Ornithine Degradation		Di-Inositol-Phosphate biosynthesis	1
Aromatic amino acid degradation		dTDP-rhamnose synthesis	4
Aromatic amino acid degradation		Entner-Doudoroff Pathway	12
Aromatic amino acid degradation		Ethanolamine utilization	1
Aromatic amino acid degradation		Fatty Acid Biosynthesis FASII	9
Aromatic amino acid degradation		Fermentations	3
Aromatic amino acid degradation		Folate Biosynthesis	14
Biotin biosynthesis		Formate hydrogenase	1
Biotin biosynthesis		Gamma-aminobutyrate (GABA) shunt	4
Biotin biosynthesis		Glutamine, Glutamate, Aspartate and Asparagine Biosynthesis	8
Biotin biosynthesis		Glutathione Redox Metabolism	1
Branched-Chain Amino Acid Biosynthesis		Glycerol and Glycerol-3-phosphate Uptake and Utilization	5
Branched-Chain Amino Acid Biosynthesis		Glycerolipid and Glycerophospholipid Metabolism in Bacteria	6
Branched-Chain Amino Acid Biosynthesis		Glycine cleavage system	3
Branched-Chain Amino Acid Biosynthesis		Glycolate, glyoxylate interconversions	5
Branched-Chain Amino Acid Biosynthesis		Glycolysis and Gluconeogenesis	9
Branched-Chain Amino Acid Biosynthesis		Glyoxylate bypass	8
Branched-Chain Amino Acid Biosynthesis		Heme and Siroheme Biosynthesis	12
Branched-Chain Amino Acid Biosynthesis		Histidine Biosynthesis	8
Branched-Chain Amino Acid Biosynthesis		Histidine Degradation	6
Branched-Chain Amino Acid Biosynthesis		Inorganic Sulfur Assimilation	6
Branched-Chain Amino Acid Biosynthesis		Inositol catabolism	5
Branched-Chain Amino Acid Biosynthesis		Isoleucine degradation	3
Branched-Chain Amino Acid Biosynthesis		Isoprenoid Biosynthesis	8
Branched-Chain Amino Acid Biosynthesis		KDO2-Lipid A biosynthesis	7
Branched-Chain Amino Acid Biosynthesis		L-ascorbate utilization (and related gene clusters)	1
Branched-Chain Amino Acid Biosynthesis		L-fucose utilization	1
Branched-Chain Amino Acid Biosynthesis		L-rhamnose utilization	1
Catechol branch of beta-ketoadipate pathway		Lactose and Galactose Uptake and Utilization	1
Central meta-cleavage pathway of aromatic compound degradation		Leucine Degradation and HMG-CoA Metabolism	6
Chitin and N-acetylglucosamine utilization		LOS core oligosaccharide biosynthesis	3
Chitin and N-acetylglucosamine utilization		Lysine Biosynthesis DAP Pathway	8
Choline and Betaine Uptake and Betaine Biosynthesis		Lysine degradation	2
Choline and Betaine Uptake and Betaine Biosynthesis		Maltose and Maltodextrin Utilization	1
Chorismate Synthesis		Mannose Metabolism	4
Chorismate Synthesis		Menaquinone and Phylloquinone Biosynthesis	2
Chorismate Synthesis		Methionine Biosynthesis	11
Chorismate Synthesis		Methionine Salvage	4
Chorismate Synthesis		Methylcitrate cycle	4
Chorismate Synthesis		Methylglyoxal Metabolism	1
Chorismate Synthesis		NAD and NADP cofactor biosynthesis global	13
Chorismate Synthesis		Nitrate and nitrite ammonification	2
Chorismate Synthesis		One-carbon metabolism by tetrahydropterines	6
Coenzyme A Biosynthesis		Pentose phosphate pathway	7
Coenzyme A Biosynthesis		Peptidoglycan Biosynthesis 2	8
Coenzyme A Biosynthesis		Phenylalanine and Tyrosine Branches from Chorismate	3
Coenzyme A Biosynthesis		Phenylpropionate Degradation	1
Coenzyme A Biosynthesis		Phosphate metabolism	3
Coenzyme A Biosynthesis		Polyamine Metabolism	6
Coenzyme A Biosynthesis		Polyhydroxybutyrate metabolism	4
Coenzyme A Biosynthesis		Proline Synthesis	5
Coenzyme A Biosynthesis		Proline, 4-hydroxyproline uptake and utilization	4
Coenzyme A Biosynthesis		Protocatechuate branch of beta-ketoadipate pathway	4
Coenzyme B12 biosynthesis		Purine conversions	27
Coenzyme B12 biosynthesis		Purine Utilization	5
Coenzyme B12 biosynthesis		Pyridoxin (Vitamin B6) Biosynthesis	9
Coenzyme B12 biosynthesis		Pyrimidine conversions	29
Coenzyme B12 biosynthesis		Pyrimidine utilization	1
Coenzyme B12 biosynthesis		Pyruvate Alanine Serine Interconversions	5
Common Pathway For Synthesis of Aromatic Compounds (DAHP synthase to chorismate)		Pyruvate metabolism I	5
Common Pathway For Synthesis of Aromatic Compounds (DAHP synthase to chorismate)		Pyruvate metabolism II	4
Common Pathway For Synthesis of Aromatic Compounds (DAHP synthase to chorismate)		Quinate degradation	2
Common Pathway For Synthesis of Aromatic Compounds (DAHP synthase to chorismate)		Respiratory dehydrogenases 1	1
Common Pathway For Synthesis of Aromatic Compounds (DAHP synthase to chorismate)		Ribitol, Xylitol, Arabitol, Mannitol and Sorbitol utilization	1
Common Pathway For Synthesis of Aromatic Compounds (DAHP synthase to chorismate)		Riboflavin, FMN and FAD metabolism	9
Common Pathway For Synthesis of Aromatic Compounds (DAHP synthase to chorismate)		Ribonucleotide reduction	4
Cyanate hydrolysis		Serine Biosynthesis	4
D-Galacturonate Utilization		Sialic Acid Metabolism	1
D-Galacturonate Utilization		Stringent Response, (p)ppGpp metabolism	2
D-Galacturonate Utilization		Succinate dehydrogenase	1
D-Sorbitol(D-Glucitol) and L-Sorbose Utilization		TCA Cycle	9
D-Tagatose and Galactitol Utilization		The Tartronate Semialdehyde Hub	4
D-galactarate, D-glucarate and D-glycerate catabolism		Thiamin biosynthesis	3
D-galactarate, D-glucarate and D-glycerate catabolism		Thioredoxin-disulfide reductase	1
D-galactonate catabolism		Threonine anaerobic catabolism gene cluster	1
D-galactonate catabolism		Threonine and Homoserine Biosynthesis	7
D-galactonate catabolism		Threonine degradation	4
D-gluconate and ketogluconates metabolism		Trehalose Biosynthesis	2
De Novo Purine Biosynthesis		Tryptophan synthesis	10
De Novo Purine Biosynthesis		Ubiquinone Biosynthesis	3
De Novo Purine Biosynthesis		UDP-N-acetylmuramate from Fructose-6-phosphate Biosynthesis	3
De Novo Purine Biosynthesis		Urea decomposition	1
De Novo Purine Biosynthesis		Valine degradation	4
De Novo Purine Biosynthesis		Xylose utilization	2
De Novo Pyrimidine Synthesis		Total Result	549
De Novo Pyrimidine Synthesis
De Novo Pyrimidine Synthesis
De Novo Pyrimidine Synthesis
De Novo Pyrimidine Synthesis
De Novo Pyrimidine Synthesis
Deoxyribose and Deoxynucleoside Catabolism
Di-Inositol-Phosphate biosynthesis
Entner-Doudoroff Pathway
Entner-Doudoroff Pathway
Entner-Doudoroff Pathway
Entner-Doudoroff Pathway
Entner-Doudoroff Pathway
Entner-Doudoroff Pathway
Entner-Doudoroff Pathway
Entner-Doudoroff Pathway
Entner-Doudoroff Pathway
Entner-Doudoroff Pathway
Entner-Doudoroff Pathway
Entner-Doudoroff Pathway
Ethanolamine utilization
Fatty Acid Biosynthesis FASII
Fatty Acid Biosynthesis FASII
Fatty Acid Biosynthesis FASII
Fatty Acid Biosynthesis FASII
Fatty Acid Biosynthesis FASII
Fatty Acid Biosynthesis FASII
Fatty Acid Biosynthesis FASII
Fatty Acid Biosynthesis FASII
Fatty Acid Biosynthesis FASII
Fermentations
Fermentations
Fermentations
Folate Biosynthesis
Folate Biosynthesis
Folate Biosynthesis
Folate Biosynthesis
Folate Biosynthesis
Folate Biosynthesis
Folate Biosynthesis
Folate Biosynthesis
Folate Biosynthesis
Folate Biosynthesis
Folate Biosynthesis
Folate Biosynthesis
Folate Biosynthesis
Folate Biosynthesis
Formate hydrogenase
Gamma-aminobutyrate (GABA) shunt
Gamma-aminobutyrate (GABA) shunt
Gamma-aminobutyrate (GABA) shunt
Gamma-aminobutyrate (GABA) shunt
Glutamine, Glutamate, Aspartate and Asparagine Biosynthesis
Glutamine, Glutamate, Aspartate and Asparagine Biosynthesis
Glutamine, Glutamate, Aspartate and Asparagine Biosynthesis
Glutamine, Glutamate, Aspartate and Asparagine Biosynthesis
Glutamine, Glutamate, Aspartate and Asparagine Biosynthesis
Glutamine, Glutamate, Aspartate and Asparagine Biosynthesis
Glutamine, Glutamate, Aspartate and Asparagine Biosynthesis
Glutamine, Glutamate, Aspartate and Asparagine Biosynthesis
Glutathione Redox Metabolism
Glycerol and Glycerol-3-phosphate Uptake and Utilization
Glycerol and Glycerol-3-phosphate Uptake and Utilization
Glycerol and Glycerol-3-phosphate Uptake and Utilization
Glycerol and Glycerol-3-phosphate Uptake and Utilization
Glycerol and Glycerol-3-phosphate Uptake and Utilization
Glycerolipid and Glycerophospholipid Metabolism in Bacteria
Glycerolipid and Glycerophospholipid Metabolism in Bacteria
Glycerolipid and Glycerophospholipid Metabolism in Bacteria
Glycerolipid and Glycerophospholipid Metabolism in Bacteria
Glycerolipid and Glycerophospholipid Metabolism in Bacteria
Glycerolipid and Glycerophospholipid Metabolism in Bacteria
Glycine cleavage system
Glycine cleavage system
Glycine cleavage system
Glycolate, glyoxylate interconversions
Glycolate, glyoxylate interconversions
Glycolate, glyoxylate interconversions
Glycolate, glyoxylate interconversions
Glycolate, glyoxylate interconversions
Glycolysis and Gluconeogenesis
Glycolysis and Gluconeogenesis
Glycolysis and Gluconeogenesis
Glycolysis and Gluconeogenesis
Glycolysis and Gluconeogenesis
Glycolysis and Gluconeogenesis
Glycolysis and Gluconeogenesis
Glycolysis and Gluconeogenesis
Glycolysis and Gluconeogenesis
Glyoxylate bypass
Glyoxylate bypass
Glyoxylate bypass
Glyoxylate bypass
Glyoxylate bypass
Glyoxylate bypass
Glyoxylate bypass
Glyoxylate bypass
Heme and Siroheme Biosynthesis
Heme and Siroheme Biosynthesis
Heme and Siroheme Biosynthesis
Heme and Siroheme Biosynthesis
Heme and Siroheme Biosynthesis
Heme and Siroheme Biosynthesis
Heme and Siroheme Biosynthesis
Heme and Siroheme Biosynthesis
Heme and Siroheme Biosynthesis
Heme and Siroheme Biosynthesis
Heme and Siroheme Biosynthesis
Heme and Siroheme Biosynthesis
Histidine Biosynthesis
Histidine Biosynthesis
Histidine Biosynthesis
Histidine Biosynthesis
Histidine Biosynthesis
Histidine Biosynthesis
Histidine Biosynthesis
Histidine Biosynthesis
Histidine Degradation
Histidine Degradation
Histidine Degradation
Histidine Degradation
Histidine Degradation
Histidine Degradation
Inorganic Sulfur Assimilation
Inorganic Sulfur Assimilation
Inorganic Sulfur Assimilation
Inorganic Sulfur Assimilation
Inorganic Sulfur Assimilation
Inorganic Sulfur Assimilation
Inositol catabolism
Inositol catabolism
Inositol catabolism
Inositol catabolism
Inositol catabolism
Isoleucine degradation
Isoleucine degradation
Isoleucine degradation
Isoprenoid Biosynthesis
Isoprenoid Biosynthesis
Isoprenoid Biosynthesis
Isoprenoid Biosynthesis
Isoprenoid Biosynthesis
Isoprenoid Biosynthesis
Isoprenoid Biosynthesis
Isoprenoid Biosynthesis
KDO2-Lipid A biosynthesis
KDO2-Lipid A biosynthesis
KDO2-Lipid A biosynthesis
KDO2-Lipid A biosynthesis
KDO2-Lipid A biosynthesis
KDO2-Lipid A biosynthesis
KDO2-Lipid A biosynthesis
L-ascorbate utilization (and related gene clusters)
L-fucose utilization
L-rhamnose utilization
LOS core oligosaccharide biosynthesis
LOS core oligosaccharide biosynthesis
LOS core oligosaccharide biosynthesis
Lactose and Galactose Uptake and Utilization
Leucine Degradation and HMG-CoA Metabolism
Leucine Degradation and HMG-CoA Metabolism
Leucine Degradation and HMG-CoA Metabolism
Leucine Degradation and HMG-CoA Metabolism
Leucine Degradation and HMG-CoA Metabolism
Leucine Degradation and HMG-CoA Metabolism
Lysine Biosynthesis DAP Pathway
Lysine Biosynthesis DAP Pathway
Lysine Biosynthesis DAP Pathway
Lysine Biosynthesis DAP Pathway
Lysine Biosynthesis DAP Pathway
Lysine Biosynthesis DAP Pathway
Lysine Biosynthesis DAP Pathway
Lysine Biosynthesis DAP Pathway
Lysine degradation
Lysine degradation
Maltose and Maltodextrin Utilization
Mannose Metabolism
Mannose Metabolism
Mannose Metabolism
Mannose Metabolism
Menaquinone and Phylloquinone Biosynthesis
Menaquinone and Phylloquinone Biosynthesis
Methionine Biosynthesis
Methionine Biosynthesis
Methionine Biosynthesis
Methionine Biosynthesis
Methionine Biosynthesis
Methionine Biosynthesis
Methionine Biosynthesis
Methionine Biosynthesis
Methionine Biosynthesis
Methionine Biosynthesis
Methionine Biosynthesis
Methionine Salvage
Methionine Salvage
Methionine Salvage
Methionine Salvage
Methylcitrate cycle
Methylcitrate cycle
Methylcitrate cycle
Methylcitrate cycle
Methylglyoxal Metabolism
NAD and NADP cofactor biosynthesis global
NAD and NADP cofactor biosynthesis global
NAD and NADP cofactor biosynthesis global
NAD and NADP cofactor biosynthesis global
NAD and NADP cofactor biosynthesis global
NAD and NADP cofactor biosynthesis global
NAD and NADP cofactor biosynthesis global
NAD and NADP cofactor biosynthesis global
NAD and NADP cofactor biosynthesis global
NAD and NADP cofactor biosynthesis global
NAD and NADP cofactor biosynthesis global
NAD and NADP cofactor biosynthesis global
NAD and NADP cofactor biosynthesis global
Nitrate and nitrite ammonification
Nitrate and nitrite ammonification
One-carbon metabolism by tetrahydropterines
One-carbon metabolism by tetrahydropterines
One-carbon metabolism by tetrahydropterines
One-carbon metabolism by tetrahydropterines
One-carbon metabolism by tetrahydropterines
One-carbon metabolism by tetrahydropterines
Pentose phosphate pathway
Pentose phosphate pathway
Pentose phosphate pathway
Pentose phosphate pathway
Pentose phosphate pathway
Pentose phosphate pathway
Pentose phosphate pathway
Peptidoglycan Biosynthesis 2
Peptidoglycan Biosynthesis 2
Peptidoglycan Biosynthesis 2
Peptidoglycan Biosynthesis 2
Peptidoglycan Biosynthesis 2
Peptidoglycan Biosynthesis 2
Peptidoglycan Biosynthesis 2
Peptidoglycan Biosynthesis 2
Phenylalanine and Tyrosine Branches from Chorismate
Phenylalanine and Tyrosine Branches from Chorismate
Phenylalanine and Tyrosine Branches from Chorismate
Phenylpropionate Degradation
Phosphate metabolism
Phosphate metabolism
Phosphate metabolism
Polyamine Metabolism
Polyamine Metabolism
Polyamine Metabolism
Polyamine Metabolism
Polyamine Metabolism
Polyamine Metabolism
Polyhydroxybutyrate metabolism
Polyhydroxybutyrate metabolism
Polyhydroxybutyrate metabolism
Polyhydroxybutyrate metabolism
Proline Synthesis
Proline Synthesis
Proline Synthesis
Proline Synthesis
Proline Synthesis
Proline, 4-hydroxyproline uptake and utilization
Proline, 4-hydroxyproline uptake and utilization
Proline, 4-hydroxyproline uptake and utilization
Proline, 4-hydroxyproline uptake and utilization
Protocatechuate branch of beta-ketoadipate pathway
Protocatechuate branch of beta-ketoadipate pathway
Protocatechuate branch of beta-ketoadipate pathway
Protocatechuate branch of beta-ketoadipate pathway
Purine Utilization
Purine Utilization
Purine Utilization
Purine Utilization
Purine Utilization
Purine conversions
Purine conversions
Purine conversions
Purine conversions
Purine conversions
Purine conversions
Purine conversions
Purine conversions
Purine conversions
Purine conversions
Purine conversions
Purine conversions
Purine conversions
Purine conversions
Purine conversions
Purine conversions
Purine conversions
Purine conversions
Purine conversions
Purine conversions
Purine conversions
Purine conversions
Purine conversions
Purine conversions
Purine conversions
Purine conversions
Purine conversions
Pyridoxin (Vitamin B6) Biosynthesis
Pyridoxin (Vitamin B6) Biosynthesis
Pyridoxin (Vitamin B6) Biosynthesis
Pyridoxin (Vitamin B6) Biosynthesis
Pyridoxin (Vitamin B6) Biosynthesis
Pyridoxin (Vitamin B6) Biosynthesis
Pyridoxin (Vitamin B6) Biosynthesis
Pyridoxin (Vitamin B6) Biosynthesis
Pyridoxin (Vitamin B6) Biosynthesis
Pyrimidine utilization
Pyruvate Alanine Serine Interconversions
Pyruvate Alanine Serine Interconversions
Pyruvate Alanine Serine Interconversions
Pyruvate Alanine Serine Interconversions
Pyruvate Alanine Serine Interconversions
Pyruvate metabolism I
Pyruvate metabolism I
Pyruvate metabolism I
Pyruvate metabolism I
Pyruvate metabolism I
Pyruvate metabolism II
Pyruvate metabolism II
Pyruvate metabolism II
Pyruvate metabolism II
Quinate degradation
Quinate degradation
Respiratory dehydrogenases 1
Ribitol, Xylitol, Arabitol, Mannitol and Sorbitol utilization
Riboflavin, FMN and FAD metabolism
Riboflavin, FMN and FAD metabolism
Riboflavin, FMN and FAD metabolism
Riboflavin, FMN and FAD metabolism
Riboflavin, FMN and FAD metabolism
Riboflavin, FMN and FAD metabolism
Riboflavin, FMN and FAD metabolism
Riboflavin, FMN and FAD metabolism
Riboflavin, FMN and FAD metabolism
Ribonucleotide reduction
Ribonucleotide reduction
Ribonucleotide reduction
Ribonucleotide reduction
Serine Biosynthesis
Serine Biosynthesis
Serine Biosynthesis
Serine Biosynthesis
Sialic Acid Metabolism
Stringent Response, (p)ppGpp metabolism
Stringent Response, (p)ppGpp metabolism
Succinate dehydrogenase
TCA Cycle
TCA Cycle
TCA Cycle
TCA Cycle
TCA Cycle
TCA Cycle
TCA Cycle
TCA Cycle
TCA Cycle
The Tartronate Semialdehyde Hub
The Tartronate Semialdehyde Hub
The Tartronate Semialdehyde Hub
The Tartronate Semialdehyde Hub
Thiamin biosynthesis
Thiamin biosynthesis
Thiamin biosynthesis
Thioredoxin-disulfide reductase
Threonine anaerobic catabolism gene cluster
Threonine and Homoserine Biosynthesis
Threonine and Homoserine Biosynthesis
Threonine and Homoserine Biosynthesis
Threonine and Homoserine Biosynthesis
Threonine and Homoserine Biosynthesis
Threonine and Homoserine Biosynthesis
Threonine and Homoserine Biosynthesis
Threonine degradation
Threonine degradation
Threonine degradation
Threonine degradation
Trehalose Biosynthesis
Trehalose Biosynthesis
Tryptophan synthesis
Tryptophan synthesis
Tryptophan synthesis
Tryptophan synthesis
Tryptophan synthesis
Tryptophan synthesis
Tryptophan synthesis
Tryptophan synthesis
Tryptophan synthesis
Tryptophan synthesis
UDP-N-acetylmuramate from Fructose-6-phosphate Biosynthesis
UDP-N-acetylmuramate from Fructose-6-phosphate Biosynthesis
UDP-N-acetylmuramate from Fructose-6-phosphate Biosynthesis
Ubiquinone Biosynthesis
Ubiquinone Biosynthesis
Ubiquinone Biosynthesis
Urea decomposition
Valine degradation
Valine degradation
Valine degradation
Valine degradation
Xylose utilization
Xylose utilization
dTDP-rhamnose synthesis
dTDP-rhamnose synthesis
dTDP-rhamnose synthesis
dTDP-rhamnose synthesis
Pyrimidine conversions
Pyrimidine conversions
Pyrimidine conversions
Pyrimidine conversions
Pyrimidine conversions
Pyrimidine conversions
Pyrimidine conversions
Pyrimidine conversions
Pyrimidine conversions
Pyrimidine conversions
Pyrimidine conversions
Pyrimidine conversions
Pyrimidine conversions
Pyrimidine conversions
Pyrimidine conversions
Pyrimidine conversions
Pyrimidine conversions
Pyrimidine conversions
Pyrimidine conversions
Pyrimidine conversions
Pyrimidine conversions
Pyrimidine conversions
Pyrimidine conversions
Pyrimidine conversions
Pyrimidine conversions
Pyrimidine conversions
Pyrimidine conversions
Pyrimidine conversions
Pyrimidine conversions

## Sheet: Table S8. Growth rate of Xpm NYG
WT EV	Average counts	Dilution	Population average	Log10 pop average	Time interval	Time (h)	Generation time	Growth rates (h-1)
0	130.333	1000	130333	5.11506
4	72.6667	10000	726667	5.86134	0-4	4	2.32736	0.429671	0.18657
8	282	10000	2820000	6.45025	4-8	4	2.94927	0.339067	0.147228
12	465.333	10000	4.65333e+06	6.66776	8-12	4	7.98503	0.125234	0.0543788
16	804	10000	8040000	6.90526	12-16	4	7.31337	0.136736	0.059373
20	165.667	100000	1.65667e+07	7.21924	16-20	4	5.53179	0.180773	0.0784948
24	115.667	100000	1.15667e+07	7.06321	20-24	4	-11.1318	-0.0898325	-0.0390067
Xpm growth rate. Growth rate for Xpm CIO151 EV strain in NYG medium at 28oC for RNA-seq experiments.

## Sheet: Table S9. List of DEGs
Down	Up		Down and up regulated genes in the quorum sensing mutant. List of genes differiantily expressed in the QS mutant strain when contrasted against the Xpm CIO151 EV strain. Statistical significance threshold of FDR < 0.05.
1185660.4.peg.880	1185660.4.peg.2134
1185660.4.peg.1018	xanmn_chr10_0426
1185660.4.peg.1168	1185660.4.peg.1837
1185660.4.peg.1210	xanmn_chr03_0369
1185660.4.peg.1292	1185660.4.peg.337
1185660.4.peg.130	1185660.4.peg.1839
1185660.4.peg.1313	1185660.4.peg.4456
1185660.4.peg.1331	1185660.4.peg.406
1185660.4.peg.1587
1185660.4.peg.1601
1185660.4.peg.1654
1185660.4.peg.1787
1185660.4.peg.189
1185660.4.peg.2221
1185660.4.peg.2262
1185660.4.peg.2263
1185660.4.peg.2266
1185660.4.peg.2303
1185660.4.peg.2346
1185660.4.peg.2350
1185660.4.peg.2382
1185660.4.peg.2398
1185660.4.peg.2442
1185660.4.peg.2575
1185660.4.peg.2645
1185660.4.peg.2861
1185660.4.peg.30
1185660.4.peg.3039
1185660.4.peg.3126
1185660.4.peg.3189
1185660.4.peg.3223
1185660.4.peg.3522
1185660.4.peg.3524
1185660.4.peg.3536
1185660.4.peg.3543
1185660.4.peg.3545
1185660.4.peg.3636
1185660.4.peg.3759
1185660.4.peg.3843
1185660.4.peg.3845
1185660.4.peg.3846
1185660.4.peg.3881
1185660.4.peg.3909
1185660.4.peg.393
1185660.4.peg.395
1185660.4.peg.3961
1185660.4.peg.3987
1185660.4.peg.3988
1185660.4.peg.4150
1185660.4.peg.4190
1185660.4.peg.4202
1185660.4.peg.425
1185660.4.peg.4422
1185660.4.peg.4447
1185660.4.peg.4515
1185660.4.peg.4578
1185660.4.peg.4579
1185660.4.peg.4580
1185660.4.peg.463
1185660.4.peg.623
1185660.4.peg.717
xanmn_chr02_0209
xanmn_chr02_0302
xanmn_chr03_0339
xanmn_chr03_0659
xanmn_chr03_0842
xanmn_chr03_0895
xanmn_chr04_0005
xanmn_chr04_0162
xanmn_chr04_0403
xanmn_chr04_0423
xanmn_chr05_0062
xanmn_chr06_0083
xanmn_chr10_0454
xanmn_chr14_0133
xanmn_chr15_0341
1185660.4.peg.1013
1185660.4.peg.1483
1185660.4.peg.1580
1185660.4.peg.2021
1185660.4.peg.2164
1185660.4.peg.2177
1185660.4.peg.2201
1185660.4.peg.2353
1185660.4.peg.2406
1185660.4.peg.287
1185660.4.peg.3547
1185660.4.peg.3548
1185660.4.peg.366
1185660.4.peg.3731
1185660.4.peg.3991
1185660.4.peg.4002
1185660.4.peg.4187
1185660.4.peg.4518
1185660.4.peg.696
xanmn_chr02_0047
xanmn_chr03_0520
xanmn_chr04_0381
xanmn_chr06_0016
xanmn_chr06_0506
xanmn_chr06_0507
xanmn_chr10_0099
xanmn_chr13_0150
1185660.4.peg.1169
1185660.4.peg.1351
1185660.4.peg.1579
1185660.4.peg.1747
1185660.4.peg.1920
1185660.4.peg.2068
1185660.4.peg.2178
1185660.4.peg.2292
1185660.4.peg.2331
1185660.4.peg.2949
1185660.4.peg.3048
1185660.4.peg.3853
1185660.4.peg.3882
1185660.4.peg.396
1185660.4.peg.4191
1185660.4.peg.4439
xanmn_chr01_0078
xanmn_chr03_0773
xanmn_chr04_0359
xanmn_chr06_5014
xanmn_chr10_0464
xanmn_chr15_0348
xanmn_unk12_0055
1185660.4.peg.1008
1185660.4.peg.1918
1185660.4.peg.219
1185660.4.peg.2267
1185660.4.peg.2268
1185660.4.peg.2272
1185660.4.peg.2274
1185660.4.peg.2300
1185660.4.peg.3832
1185660.4.peg.394
1185660.4.peg.4010
1185660.4.peg.85
1185660.4.peg.956
1185660.4.peg.997
xanmn_chr04_0175
xanmn_chr04_0420
xanmn_chr12_0071
1185660.4.peg.1068
1185660.4.peg.1867
1185660.4.peg.2301
1185660.4.peg.3521
1185660.4.peg.3658
1185660.4.peg.3730
1185660.4.peg.4057
1185660.4.peg.4519
xanmn_chr04_0384
xanmn_chr06_0230
1185660.4.peg.1139
1185660.4.peg.2066
1185660.4.peg.2302
1185660.4.peg.3542
xanmn_chr15_0094
1185660.4.peg.1029
1185660.4.peg.2258
1185660.4.peg.4016
1185660.4.peg.1144
xanmn_chr01_0096
xanmn_chr09_0128
xanmn_chr15_0327
1185660.4.peg.1378
1185660.4.peg.22
1185660.4.peg.4310
xanmn_chr04_0400
xanmn_chr04_0407
1185660.4.peg.1600
1185660.4.peg.3566
1185660.4.peg.3729
xanmn_chr16_0013
1185660.4.peg.1085
1185660.4.peg.1586
1185660.4.peg.3546
1185660.4.peg.518
1185660.4.peg.397
xanmn_chr03_0335
xanmn_chr06_0508
1185660.4.peg.3844
xanmn_chr06_0424
1185660.4.peg.2278
1185660.4.peg.2332
1185660.4.peg.3657
1185660.4.peg.3529
1185660.4.peg.4270
xanmn_chr01_0092
1185660.4.peg.3036
1185660.4.peg.2023
1185660.4.peg.2257
1185660.4.peg.356
xanmn_unk12_0054
rRNA-5S
1185660.4.peg.2261
1185660.4.peg.4553
1185660.4.peg.1919
xanmn_chr11_0191
pqqA
1185660.4.peg.1012
1185660.4.peg.3366
xanmn_chr03_0755
xanmn_chr13_0052
1185660.4.peg.3487
1185660.4.peg.3635
1185660.4.peg.2270
1185660.4.peg.3925
1185660.4.peg.3762
1185660.4.peg.3854
1185660.4.peg.2293
1185660.4.peg.2176
xanmn_chr11_0007
1185660.4.peg.1214
1185660.4.peg.2514
1185660.4.peg.2269
1185660.4.peg.4304
xanmn_chr03_0885
xanmn_chr13_0119
xanmn_chr05_0065
1185660.4.peg.3111
1185660.4.peg.1010
xanmn_chr03_0017
1185660.4.peg.3676
1185660.4.peg.638
xanmn_chr03_0898
1185660.4.peg.2647
1185660.4.peg.3523
1185660.4.peg.2265
xanmn_chr10_0519
1185660.4.peg.4153
1185660.4.peg.1407
1185660.4.peg.1340
1185660.4.peg.4103
1185660.4.peg.2047
1185660.4.peg.3840
1185660.4.peg.3114
1185660.4.peg.1935
1185660.4.peg.164
1185660.4.peg.3912
1185660.4.peg.3758
1185660.4.peg.3086
1185660.4.peg.1354
ihfA_
1185660.4.peg.4557
xanmn_chr13_0093
1185660.4.peg.1956
1185660.4.peg.4581
xanmn_chr03_0085
1185660.4.peg.3112
1185660.4.peg.3109
1185660.4.peg.2259
1185660.4.peg.2863
1185660.4.peg.400
1185660.4.peg.3502
1185660.4.peg.2273
CcmD
1185660.4.peg.3532
1185660.4.peg.2978
1185660.4.peg.1957
xanmn_chr03_0286
1185660.4.peg.23
1185660.4.peg.1503
1185660.4.peg.3282
xanmn_chr04_0205
xanmn_chr03_0930
1185660.4.peg.639
1185660.4.peg.3244
1185660.4.peg.163
1185660.4.peg.1002
1185660.4.peg.131
1185660.4.peg.1953
1185660.4.peg.3970
1185660.4.peg.2121
1185660.4.peg.3580
1185660.4.peg.1009
1185660.4.peg.1536
1185660.4.peg.3185
1185660.4.peg.2246
1185660.4.peg.1004
xanmn_chr06_0483
1185660.4.peg.2723
1185660.4.peg.4011
1185660.4.peg.3113
1185660.4.peg.4582
xanmn_chr02_0019
xanmn_chr14_0087
1185660.4.peg.4260
xanmn_chr01_0099
1185660.4.peg.2483
1185660.4.peg.3831
1185660.4.peg.1021
1185660.4.peg.3763
1185660.4.peg.1278
1185660.4.peg.1176
1185660.4.peg.1283
1185660.4.peg.4185
1185660.4.peg.2220
1185660.4.peg.249
xanmn_chr14_0003
1185660.4.peg.2865
1185660.4.peg.2295
1185660.4.peg.2067
xanmn_unk11_0007
xanmn_unk10_0026
1185660.4.peg.1934
1185660.4.peg.2020
1185660.4.peg.2976
xanmn_chr14_0136
xanmn_chr03_0309
1185660.4.peg.4552
xanmn_chr11_0216
1185660.4.peg.648
xanmn_chr08_5008
1185660.4.peg.2279
1185660.4.peg.95
fabG
xanmn_chr11_0228
xanmn_chr13_0140
xanmn_unk12_0028
1185660.4.peg.2186
1185660.4.peg.3757
xanmn_chr06_0446
1185660.4.peg.2271
xanmn_pla04_0007
xanmn_chr03_0464
1185660.4.peg.2951
1185660.4.peg.2252
1185660.4.peg.2151
1185660.4.peg.3799
1185660.4.peg.713
xanmn_chr03_0005
xanmn_chr03_0319
1185660.4.peg.4431
1185660.4.peg.1335
1185660.4.peg.1569
1185660.4.peg.431
1185660.4.peg.3144
1185660.4.peg.1936
1185660.4.peg.2070
1185660.4.peg.3089
1185660.4.peg.993
1185660.4.peg.1772
1185660.4.peg.989
xanmn_chr03_0713
xanmn_chr03_0765
1185660.4.peg.1194
1185660.4.peg.4556
xanmn_chr03_0212
1185660.4.peg.2445
xanmn_chr11_0241
1185660.4.peg.1329
1185660.4.peg.752
1185660.4.peg.399
xanmn_chr03_0209
xanmn_chr02_0178
1185660.4.peg.4494
1185660.4.peg.2215
1185660.4.peg.3544
1185660.4.peg.2924
1185660.4.peg.2305
1185660.4.peg.526
1185660.4.peg.1225
1185660.4.peg.3088
1185660.4.peg.619
xanmn_chr11_0243
1185660.4.peg.25
1185660.4.peg.2282
1185660.4.peg.4517
1185660.4.peg.1016
1185660.4.peg.4015
1185660.4.peg.2480
xanmn_chr03_0705
1185660.4.peg.2297
1185660.4.peg.2327
1185660.4.peg.1043
1185660.4.peg.4484
1185660.4.peg.1138
1185660.4.peg.63
1185660.4.peg.3659
1185660.4.peg.3322
1185660.4.peg.1994
1185660.4.peg.2203
1185660.4.peg.525
xanmn_chr06_0471
1185660.4.peg.3665
1185660.4.peg.2276
xanmn_chr10_0324
1185660.4.peg.2195
xanmn_chr13_0297
1185660.4.peg.2809
1185660.4.peg.1274
1185660.4.peg.2900
1185660.4.peg.3661
1185660.4.peg.4147
xanmn_chr14_0017
1185660.4.peg.3885
1185660.4.peg.4018
1185660.4.peg.868
1185660.4.peg.2296
xanmn_chr03_0715
1185660.4.peg.2948
1185660.4.peg.1197
1185660.4.peg.3685
1185660.4.peg.2119
1185660.4.peg.3565
xanmn_chr10_0400
xanmn_chr08_0078
1185660.4.peg.3511
xanmn_chr04_5005
1185660.4.peg.2298
1185660.4.peg.1537
1185660.4.peg.1005
1185660.4.peg.751
1185660.4.peg.4256
1185660.4.peg.2275
1185660.4.peg.992
xanmn_chr03_0788
1185660.4.peg.2968
1185660.4.peg.2507
xanmn_chr03_0219
xanmn_chr03_0851
1185660.4.peg.4425
1185660.4.peg.2380
1185660.4.peg.3095
1185660.4.peg.365
xanmn_chr05_0129
1185660.4.peg.2280
1185660.4.peg.2187
xanmn_chr06_0182
1185660.4.peg.2569
1185660.4.peg.2264
1185660.4.peg.438
1185660.4.peg.882
1185660.4.peg.3561
1185660.4.peg.950
1185660.4.peg.4009
1185660.4.peg.3605
xanmn_chr03_0223
1185660.4.peg.4438
xanmn_chr11_0060
1185660.4.peg.1976
xanmn_chr06_0486
1185660.4.peg.505
1185660.4.peg.3330
xanmn_chr06_0099
xanmn_chr12_0089
1185660.4.peg.3315
1185660.4.peg.2285
xanmn_unk10_0047
1185660.4.peg.2979
1185660.4.peg.1933
1185660.4.peg.3091
1185660.4.peg.3527
1185660.4.peg.4554
xanmn_chr12_0054
1185660.4.peg.1000
1185660.4.peg.1802
1185660.4.peg.132
1185660.4.peg.770
xanmn_chr10_0433
1185660.4.peg.3727
1185660.4.peg.456
1185660.4.peg.2611
1185660.4.peg.2368
xanmn_chr06_0476
xanmn_chr15_0076
1185660.4.peg.4452
1185660.4.peg.2592
1185660.4.peg.2253
1185660.4.peg.3855
1185660.4.peg.2497
1185660.4.peg.3417
xanmn_chr06_0376
1185660.4.peg.432
1185660.4.peg.274
1185660.4.peg.3818
xanmn_pla01_0001
xanmn_chr03_0508
xanmn_chr15_0236
1185660.4.peg.651
1185660.4.peg.4344
1185660.4.peg.3942
1185660.4.peg.4437
xanmn_unk08_0006
1185660.4.peg.1200
1185660.4.peg.1212
1185660.4.peg.2407
1185660.4.peg.3920
xanmn_chr06_0497
xanmn_chr05_0006
xanmn_chr14_0028
xanmn_chr02_0131
xanmn_chr03_0230
1185660.4.peg.4096
1185660.4.peg.1950
1185660.4.peg.1955
1185660.4.peg.3087
1185660.4.peg.4583
1185660.4.peg.3921
xanmn_chr03_0277
1185660.4.peg.1100
1185660.4.peg.1153
1185660.4.peg.4528
xanmn_chr03_0603
xanmn_chr08_0015
xanmn_unk08_0007
1185660.4.peg.1207
1185660.4.peg.3898
1185660.4.peg.2402
xanmn_pla01_0004
1185660.4.peg.1678
1185660.4.peg.1282
1185660.4.peg.1595
xanmn_chr13_0303
1185660.4.peg.2868
xanmn_chr02_0125
1185660.4.peg.1001
1185660.4.peg.3538
1185660.4.peg.3097
1185660.4.peg.2810
1185660.4.peg.611
1185660.4.peg.3842
1185660.4.peg.2859
1185660.4.peg.1196
1185660.4.peg.362
1185660.4.peg.84
fabH_
xanmn_chr13_0323
1185660.4.peg.1033
xanmn_chr14_0088
fabH3_
1185660.4.peg.3656
1185660.4.peg.1368
1185660.4.peg.2254
1185660.4.peg.999
1185660.4.peg.847
1185660.4.peg.2848
xanmn_chr03_0320
1185660.4.peg.2381
1185660.4.peg.3316
1185660.4.peg.3367
1185660.4.peg.1019
1185660.4.peg.60
1185660.4.peg.2202
1185660.4.peg.4193
1185660.4.peg.836
1185660.4.peg.1937
1185660.4.peg.2919
xanmn_chr03_0504
1185660.4.peg.2921
1185660.4.peg.2219
1185660.4.peg.3110
1185660.4.peg.1218
1185660.4.peg.3847
xanmn_chr03_0300
1185660.4.peg.2122
1185660.4.peg.4100
xanmn_chr05_0276
1185660.4.peg.925
1185660.4.peg.2556
1185660.4.peg.1901
1185660.4.peg.3444
xanmn_chr06_0298
xanmn_chr03_0594
1185660.4.peg.4326
1185660.4.peg.4491
xanmn_chr02_0104
1185660.4.peg.435
1185660.4.peg.2405
1185660.4.peg.2542
1185660.4.peg.724
1185660.4.peg.4432
1185660.4.peg.256
1185660.4.peg.1538
1185660.4.peg.3648
1185660.4.peg.2213
1185660.4.peg.4196
xanmn_chr13_0031
xanmn_chr05_0157
1185660.4.peg.1932
xanmn_chr11_0170
1185660.4.peg.1724
1185660.4.peg.2505
xanmn_unk11_0016
1185660.4.peg.1482
1185660.4.peg.499
1185660.4.peg.2947
xanmn_chr05_0277
1185660.4.peg.1136
1185660.4.peg.3721
catB
1185660.4.peg.3165
xanmn_unk09_0023
1185660.4.peg.1961
xanmn_chr06_5016
1185660.4.peg.4013
1185660.4.peg.4488
1185660.4.peg.3735
1185660.4.peg.1588
1185660.4.peg.872
1185660.4.peg.3726
1185660.4.peg.1299
1185660.4.peg.1931
1185660.4.peg.3092
1185660.4.peg.4555
1185660.4.peg.2218
1185660.4.peg.507
1185660.4.peg.3761
1185660.4.peg.1524
xanmn_chr02_0213
xanmn_chr03_0918
1185660.4.peg.3045
1185660.4.peg.3812
1185660.4.peg.4511
1185660.4.peg.932
1185660.4.peg.4229
1185660.4.peg.3083
1185660.4.peg.4038
1185660.4.peg.3005
1185660.4.peg.3841
1185660.4.peg.3341
1185660.4.peg.2281
1185660.4.peg.134
xanmn_chr15_0373
1185660.4.peg.1494
1185660.4.peg.2099
1185660.4.peg.813
1185660.4.peg.1926
1185660.4.peg.1709
1185660.4.peg.3902
xanmn_chr12_0039
1185660.4.peg.3217
1185660.4.peg.4237
1185660.4.peg.4179
1185660.4.peg.355
1185660.4.peg.3649
1185660.4.peg.1011
xanmn_chr13_0256
1185660.4.peg.3497
1185660.4.peg.1530
1185660.4.peg.2856
1185660.4.peg.2037
1185660.4.peg.1671
1185660.4.peg.3104
1185660.4.peg.2260
1185660.4.peg.1959
1185660.4.peg.4210
xanmn_chr03_0965
1185660.4.peg.122
xanmn_chr03_0297
xanmn_chr03_0245
1185660.4.peg.4226
xanmn_chr11_0200
1185660.4.peg.135
xanmn_chr09_5004
1185660.4.peg.4464
1185660.4.peg.3178
1185660.4.peg.1017
1185660.4.peg.1219
1185660.4.peg.1279
1185660.4.peg.2496
xanmn_chr03_0232
xanmn_chr06_0504
1185660.4.peg.4075
xanmn_chr03_0143
1185660.4.peg.3106
1185660.4.peg.2786
1185660.4.peg.1684
xanmn_chr02_0275
1185660.4.peg.3973
1185660.4.peg.2601
1185660.4.peg.652
1185660.4.peg.1519
1185660.4.peg.3972
xanmn_chr15_0347
xanmn_chr05_0020
1185660.4.peg.4409
1185660.4.peg.1593
1185660.4.peg.2662
1185660.4.peg.2644
1185660.4.peg.2217
1185660.4.peg.1539
1185660.4.peg.2120
1185660.4.peg.1986
1185660.4.peg.1777
1185660.4.peg.1940
1185660.4.peg.4522
1185660.4.peg.719
1185660.4.peg.988
1185660.4.peg.441
1185660.4.peg.1209
1185660.4.peg.4521
1185660.4.peg.1954
1185660.4.peg.587
1185660.4.peg.1280
1185660.4.peg.2128
xanmn_chr14_0066
xanmn_chr02_0219
1185660.4.peg.616
xanmn_chr03_0463
1185660.4.peg.738
1185660.4.peg.3093
MFS_transporter
1185660.4.peg.3886
1185660.4.peg.4026
1185660.4.peg.1951
1185660.4.peg.4271
fabG2_
1185660.4.peg.1478
1185660.4.peg.4424
1185660.4.peg.2862
1185660.4.peg.3416
1185660.4.peg.1555
1185660.4.peg.4466
pqqD
1185660.4.peg.3311
1185660.4.peg.917
1185660.4.peg.360
1185660.4.peg.3535
xanmn_chr03_0977
xanmn_chr15_0349
xanmn_chr15_0173
xanmn_chr03_0456
xanmn_chr03_0729
1185660.4.peg.4420
xanmn_chr10_0311
xanmn_chr15_0095
1185660.4.peg.2873
1185660.4.peg.3927
xanmn_chr03_0938
1185660.4.peg.2287
1185660.4.peg.1247
1185660.4.peg.2323
xanmn_chr05_0268
1185660.4.peg.352
xanmn_chr01_0098
1185660.4.peg.2936
xanmn_chr13_0302
1185660.4.peg.34
1185660.4.peg.3531
1185660.4.peg.3798
xanmn_chr03_0311
1185660.4.peg.1771
1185660.4.peg.1392
1185660.4.peg.2504
xanmn_chr15_0333
1185660.4.peg.3598
1185660.4.peg.2691
1185660.4.peg.4542
1185660.4.peg.1352
1185660.4.peg.2403
1185660.4.peg.4558
1185660.4.peg.888
1185660.4.peg.4148
1185660.4.peg.3994
1185660.4.peg.955
1185660.4.peg.2072
1185660.4.peg.3703
xanmn_chr13_0180
1185660.4.peg.3567
1185660.4.peg.2920
xanmn_chr03_0551
1185660.4.peg.714
xanmn_chr10_0049
1185660.4.peg.2286
xanmn_chr05_0178
1185660.4.peg.1006
xanmn_chr03_0758
1185660.4.peg.1151
xanmn_chr06_0262
1185660.4.peg.1540
1185660.4.peg.2065
1185660.4.peg.983
1185660.4.peg.3884
xanmn_chr15_0354
1185660.4.peg.1946
1185660.4.peg.1130
1185660.4.peg.3947
1185660.4.peg.1022
xanmn_chr06_0090
1185660.4.peg.183
1185660.4.peg.1741
xanmn_chr03_0928
1185660.4.peg.984
1185660.4.peg.1014
1185660.4.peg.4492
1185660.4.peg.1529
1185660.4.peg.112
1185660.4.peg.1388
1185660.4.peg.3560
1185660.4.peg.1952
1185660.4.peg.531
1185660.4.peg.1025
gst1
1185660.4.peg.2498
1185660.4.peg.4203
1185660.4.peg.4088
1185660.4.peg.640
1185660.4.peg.428
1185660.4.peg.2071
xanmn_chr03_0532
1185660.4.peg.2867
1185660.4.peg.3562
xanmn_chr15_0355
1185660.4.peg.1948
1185660.4.peg.1083
1185660.4.peg.1063
1185660.4.peg.429
xanmn_chr14_0135
1185660.4.peg.3969
xanmn_chr15_0339
1185660.4.peg.1923
1185660.4.peg.4435
1185660.4.peg.1692
1185660.4.peg.1154
1185660.4.peg.3253
1185660.4.peg.3964
1185660.4.peg.172
xanmn_chr03_0377
1185660.4.peg.2922
acsA_
PqqC
1185660.4.peg.1930
1185660.4.peg.1572
1185660.4.peg.1428
accC1_
1185660.4.peg.111
1185660.4.peg.3811
xanmn_chr05_0179
xanmn_unk07_0003
xanmn_chr13_0291
1185660.4.peg.1441
1185660.4.peg.2180
1185660.4.peg.3903
xanmn_chr03_0347
1185660.4.peg.3539
1185660.4.peg.3250
xanmn_unk08_0004
1185660.4.peg.2500
1185660.4.peg.1316
xanmn_chr02_0054
1185660.4.peg.815
1185660.4.peg.2501
xanmn_unk10_0011
1185660.4.peg.1290
1185660.4.peg.4199
1185660.4.peg.1104
1185660.4.peg.4250
1185660.4.peg.3509
1185660.4.peg.1181
xanmn_chr06_0151
1185660.4.peg.1927
1185660.4.peg.753
1185660.4.peg.1051
xanmn_unk03_0004
1185660.4.peg.2182
1185660.4.peg.3040
1185660.4.peg.2506
xanmn_chr07_0044
xanmn_chr07_0045
1185660.4.peg.47
xanmn_chr05_0142
1185660.4.peg.1801
xanmn_chr03_0812
accD1
1185660.4.peg.3116
1185660.4.peg.2513
1185660.4.peg.2477
xanmn_chr04_0371
xanmn_chr03_0976
1185660.4.peg.2998
1185660.4.peg.4189
xanmn_chr09_0148
1185660.4.peg.2850
xanmn_chr03_0079
xanmn_chr13_5005
xanmn_chr15_0338
1185660.4.peg.528
xanmn_chr02_0296
xanmn_chr02_0167
1185660.4.peg.1199
1185660.4.peg.1288
1185660.4.peg.2290
1185660.4.peg.1448
1185660.4.peg.3976
1185660.4.peg.1666
1185660.4.peg.1670
1185660.4.peg.2169
1185660.4.peg.413
1185660.4.peg.3639
1185660.4.peg.2515
xanmn_chr03_0893
1185660.4.peg.55
1185660.4.peg.2421
1185660.4.peg.2714
1185660.4.peg.2716
1185660.4.peg.2705
1185660.4.peg.3775
virB2
1185660.4.peg.319
1185660.4.peg.584
1185660.4.peg.211
1185660.4.peg.1343
xanmn_chr15_0350
1185660.4.peg.571
1185660.4.peg.3559
1185660.4.peg.732
1185660.4.peg.4577
xanmn_chr06_0301
1185660.4.peg.3860
1185660.4.peg.4275
1185660.4.peg.2115
1185660.4.peg.2869
1185660.4.peg.4040
1185660.4.peg.780
1185660.4.peg.460
1185660.4.peg.1639
xanmn_chr02_0196
xanmn_chr06_0231
1185660.4.peg.1093
xanmn_chr06_0042
1185660.4.peg.804
1185660.4.peg.3968
1185660.4.peg.995
1185660.4.peg.4477
xanmn_chr03_0913
1185660.4.peg.1949
1185660.4.peg.715
1185660.4.peg.2755
1185660.4.peg.2000
1185660.4.peg.461
1185660.4.peg.212
1185660.4.peg.3107
1185660.4.peg.1534
1185660.4.peg.4251
1185660.4.peg.4418
xanmn_chr15_0149
1185660.4.peg.433
xanmn_chr15_0370
1185660.4.peg.879
1185660.4.peg.324
1185660.4.peg.1573
1185660.4.peg.1619
1185660.4.peg.3706
1185660.4.peg.3633
1185660.4.peg.1596
1185660.4.peg.2185
1185660.4.peg.2232
1185660.4.peg.16
1185660.4.peg.3974
1185660.4.peg.4332
1185660.4.peg.1003
xanmn_chr03_0941
1185660.4.peg.1571
xanmn_chr15_0089
1185660.4.peg.2916
1185660.4.peg.1851
1185660.4.peg.403
1185660.4.peg.1453
1185660.4.peg.4074
1185660.4.peg.1858
1185660.4.peg.2255
1185660.4.peg.206
1185660.4.peg.1205
xanmn_chr05_0016
1185660.4.peg.1484
1185660.4.peg.1217
1185660.4.peg.4327
1185660.4.peg.2101
1185660.4.peg.1007
1185660.4.peg.2457
1185660.4.peg.230
1185660.4.peg.1739
1185660.4.peg.1943
xanmn_chr11_0248
1185660.4.peg.204
1185660.4.peg.957
1185660.4.peg.1731
1185660.4.peg.2200
xanmn_chr03_0307
1185660.4.peg.2404
1185660.4.peg.318
1185660.4.peg.437
1185660.4.peg.2502
1185660.4.peg.4280
1185660.4.peg.2277
xanmn_chr13_0062
1185660.4.peg.1575
1185660.4.peg.3771
1185660.4.peg.1903
1185660.4.peg.498
1185660.4.peg.1255
1185660.4.peg.434
1185660.4.peg.3181
1185660.4.peg.3252
1185660.4.peg.351
1185660.4.peg.731
1185660.4.peg.735
xanmn_chr01_0090
1185660.4.peg.3579
xanmn_chr03_0299
1185660.4.peg.3971
1185660.4.peg.5
1185660.4.peg.2499
1185660.4.peg.1015
1185660.4.peg.3376
xanmn_chr13_0308
1185660.4.peg.3709
1185660.4.peg.987
xanmn_chr03_0173
xanmn_chr15_0144
1185660.4.peg.1192
xanmn_chr03_0960
xanmn_chr06_0468
xanmn_chr06_0490
xanmn_chr15_0369
1185660.4.peg.4502
1185660.4.peg.3265
1185660.4.peg.2495
1185660.4.peg.3728
1185660.4.peg.1348
1185660.4.peg.2104
1185660.4.peg.2526
1185660.4.peg.3420
1185660.4.peg.4086
1185660.4.peg.594
xanmn_chr13_0022
1185660.4.peg.4504
1185660.4.peg.1333
xanmn_chr13_0252
1185660.4.peg.1077
1185660.4.peg.1939
1185660.4.peg.2471
1185660.4.peg.4101
1185660.4.peg.3397
1185660.4.peg.736
1185660.4.peg.3957
1185660.4.peg.954
1185660.4.peg.1385
1185660.4.peg.1332
1185660.4.peg.2441
1185660.4.peg.3740
xanmn_chr01_0097
xanmn_chr15_0329
1185660.4.peg.3301
1185660.4.peg.3182
1185660.4.peg.4095
xanmn_chr15_5006
1185660.4.peg.1477
1185660.4.peg.3537
1185660.4.peg.962
1185660.4.peg.4541
1185660.4.peg.3937
1185660.4.peg.2395
1185660.4.peg.2429
1185660.4.peg.497
1185660.4.peg.1944
1185660.4.peg.3255
xanmn_chr02_0291
1185660.4.peg.4286
1185660.4.peg.3564
1185660.4.peg.632
1185660.4.peg.4039
xanmn_chr06_0472
xanmn_chr15_0335
xanmn_chr15_0366
1185660.4.peg.567
1185660.4.peg.2181
1185660.4.peg.3943
1185660.4.peg.4493
1185660.4.peg.4192
xanmn_chr05_0001
xanmn_chr15_0195
1185660.4.peg.3966
1185660.4.peg.4200
xanmn_chr15_0034
xanmn_chr14_0094
xanmn_chr11_0089
1185660.4.peg.4094
1185660.4.peg.885
1185660.4.peg.412
1185660.4.peg.4489
xanmn_pla01_0020
xanmn_chr03_0507
1185660.4.peg.2825
1185660.4.peg.2288
1185660.4.peg.1667
1185660.4.peg.3856
1185660.4.peg.3362
1185660.4.peg.773
1185660.4.peg.118
1185660.4.peg.966
1185660.4.peg.2369
1185660.4.peg.1938
1185660.4.peg.3200
1185660.4.peg.190
1185660.4.peg.1552
1185660.4.peg.4245
xanmn_chr08_0094
xanmn_chr03_0217
1185660.4.peg.826
xanmn_chr13_0295
1185660.4.peg.1031
1185660.4.peg.4227
1185660.4.peg.203
1185660.4.peg.4549
1185660.4.peg.728
motB
xanmn_chr11_0042
1185660.4.peg.2191
1185660.4.peg.4007
1185660.4.peg.3819
1185660.4.peg.766
xanmn_chr03_0203
1185660.4.peg.2693
xanmn_chr06_0092
1185660.4.peg.1023
1185660.4.peg.2923
1185660.4.peg.893
1185660.4.peg.2508
1185660.4.peg.1026
uvrB_
xanmn_chr11_0151
xanmn_chr11_0144
1185660.4.peg.4005
1185660.4.peg.2643
1185660.4.peg.3953
xanmn_chr04_0008
xanmn_chr15_0039
xanmn_chr05_0101
1185660.4.peg.1443
xanmn_chr14_0122
xanmn_chr11_0078
xanmn_chr11_0019
1185660.4.peg.512
1185660.4.peg.3967
1185660.4.peg.740
xanmn_chr06_0503
1185660.4.peg.3863
1185660.4.peg.2042
xanmn_unk07_0019
1185660.4.peg.1157
1185660.4.peg.1471
1185660.4.peg.886
1185660.4.peg.1495
1185660.4.peg.3849
1185660.4.peg.1748
1185660.4.peg.1479
1185660.4.peg.3982
1185660.4.peg.1076
xanmn_chr02_0273
1185660.4.peg.2503
1185660.4.peg.2583
1185660.4.peg.1506
1185660.4.peg.368
1185660.4.peg.1788
xanmn_chr15_0117
1185660.4.peg.3713
1185660.4.peg.3076
1185660.4.peg.4001
xanmn_chr03_0305
1185660.4.peg.436
1185660.4.peg.968
1185660.4.peg.1187
1185660.4.peg.2470
1185660.4.peg.3955
1185660.4.peg.2824
xanmn_chr05_0146
1185660.4.peg.354
xanmn_chr03_0316
1185660.4.peg.730
1185660.4.peg.3270
1185660.4.peg.207
1185660.4.peg.3628
1185660.4.peg.704
1185660.4.peg.2223
1185660.4.peg.2864
1185660.4.peg.986
1185660.4.peg.2069
1185660.4.peg.3862
1185660.4.peg.949
1185660.4.peg.1291
1185660.4.peg.2207
xanmn_chr11_0242
xanmn_chr02_0138
1185660.4.peg.205
1185660.4.peg.4262
1185660.4.peg.3666
xanmn_chr03_0432
1185660.4.peg.2440
1185660.4.peg.1773
1185660.4.peg.2036
1185660.4.peg.618
1185660.4.peg.76
1185660.4.peg.781
1185660.4.peg.4570
1185660.4.peg.2685
xanmn_chr08_0082
1185660.4.peg.4033
1185660.4.peg.1416
1185660.4.peg.2597
xanmn_chr02_0274
1185660.4.peg.4087
1185660.4.peg.458
1185660.4.peg.2860
1185660.4.peg.513
1185660.4.peg.283
1185660.4.peg.1307
1185660.4.peg.563
1185660.4.peg.1947
1185660.4.peg.2455
1185660.4.peg.1024
1185660.4.peg.786
1185660.4.peg.958
1185660.4.peg.2249
1185660.4.peg.359
1185660.4.peg.4450
1185660.4.peg.442
1185660.4.peg.2454
1185660.4.peg.4006
1185660.4.peg.2952
1185660.4.peg.3314
1185660.4.peg.4485
1185660.4.peg.649
1185660.4.peg.4008
1185660.4.peg.3062
1185660.4.peg.3534
1185660.4.peg.92
1185660.4.peg.1971
1185660.4.peg.729
1185660.4.peg.146
1185660.4.peg.1067
1185660.4.peg.1166
1185660.4.peg.1433
uptE
1185660.4.peg.3525
1185660.4.peg.614
1185660.4.peg.749
1185660.4.peg.2431
xanmn_chr15_0336
1185660.4.peg.2721
1185660.4.peg.915
1185660.4.peg.797
xanmn_chr04_0029
1185660.4.peg.4539
1185660.4.peg.969
xanmn_chr04_0246
1185660.4.peg.3481
1185660.4.peg.4163
1185660.4.peg.2918
1185660.4.peg.928
xanmn_chr15_0308
xanmn_chr15_0352
1185660.4.peg.4056
xanmn_chr14_0024
1185660.4.peg.3619
1185660.4.peg.4090
1185660.4.peg.4162
xanmn_chr02_0272
1185660.4.peg.4482
xanmn_chr03_0058
1185660.4.peg.3191
1185660.4.peg.2882
xanmn_chr15_0027
1185660.4.peg.4062
1185660.4.peg.2108
1185660.4.peg.596
xanmn_chr12_0046
1185660.4.peg.1393
1185660.4.peg.1862
glutaredoxin_3
xanmn_chr13_0050
1185660.4.peg.2522
1185660.4.peg.3011
1185660.4.peg.2995
1185660.4.peg.71
1185660.4.peg.4507
1185660.4.peg.3686
1185660.4.peg.669
1185660.4.peg.3256
1185660.4.peg.3786
1185660.4.peg.3979
1185660.4.peg.809
1185660.4.peg.4469
1185660.4.peg.4097
1185660.4.peg.3439
1185660.4.peg.1911
1185660.4.peg.2422
1185660.4.peg.1661
1185660.4.peg.3563
1185660.4.peg.3806
1185660.4.peg.448
xanmn_chr11_0021
1185660.4.peg.1444
1185660.4.peg.1735
1185660.4.peg.1195
fabG3_
1185660.4.peg.100
1185660.4.peg.4003
xanmn_pla04_0015
xanmn_chr11_0176
xanmn_unk06_0002
xanmn_chr07_0014
1185660.4.peg.3830
1185660.4.peg.2086
xanmn_chr02_0152
1185660.4.peg.593
1185660.4.peg.3738
1185660.4.peg.785
xanmn_chr02_0280
xanmn_chr05_0302
xanmn_chr16_0004
1185660.4.peg.1353
1185660.4.peg.3389
1185660.4.peg.1101
xanmn_chr04_0411
1185660.4.peg.2594
1185660.4.peg.4036
xanmn_chr05_0109
xanmn_chr15_0110
xanmn_pla02_0001
1185660.4.peg.3983
1185660.4.peg.569
1185660.4.peg.70
1185660.4.peg.464
1185660.4.peg.535
1185660.4.peg.774
1185660.4.peg.2456
1185660.4.peg.4236
1185660.4.peg.4499
1185660.4.peg.1044
1185660.4.peg.1803
1185660.4.peg.1155
xanmn_chr11_0231
1185660.4.peg.1798
1185660.4.peg.1050
xanmn_unk10_0017
xanmn_chr03_0101
1185660.4.peg.3118
xanmn_chr03_0168
xanmn_chr04_0225
1185660.4.peg.1128
xanmn_chr01_0015
1185660.4.peg.4035
1185660.4.peg.3883
1185660.4.peg.4030
1185660.4.peg.1725
xanmn_chr03_0833
1185660.4.peg.734
xanmn_chr04_0218
1185660.4.peg.4343
1185660.4.peg.1047
1185660.4.peg.2313
ttgC
xanmn_chr10_0046
1185660.4.peg.1149
xanmn_chr04_0313
1185660.4.peg.301
1185660.4.peg.2340
1185660.4.peg.3864
1185660.4.peg.149
xanmn_chr02_0295
1185660.4.peg.2351
1185660.4.peg.692
1185660.4.peg.1367
1185660.4.peg.4506
1185660.4.peg.2124
1185660.4.peg.4486
xanmn_chr06_0470
xanmn_chr15_0342
1185660.4.peg.4183
1185660.4.peg.1402
1185660.4.peg.1626
1185660.4.peg.3080
1185660.4.peg.1879
1185660.4.peg.4180
1185660.4.peg.2994
xanmn_chr03_0784
1185660.4.peg.2143
xanmn_chr02_0308
xanmn_chr15_0353
1185660.4.peg.1505
1185660.4.peg.1806
1185660.4.peg.1663
1185660.4.peg.105
1185660.4.peg.2291
1185660.4.peg.1513
1185660.4.peg.2105
1185660.4.peg.3403
1185660.4.peg.4562
1185660.4.peg.2102
1185660.4.peg.2603
xanmn_chr10_0261
1185660.4.peg.784
xanmn_chr03_0786
1185660.4.peg.1691
xanmn_pla04_0063
1185660.4.peg.415
1185660.4.peg.3879
xanmn_chr04_0338
1185660.4.peg.3228
1185660.4.peg.3495
xanmn_chr06_0499
1185660.4.peg.2103
1185660.4.peg.73
1185660.4.peg.329
1185660.4.peg.401
1185660.4.peg.4022
1185660.4.peg.2006
xanmn_chr10_0107
1185660.4.peg.658
ygiX
1185660.4.peg.2458
1185660.4.peg.482
xanmn_chr03_0782
xanmn_chr15_0371
xanmn_chr09_0122
1185660.4.peg.1489
1185660.4.peg.908
1185660.4.peg.2596
1185660.4.peg.1191
1185660.4.peg.1690
xanmn_chr03_0054
xanmn_chr15_0332
xanmn_chr15_0351
1185660.4.peg.771
1185660.4.peg.414
1185660.4.peg.3506
1185660.4.peg.1559
1185660.4.peg.1863
1185660.4.peg.3911
1185660.4.peg.3186
1185660.4.peg.2956
xanmn_chr03_0057
xanmn_chr03_0973
1185660.4.peg.188
xanmn_chr04_0398
1185660.4.peg.613
1185660.4.peg.1107
1185660.4.peg.3741
1185660.4.peg.1736
1185660.4.peg.2476
1185660.4.peg.3066
1185660.4.peg.676
1185660.4.peg.2558
1185660.4.peg.170
xanmn_chr03_0903
1185660.4.peg.1703
1185660.4.peg.2729
xanmn_chr01_0100
1185660.4.peg.4498
xanmn_chr03_0934
1185660.4.peg.150
1185660.4.peg.937
1185660.4.peg.825
1185660.4.peg.67
1185660.4.peg.2054
1185660.4.peg.2494
1185660.4.peg.2659
1185660.4.peg.2790
xanmn_chr13_0258
1185660.4.peg.935
1185660.4.peg.673
xanmn_chr04_0209
1185660.4.peg.3783
xanmn_chr06_0297
xanmn_chr15_0331
xanmn_pla01_0019
1185660.4.peg.1440
1185660.4.peg.1688
1185660.4.peg.2724
1185660.4.peg.733
1185660.4.peg.2233
1185660.4.peg.517
estA1_
xanmn_unk15_0002
1185660.4.peg.1682
xanmn_chr04_0413
1185660.4.peg.3
1185660.4.peg.768
1185660.4.peg.4104
1185660.4.peg.3992
1185660.4.peg.353
1185660.4.peg.2607
xanmn_chr08_0096
1185660.4.peg.2942
xanmn_pla04_0039
1185660.4.peg.4073
xanmn_chr03_0583
1185660.4.peg.2092
xanmn_chr03_0901
1185660.4.peg.2205
1185660.4.peg.3954
1185660.4.peg.3900
1185660.4.peg.3227
1185660.4.peg.1762
1185660.4.peg.440
xanmn_chr02_0303
1185660.4.peg.4025
1185660.4.peg.3303
1185660.4.peg.2614
1185660.4.peg.1276
1185660.4.peg.509
1185660.4.peg.2460
xanmn_chr03_0344
1185660.4.peg.2387
1185660.4.peg.720
1185660.4.peg.3518
xanmn_chr03_0288
1185660.4.peg.3945
1185660.4.peg.3773
1185660.4.peg.3188
1185660.4.peg.748
1185660.4.peg.3393
xanmn_chr08_0095
xanmn_chr01_0084
1185660.4.peg.1312
1185660.4.peg.330
1185660.4.peg.1491
1185660.4.peg.3668
1185660.4.peg.2423
xanmn_chr11_0171
xanmn_chr11_0247
1185660.4.peg.1894
xanmn_chr03_0952
1185660.4.peg.108
1185660.4.peg.2610
1185660.4.peg.198
1185660.4.peg.2627
1185660.4.peg.3725
1185660.4.peg.1466
1185660.4.peg.3959
1185660.4.peg.293
xanmn_chr11_0050
1185660.4.peg.3629
1185660.4.peg.3890
1185660.4.peg.948
xanmn_chr03_0929
1185660.4.peg.660
1185660.4.peg.502
fadB2_
1185660.4.peg.2127
1185660.4.peg.1262
1185660.4.peg.2591

## Sheet: Table S10. DEGs Full Results
Gene ID	rpfCGH_mean	Void_mean	theta	prob	log2FC		Differentially expressed genes in the comparison between the Xpm CIO151 EV (void) and QS (rpfCGH) mutant strains. Statistical significance threshold of FDR < 0.05. Mean of the gene expression values for each strain is reported. Theta, probabilities and log2 fold change are listed for the comparison.
fig|1185660.4.peg.880	14	302.5	-2.67763	1	-4.43344
fig|1185660.4.peg.1018	2120	14209.5	-2.38295	1	-2.74472
fig|1185660.4.peg.1168	12	232	-2.8985	1	-4.27302
fig|1185660.4.peg.1210	0.5	170	-3.57723	1	-8.40939
fig|1185660.4.peg.1292	34	610.5	-2.91053	1	-4.16638
fig|1185660.4.peg.130	4.5	101	-2.17537	1	-4.48829
fig|1185660.4.peg.1313	79	2774.5	-2.14758	1	-5.13423
fig|1185660.4.peg.1331	595.5	2732.5	-4.42444	1	-2.19805
fig|1185660.4.peg.1587	95	576	-2.99141	1	-2.60007
fig|1185660.4.peg.1601	17.5	1600	-3.72899	1	-6.51457
fig|1185660.4.peg.1654	583.5	15466	-7.0345	1	-4.72822
fig|1185660.4.peg.1787	1647	10868	-6.73125	1	-2.72217
fig|1185660.4.peg.189	70	578	-3.49994	1	-3.04564
fig|1185660.4.peg.2134	1924	568	2.76588	1	1.76015
fig|1185660.4.peg.2221	9.5	178	-2.38618	1	-4.22781
fig|1185660.4.peg.2262	4	540	-2.66422	1	-7.07682
fig|1185660.4.peg.2263	7.5	714.5	-2.30269	1	-6.5739
fig|1185660.4.peg.2266	1.5	364	-2.74514	1	-7.92283
fig|1185660.4.peg.2303	10.5	720	-2.30814	1	-6.09954
fig|1185660.4.peg.2346	31.5	995.5	-2.81277	1	-4.982
fig|1185660.4.peg.2350	26.5	278	-1.7151	1	-3.39102
fig|1185660.4.peg.2382	0.5	143.5	-5.25131	1	-8.16491
fig|1185660.4.peg.2398	816	1934.5	-2.81573	1	-1.24532
fig|1185660.4.peg.2442	10	157	-2.39128	1	-3.97269
fig|1185660.4.peg.2575	8.5	677.5	-5.38922	1	-6.31661
fig|1185660.4.peg.2645	153.5	976	-2.87402	1	-2.66864
fig|1185660.4.peg.2861	18.25	5987.5	-11.1651	1	-8.35791
fig|1185660.4.peg.30	116.5	527.5	-2.21801	1	-2.17884
fig|1185660.4.peg.3039	14	308	-2.37804	1	-4.45943
fig|1185660.4.peg.3126	36	208.5	-2.19342	1	-2.53398
fig|1185660.4.peg.3189	16	179.5	-1.73811	1	-3.48784
fig|1185660.4.peg.3223	1138.5	3144.5	-2.57544	1	-1.4657
fig|1185660.4.peg.3522	6.5	504.5	-2.8988	1	-6.27827
fig|1185660.4.peg.3524	21.5	361.5	-2.19889	1	-4.07159
fig|1185660.4.peg.3536	21.5	637.5	-2.89812	1	-4.89002
fig|1185660.4.peg.3543	2.5	172	-2.30751	1	-6.10434
fig|1185660.4.peg.3545	11	804.5	-2.77848	1	-6.19252
fig|1185660.4.peg.3636	44.5	442	-2.3036	1	-3.31217
fig|1185660.4.peg.3759	34	372	-2.41312	1	-3.4517
fig|1185660.4.peg.3843	12.5	832	-4.36799	1	-6.05658
fig|1185660.4.peg.3845	9.5	891.5	-3.49644	1	-6.55216
fig|1185660.4.peg.3846	13	687	-3.72879	1	-5.72373
fig|1185660.4.peg.3881	52	32228.5	-5.25098	1	-9.27561
fig|1185660.4.peg.3909	88	1181.5	-3.622	1	-3.74697
fig|1185660.4.peg.393	20.5	285.5	-2.17081	1	-3.79979
fig|1185660.4.peg.395	12	172.5	-3.09732	1	-3.84549
fig|1185660.4.peg.3961	0.5	830.5	-3.7455	1	-10.6978
fig|1185660.4.peg.3987	10827.5	64352	-2.77158	1	-2.57128
fig|1185660.4.peg.3988	4945	23415.5	-2.39411	1	-2.24342
fig|1185660.4.peg.4150	13	548.5	-2.36528	1	-5.39891
fig|1185660.4.peg.4190	83.5	1153.5	-2.56297	1	-3.7881
fig|1185660.4.peg.4202	103.5	543	-2.17255	1	-2.39132
fig|1185660.4.peg.425	9802.5	23161.5	-1.7305	1	-1.24051
fig|1185660.4.peg.4422	17	298.5	-2.21833	1	-4.13412
fig|1185660.4.peg.4447	44.5	417	-2.39722	1	-3.22817
fig|1185660.4.peg.4515	33.5	321	-1.72026	1	-3.26034
fig|1185660.4.peg.4578	6.5	1173.5	-2.41811	1	-7.49616
fig|1185660.4.peg.4579	5	380	-2.01282	1	-6.24793
fig|1185660.4.peg.4580	2.5	247.5	-2.08638	1	-6.62936
fig|1185660.4.peg.463	156	813.5	-2.8028	1	-2.3826
fig|1185660.4.peg.623	113.5	717.5	-2.37898	1	-2.66029
fig|1185660.4.peg.717	32	1723	-2.91122	1	-5.75071
xanmn_chr02_0209	0.5	297.25	-2.43503	1	-9.21553
xanmn_chr02_0302	0.5	178.75	-2.21064	1	-8.4818
xanmn_chr03_0339	892.5	4551	-2.5894	1	-2.35026
xanmn_chr03_0659	2208	40230	-4.61605	1	-4.18746
xanmn_chr03_0842	128.75	748	-1.7299	1	-2.53847
xanmn_chr03_0895	18.5	131	-2.16962	1	-2.82397
xanmn_chr04_0005	0.5	158.5	-2.60494	1	-8.30834
xanmn_chr04_0162	117	1628.5	-5.39206	1	-3.79896
xanmn_chr04_0403	585.5	2131.5	-3.78286	1	-1.86413
xanmn_chr04_0423	1901.5	13399	-3.67973	1	-2.81692
xanmn_chr05_0062	0.5	229.25	-2.32133	1	-8.84078
xanmn_chr06_0083	64.5	1191.5	-3.6724	1	-4.20734
xanmn_chr10_0426	15	0.5	2.62263	1	4.90689
xanmn_chr10_0454	43.5	334	-1.73283	1	-2.94076
xanmn_chr14_0133	0.5	47	-2.58593	1	-6.55459
xanmn_chr15_0341	0.5	360	-2.87605	1	-9.49185
fig|1185660.4.peg.1013	2747	7765.5	-2.72362	1	-1.49922
fig|1185660.4.peg.1483	2797	10602.5	-2.29264	1	-1.92245
fig|1185660.4.peg.1580	29059	57298	-2.98464	1	-0.9795
fig|1185660.4.peg.2021	6.5	379.5	-2.44231	1	-5.86752
fig|1185660.4.peg.2164	10.25	579.5	-2.2316	1	-5.82111
fig|1185660.4.peg.2177	12.5	163	-2.15507	1	-3.70487
fig|1185660.4.peg.2201	55.5	552	-2.13603	1	-3.31411
fig|1185660.4.peg.2353	312.5	1137	-2.16336	1	-1.8633
fig|1185660.4.peg.2406	4589.5	88950	-4.24823	1	-4.27659
fig|1185660.4.peg.287	36.5	443	-2.1574	1	-3.60134
fig|1185660.4.peg.3547	196.5	1092	-2.40895	1	-2.47437
fig|1185660.4.peg.3548	314.5	1046.5	-2.76114	1	-1.73444
fig|1185660.4.peg.366	90.5	411.5	-2.26629	1	-2.1849
fig|1185660.4.peg.3731	224	665.5	-2.14043	1	-1.57094
fig|1185660.4.peg.3991	775.5	4857.5	-2.44055	1	-2.64702
fig|1185660.4.peg.4002	301	737.5	-1.71254	1	-1.29288
fig|1185660.4.peg.4187	821.5	9909.5	-6.21615	1	-3.59248
fig|1185660.4.peg.4518	5	73.5	-2.47035	1	-3.87774
fig|1185660.4.peg.696	0.5	74.5	-2.93057	1	-7.21917
xanmn_chr02_0047	38	226.5	-2.0726	1	-2.57544
xanmn_chr03_0520	6.5	169.5	-2.33219	1	-4.7047
xanmn_chr04_0381	31	529	-1.73903	1	-4.09293
xanmn_chr06_0016	290.5	38044.5	-2.9517	1	-7.03301
xanmn_chr06_0506	0.5	3608.5	-4.59078	1	-12.8172
xanmn_chr06_0507	8.5	396	-2.05423	1	-5.54189
xanmn_chr10_0099	295	9955.5	-2.57167	1	-5.07671
xanmn_chr13_0150	26.5	497.5	-2.41472	1	-4.23063
fig|1185660.4.peg.1169	8.5	132	-2.04216	1	-3.95693
fig|1185660.4.peg.1351	4	75	-2.10335	1	-4.22882
fig|1185660.4.peg.1579	472.5	2002	-3.13292	1	-2.08306
fig|1185660.4.peg.1747	76.5	570.5	-2.02094	1	-2.8987
fig|1185660.4.peg.1920	0.5	86	-3.88417	1	-7.42626
fig|1185660.4.peg.2068	517	4109.5	-4.64502	1	-2.99073
fig|1185660.4.peg.2178	6	212.5	-2.10111	1	-5.14636
fig|1185660.4.peg.2292	11.5	741.5	-2.48893	1	-6.01074
fig|1185660.4.peg.2331	186.5	604	-2.04192	1	-1.69537
fig|1185660.4.peg.2949	9	95	-2.08171	1	-3.39993
fig|1185660.4.peg.3048	26.5	598.5	-3.6785	1	-4.49729
fig|1185660.4.peg.3853	137	1793.5	-2.62592	1	-3.71053
fig|1185660.4.peg.3882	85.5	16379.5	-4.35431	1	-7.58175
fig|1185660.4.peg.396	6	93	-2.28967	1	-3.9542
fig|1185660.4.peg.4191	27.5	231	-2.48925	1	-3.07039
fig|1185660.4.peg.4439	5	271	-2.11049	1	-5.76022
xanmn_chr01_0078	17.5	482	-2.11163	1	-4.78361
xanmn_chr03_0773	41.5	818.5	-2.3454	1	-4.3018
xanmn_chr04_0359	23.5	789	-3.91021	1	-5.06929
xanmn_chr06_5014	1137	2474.5	-2.08175	1	-1.1219
xanmn_chr10_0464	47.5	788.5	-5.12335	1	-4.05311
xanmn_chr15_0348	613	1385	-2.09985	1	-1.17593
xanmn_unk12_0055	41	340	-2.11	1	-3.05184
fig|1185660.4.peg.1008	14957	99447	-2.09787	1	-2.73311
fig|1185660.4.peg.1918	0.5	221	-4.74161	1	-8.7879
fig|1185660.4.peg.219	54.5	2848	-3.08081	1	-5.70755
fig|1185660.4.peg.2267	3	320.5	-2.07971	1	-6.73922
fig|1185660.4.peg.2268	3	284	-2.26423	1	-6.56478
fig|1185660.4.peg.2272	8.5	916.5	-2.1234	1	-6.75253
fig|1185660.4.peg.2274	8	549	-2.1275	1	-6.10066
fig|1185660.4.peg.2300	9	520	-2.57938	1	-5.85244
fig|1185660.4.peg.3832	16	1343.5	-4.02716	1	-6.39178
fig|1185660.4.peg.394	12	152	-2.26909	1	-3.66297
fig|1185660.4.peg.4010	186	815.5	-2.60861	1	-2.13238
fig|1185660.4.peg.85	15162.5	66993	-3.1923	1	-2.1435
fig|1185660.4.peg.956	6.75	550.5	-3.19974	1	-6.34971
fig|1185660.4.peg.997	607.5	4746	-4.28159	1	-2.96576
xanmn_chr04_0175	180	955	-2.24727	1	-2.4075
xanmn_chr04_0420	251	3371	-2.24715	1	-3.74742
xanmn_chr12_0071	190.5	1127.5	-2.64628	1	-2.56526
fig|1185660.4.peg.1068	2	38.5	-2.51886	1	-4.26679
fig|1185660.4.peg.1867	12.25	378	-2.26987	1	-4.94753
fig|1185660.4.peg.2301	6.5	402	-2.22906	1	-5.95061
fig|1185660.4.peg.3521	118	919.5	-3.19914	1	-2.96206
fig|1185660.4.peg.3658	74	737	-3.18285	1	-3.31607
fig|1185660.4.peg.3730	64.5	4844	-4.29033	1	-6.23076
fig|1185660.4.peg.4057	765.5	2971	-3.48143	1	-1.95647
fig|1185660.4.peg.4519	2	38.5	-2.51886	1	-4.26679
xanmn_chr04_0384	90.5	527	-2.56777	1	-2.54181
xanmn_chr06_0230	10.5	715.5	-2.12379	1	-6.09049
fig|1185660.4.peg.1139	2769.5	14244.5	-2.55122	1	-2.36271
fig|1185660.4.peg.2066	2.75	683.5	-2.65136	1	-7.95737
fig|1185660.4.peg.2302	5	408.5	-2.51261	1	-6.35226
fig|1185660.4.peg.3542	1.5	331	-3.31214	1	-7.78572
xanmn_chr15_0094	9	237	-2.10568	1	-4.71882
fig|1185660.4.peg.1029	3.5	69	-2.07736	1	-4.30117
fig|1185660.4.peg.1837	480.5	20.5	2.11213	1	4.55084
fig|1185660.4.peg.2258	11.5	1113.5	-2.5232	1	-6.59732
fig|1185660.4.peg.4016	118	1040	-4.16406	1	-3.13972
fig|1185660.4.peg.1144	8904	26647	-3.38236	1	-1.58145
xanmn_chr01_0096	1062.5	11139	-4.38572	1	-3.39008
xanmn_chr09_0128	215	787	-1.70283	1	-1.87203
xanmn_chr15_0327	0.5	134	-4.07981	1	-8.06609
fig|1185660.4.peg.1378	19.5	498.5	-2.73358	1	-4.67605
fig|1185660.4.peg.22	6	176	-2.73055	1	-4.87447
fig|1185660.4.peg.4310	1297.5	7493	-2.72962	1	-2.52981
xanmn_chr03_0369	17	0.5	2.0588	1	5.08746
xanmn_chr04_0400	260.5	2147	-3.06225	1	-3.04297
xanmn_chr04_0407	373.5	2607	-2.63217	1	-2.80321
fig|1185660.4.peg.1600	33	384.5	-2.74042	1	-3.54245
fig|1185660.4.peg.3566	98	1698	-5.06266	1	-4.11491
fig|1185660.4.peg.3729	143	515	-1.68966	1	-1.84856
xanmn_chr16_0013	1115	4119	-3.46629	1	-1.88525
fig|1185660.4.peg.1085	2039.5	9611.5	-1.69176	1	-2.23655
fig|1185660.4.peg.1586	41.5	6422.5	-3.90582	1	-7.27388
fig|1185660.4.peg.3546	119.5	2798	-5.58136	1	-4.54931
fig|1185660.4.peg.518	996	2133.5	-1.69313	1	-1.099
fig|1185660.4.peg.397	9	124.5	-2.73842	1	-3.79008
xanmn_chr03_0335	43.5	473.5	-2.65437	1	-3.44428
xanmn_chr06_0508	122.5	892	-3.86351	1	-2.86426
fig|1185660.4.peg.3844	12	1575	-3.95162	1	-7.03617
xanmn_chr06_0424	0.5	594	-3.35133	1	-10.2143
fig|1185660.4.peg.2278	130.5	785.5	-1.68402	1	-2.58956
fig|1185660.4.peg.2332	207	478	-1.68372	1	-1.20738
fig|1185660.4.peg.3657	17.5	1596	-3.97524	1	-6.51096
fig|1185660.4.peg.3529	42.5	559	-3.41959	1	-3.71731
fig|1185660.4.peg.4270	702.5	1904.5	-3.27357	1	-1.43884
xanmn_chr01_0092	0.5	435.5	-4.71096	1	-9.76653
fig|1185660.4.peg.3036	1682.5	11899	-5.05804	1	-2.82216
fig|1185660.4.peg.2023	3	507	-4.95476	1	-7.40088
fig|1185660.4.peg.2257	7	515.5	-2.00356	1	-6.20247
fig|1185660.4.peg.356	3.5	89.5	-1.74221	1	-4.67646
xanmn_unk12_0054	1413.5	13802.5	-4.72404	1	-3.28759
rRNA-5S	85.5	1843.5	-4.80795	1	-4.43038
fig|1185660.4.peg.2261	5.5	562	-2.00292	1	-6.67499
fig|1185660.4.peg.4553	2.5	186	-3.45435	1	-6.21723
fig|1185660.4.peg.1919	0.5	120.5	-5.20216	1	-7.91289
xanmn_chr11_0191	255	1750	-6.12927	1	-2.77879
pqqA	5986.25	113418	-5.84346	1	-4.24385
fig|1185660.4.peg.1012	3443.5	7308.5	-1.67738	1	-1.0857
fig|1185660.4.peg.3366	60	370	-1.74499	1	-2.62449
xanmn_chr03_0755	41.5	678	-1.99948	1	-4.0301
xanmn_chr13_0052	24.5	477.5	-1.99879	1	-4.28465
fig|1185660.4.peg.3487	141	603	-1.67492	1	-2.09646
fig|1185660.4.peg.3635	16	197	-1.67491	1	-3.62205
fig|1185660.4.peg.2270	4.5	202	-1.74687	1	-5.48829
fig|1185660.4.peg.3925	297	777	-1.99699	1	-1.38745
fig|1185660.4.peg.3762	8.5	262	-1.99627	1	-4.94596
fig|1185660.4.peg.3854	53	392.5	-1.749	1	-2.88863
fig|1185660.4.peg.2293	7	229.5	-1.74952	1	-5.035
fig|1185660.4.peg.2176	193	953	-1.99466	1	-2.30388
xanmn_chr11_0007	61.5	356	-1.67022	1	-2.53322
fig|1185660.4.peg.1214	1.5	65.5	-1.99111	1	-5.44846
fig|1185660.4.peg.2514	5517.5	32175.5	-1.98849	1	-2.54388
fig|1185660.4.peg.2269	6.5	259	-1.75681	1	-5.31637
fig|1185660.4.peg.4304	3192	9988	-1.66375	1	-1.64574
xanmn_chr03_0885	15.5	171	-1.98559	1	-3.46366
xanmn_chr13_0119	26	264	-1.75936	1	-3.34395
xanmn_chr05_0065	133	469	-1.98357	1	-1.81816
fig|1185660.4.peg.3111	5.5	78	-1.76451	1	-3.82597
fig|1185660.4.peg.1010	4222.5	12436.5	-1.65574	1	-1.55841
xanmn_chr03_0017	24	205	-1.97792	1	-3.09452
fig|1185660.4.peg.3676	209	565.5	-1.77297	1	-1.43602
fig|1185660.4.peg.638	8.5	64	-1.7752	1	-2.91254
xanmn_chr03_0898	175.5	676	-1.96885	1	-1.94555
fig|1185660.4.peg.2647	216	1050	-1.96798	1	-2.28129
fig|1185660.4.peg.3523	12	222	-1.96774	1	-4.20945
fig|1185660.4.peg.2265	7	454	-1.96728	1	-6.01919
xanmn_chr10_0519	5.5	45	-1.78152	1	-3.03242
fig|1185660.4.peg.4153	51	220	-1.63883	1	-2.10893
fig|1185660.4.peg.1407	695.5	2156.5	-1.96216	1	-1.63257
fig|1185660.4.peg.1340	13	153	-1.7833	1	-3.55695
fig|1185660.4.peg.4103	361.5	777	-1.63552	1	-1.10392
fig|1185660.4.peg.2047	15214.5	62558.5	-1.7866	1	-2.03976
fig|1185660.4.peg.3840	12.5	217.5	-1.95624	1	-4.12102
fig|1185660.4.peg.3114	8.5	105	-1.63024	1	-3.62678
fig|1185660.4.peg.1935	19	552	-1.7922	1	-4.8606
fig|1185660.4.peg.164	7.5	133.5	-1.793	1	-4.15381
fig|1185660.4.peg.3912	347.5	930	-1.62426	1	-1.42022
fig|1185660.4.peg.3758	12.5	122.5	-1.79762	1	-3.29278
fig|1185660.4.peg.3086	5	262.5	-1.79783	1	-5.71425
fig|1185660.4.peg.1354	273	1286	-1.62142	0.999999	-2.23592
ihfA_	453.5	1200.5	-1.61781	0.999999	-1.40446
fig|1185660.4.peg.4557	16	103	-1.80447	0.999998	-2.6865
xanmn_chr13_0093	7	156	-1.9378	0.999997	-4.47805
fig|1185660.4.peg.1956	22.5	1094	-1.80747	0.999997	-5.60354
fig|1185660.4.peg.4581	22.5	1094	-1.80747	0.999997	-5.60354
xanmn_chr03_0085	114.5	382	-1.61162	0.999995	-1.73823
fig|1185660.4.peg.3112	12	149	-1.80923	0.999995	-3.63421
fig|1185660.4.peg.3109	7.5	81.5	-1.80938	0.999995	-3.44184
fig|1185660.4.peg.2259	6.5	139.5	-1.93454	0.999994	-4.42368
fig|1185660.4.peg.2863	386	1824.5	-1.81312	0.999989	-2.24083
fig|1185660.4.peg.400	13	97.5	-1.60631	0.999987	-2.90689
fig|1185660.4.peg.3502	107	686	-1.93004	0.999986	-2.6806
fig|1185660.4.peg.2273	5	222	-1.81574	0.999983	-5.47249
CcmD	62	311.5	-1.92733	0.999977	-2.32889
fig|1185660.4.peg.3532	12	168.5	-1.81756	0.999976	-3.81164
fig|1185660.4.peg.2978	2213.5	6344	-1.60192	0.999971	-1.51906
fig|1185660.4.peg.1957	15.5	760	-1.92502	0.999965	-5.61566
xanmn_chr03_0286	10	81.5	-1.92474	0.999964	-3.0268
fig|1185660.4.peg.23	8	234	-1.60043	0.999963	-4.87036
fig|1185660.4.peg.1503	160.5	516	-1.82092	0.999958	-1.6848
fig|1185660.4.peg.3282	49	193	-1.59928	0.999955	-1.97775
xanmn_chr04_0205	3.75	124.5	-1.5962	0.999929	-5.05311
xanmn_chr03_0930	46	319	-1.92055	0.999928	-2.79385
fig|1185660.4.peg.639	9	92.5	-1.59307	0.999889	-3.36146
fig|1185660.4.peg.3244	176.5	574	-1.82758	0.999881	-1.70138
fig|1185660.4.peg.163	4.5	109.5	-1.82761	0.99988	-4.60486
fig|1185660.4.peg.1002	3066	14757.5	-1.59173	0.999866	-2.26702
fig|1185660.4.peg.131	6	82	-1.91587	0.999859	-3.77259
fig|1185660.4.peg.1953	1	35.5	-1.50626	0.999831	-5.14975
fig|1185660.4.peg.3970	1	11.5	-1.50417	0.999827	-3.52356
fig|1185660.4.peg.2121	29	110.5	-1.50853	0.999817	-1.92992
fig|1185660.4.peg.3580	185.5	618	-1.58826	0.999791	-1.73619
fig|1185660.4.peg.1009	5636	14829.5	-1.51126	0.999782	-1.39573
fig|1185660.4.peg.1536	8.5	118	-1.51276	0.999751	-3.79518
fig|1185660.4.peg.3185	101.5	373.5	-1.58519	0.999701	-1.87963
fig|1185660.4.peg.2246	2748.5	9540.5	-1.58486	0.999691	-1.79542
fig|1185660.4.peg.1004	4643	16867.5	-1.83542	0.99967	-1.86112
xanmn_chr06_0483	63	273	-1.5162	0.999654	-2.11548
fig|1185660.4.peg.2723	67.5	272.5	-1.58293	0.999618	-2.0133
fig|1185660.4.peg.4011	96.5	318	-1.83802	0.999555	-1.72043
fig|1185660.4.peg.3113	5.5	65.5	-1.52049	0.999481	-3.57399
fig|1185660.4.peg.4582	10.5	603	-1.90518	0.999473	-5.8437
xanmn_chr02_0019	8.5	102	-1.52085	0.999463	-3.58496
xanmn_chr14_0087	20.5	226	-1.57923	0.99945	-3.46263
fig|1185660.4.peg.4260	1867	3144	-1.9043	0.999422	-0.751879
xanmn_chr01_0099	2110	6639	-1.52443	0.999267	-1.65372
fig|1185660.4.peg.2483	14	87	-1.48761	0.999241	-2.63559
fig|1185660.4.peg.3831	14	87	-1.48761	0.999241	-2.63559
fig|1185660.4.peg.1021	2260.5	5241.5	-1.52698	0.999105	-1.21334
fig|1185660.4.peg.3763	7.5	125	-1.48581	0.999105	-4.05889
fig|1185660.4.peg.1278	4	52	-1.52877	0.998984	-3.70044
fig|1185660.4.peg.1176	119	473	-1.41775	0.998967	-1.99088
fig|1185660.4.peg.1283	4	55.5	-1.42124	0.998953	-3.79442
fig|1185660.4.peg.4185	110.5	326.5	-1.41615	0.998947	-1.56304
fig|1185660.4.peg.2220	11	72	-1.42327	0.998911	-2.71049
fig|1185660.4.peg.249	1	22.5	-1.5706	0.998908	-4.49185
xanmn_chr14_0003	122	396	-1.41382	0.998897	-1.69862
fig|1185660.4.peg.2865	3	13	-1.42441	0.998872	-2.11548
fig|1185660.4.peg.2295	23.5	371	-1.53057	0.998856	-3.98069
fig|1185660.4.peg.2067	1237	2713.5	-1.48285	0.99885	-1.13331
xanmn_unk11_0007	2	19	-1.48248	0.998815	-3.24793
xanmn_unk10_0026	66.5	272	-1.56927	0.998812	-2.03218
fig|1185660.4.peg.1934	7.5	182.5	-1.56884	0.99878	-4.60486
fig|1185660.4.peg.2020	3.5	51	-1.56881	0.998778	-3.86507
fig|1185660.4.peg.2976	3514	7278	-1.4269	0.998757	-1.05043
xanmn_chr14_0136	10.25	156.5	-1.4093	0.99873	-3.93247
xanmn_chr03_0309	2	11	-1.40928	0.99873	-2.45943
fig|1185660.4.peg.4552	17	177.5	-1.84953	0.99872	-3.38421
xanmn_chr11_0216	16	117	-1.56796	0.998715	-2.87036
fig|1185660.4.peg.648	7	116	-1.4282	0.998688	-4.05063
xanmn_chr08_5008	894	2209.5	-1.89466	0.998664	-1.30537
fig|1185660.4.peg.2279	241	1069.5	-1.42866	0.998655	-2.14983
fig|1185660.4.peg.95	79	336.5	-1.4291	0.998624	-2.09068
fabG	82	730	-1.42917	0.998619	-3.1542
xanmn_chr11_0228	53	240.5	-1.43001	0.998559	-2.18197
xanmn_chr13_0140	80	266.5	-1.43007	0.998556	-1.73606
xanmn_unk12_0028	7.5	48.5	-1.43013	0.998551	-2.69302
fig|1185660.4.peg.2186	26	104	-1.47941	0.998509	-2
fig|1185660.4.peg.3757	28.5	147	-1.47915	0.998483	-2.36678
xanmn_chr06_0446	59.5	742.5	-1.56405	0.998434	-3.64143
fig|1185660.4.peg.2271	5.5	189.5	-1.53685	0.998402	-5.10662
xanmn_pla04_0007	481	777	-1.40181	0.998368	-0.691878
xanmn_chr03_0464	4	37	-1.53802	0.998326	-3.20945
fig|1185660.4.peg.2951	0.75	10.5	-1.56106	0.998238	-3.80735
fig|1185660.4.peg.2252	14	212.5	-1.4768	0.998228	-3.92396
fig|1185660.4.peg.2151	690	1380	-1.39823	0.998201	-1
fig|1185660.4.peg.3799	4.5	29.5	-1.55879	0.998108	-2.71272
fig|1185660.4.peg.713	41	260.5	-1.47553	0.998088	-2.66759
xanmn_chr03_0005	13	141	-1.29369	0.998076	-3.43911
xanmn_chr03_0319	16	112.5	-1.34691	0.998076	-2.81378
fig|1185660.4.peg.4431	4	50	-1.34674	0.998075	-3.64386
fig|1185660.4.peg.1335	44.5	175.5	-1.34648	0.998072	-1.97959
fig|1185660.4.peg.1569	2328.5	6971	-1.34615	0.998069	-1.58196
fig|1185660.4.peg.431	46.5	172	-1.35417	0.998068	-1.88711
fig|1185660.4.peg.3144	67.5	286.5	-1.29974	0.998068	-2.08558
fig|1185660.4.peg.1936	1	36	-1.8561	0.998067	-5.16993
fig|1185660.4.peg.2070	1	36	-1.8561	0.998067	-5.16993
fig|1185660.4.peg.3089	1	36	-1.8561	0.998067	-5.16993
fig|1185660.4.peg.993	2341	4603.5	-1.35474	0.998063	-0.975606
fig|1185660.4.peg.1772	443	923.5	-1.30031	0.998059	-1.05981
fig|1185660.4.peg.989	5655.5	12502.5	-1.5427	0.998055	-1.14449
xanmn_chr03_0713	61.5	358.5	-1.39407	0.998037	-2.54331
xanmn_chr03_0765	177	548	-1.29105	0.998023	-1.63043
fig|1185660.4.peg.1194	7.5	94.5	-1.35843	0.99802	-3.65535
fig|1185660.4.peg.4556	10.5	63	-1.35863	0.998017	-2.58496
xanmn_chr03_0212	4	29	-1.35976	0.998	-2.85798
fig|1185660.4.peg.2445	2	31.5	-1.34074	0.997989	-3.97728
xanmn_chr11_0241	18.5	195.5	-1.36067	0.997987	-3.40157
fig|1185660.4.peg.1329	29	123.5	-1.3403	0.99798	-2.09039
fig|1185660.4.peg.752	4	32	-1.3624	0.99796	-3
fig|1185660.4.peg.399	15	110.5	-1.5552	0.997956	-2.88101
xanmn_chr03_0209	170	535	-1.28895	0.997955	-1.654
xanmn_chr02_0178	48	251	-1.36315	0.997948	-2.38658
fig|1185660.4.peg.4494	6	31	-1.33843	0.997939	-2.36923
fig|1185660.4.peg.2215	4.5	48.5	-1.36409	0.997933	-3.42999
fig|1185660.4.peg.3544	4.5	76	-1.54616	0.997929	-4.078
fig|1185660.4.peg.2924	10	106	-1.43709	0.997922	-3.40599
fig|1185660.4.peg.2305	34	388	-1.47399	0.997913	-3.51245
fig|1185660.4.peg.526	3	20.5	-1.43729	0.997902	-2.77259
fig|1185660.4.peg.1225	16	129.5	-1.38883	0.997891	-3.01681
fig|1185660.4.peg.3088	2	36	-1.28756	0.997889	-4.16993
fig|1185660.4.peg.619	75.5	272.5	-1.30727	0.997888	-1.85171
xanmn_chr11_0243	1.5	22	-1.55203	0.997885	-3.87447
fig|1185660.4.peg.25	137.5	1180	-1.88677	0.997879	-3.10128
fig|1185660.4.peg.2282	295.5	3362	-1.54956	0.997875	-3.50809
fig|1185660.4.peg.4517	4.5	90	-1.88663	0.997865	-4.32193
fig|1185660.4.peg.1016	1372	3668	-1.36919	0.99786	-1.41871
fig|1185660.4.peg.4015	13	102	-1.3866	0.997849	-2.97199
fig|1185660.4.peg.2480	0.5	7.5	-1.3859	0.99784	-3.90689
xanmn_chr03_0705	214	736.5	-1.3095	0.997826	-1.78307
fig|1185660.4.peg.2297	14.5	142.5	-1.30984	0.997816	-3.29684
fig|1185660.4.peg.2327	123	360.5	-1.37446	0.99781	-1.55134
fig|1185660.4.peg.1043	6267	14110.5	-1.88603	0.997806	-1.17092
fig|1185660.4.peg.4484	146	762	-1.37498	0.997806	-2.38382
fig|1185660.4.peg.1138	680	1548	-1.38234	0.997805	-1.1868
fig|1185660.4.peg.63	5	36	-1.37512	0.997805	-2.848
fig|1185660.4.peg.3659	11	89.5	-1.33288	0.997802	-3.02438
fig|1185660.4.peg.3322	18	83.5	-1.37604	0.997801	-2.21378
fig|1185660.4.peg.1994	35	145	-1.38133	0.997799	-2.05063
fig|1185660.4.peg.2203	317	1082	-1.33236	0.99779	-1.77115
fig|1185660.4.peg.525	2	14.5	-1.33164	0.997773	-2.85798
xanmn_chr06_0471	0.5	21.25	-1.31208	0.997758	-5.40939
fig|1185660.4.peg.3665	2297	8048	-1.88535	0.997741	-1.80888
fig|1185660.4.peg.2276	9.5	161.5	-1.43931	0.997693	-4.08746
xanmn_chr10_0324	87	422.5	-1.31728	0.997661	-2.27986
fig|1185660.4.peg.2195	0.5	2	-1.31737	0.99766	-2
xanmn_chr13_0297	0.5	2	-1.31737	0.99766	-2
fig|1185660.4.peg.2809	37	199	-1.3252	0.997656	-2.42717
fig|1185660.4.peg.1274	157.5	550	-1.31802	0.997653	-1.80408
fig|1185660.4.peg.2900	6.5	41.5	-1.32284	0.997639	-2.6746
fig|1185660.4.peg.3661	148.5	400.5	-1.32124	0.997636	-1.43134
fig|1185660.4.peg.4147	190	441	-1.32161	0.997636	-1.21478
xanmn_chr14_0017	87.5	328	-1.32217	0.997635	-1.90634
fig|1185660.4.peg.3885	14	302	-1.44018	0.997605	-4.43105
fig|1185660.4.peg.4018	35	130.5	-1.28265	0.997595	-1.89862
fig|1185660.4.peg.868	593.5	1099	-1.28237	0.997574	-0.888871
fig|1185660.4.peg.2296	22.5	206.5	-1.28196	0.997544	-3.19814
xanmn_chr03_0715	9	162.5	-1.44167	0.997452	-4.17437
fig|1185660.4.peg.2948	7	60	-1.44238	0.99738	-3.09954
fig|1185660.4.peg.1197	2.5	31	-1.44242	0.997377	-3.63227
fig|1185660.4.peg.3685	40.5	160	-1.21924	0.99737	-1.98208
fig|1185660.4.peg.2119	21.5	77.5	-1.21892	0.997367	-1.84986
fig|1185660.4.peg.3565	29.5	169.5	-1.22306	0.997362	-2.5225
xanmn_chr10_0400	63.5	209.5	-1.21803	0.997358	-1.72212
xanmn_chr08_0078	68	203.5	-1.22365	0.997357	-1.58142
fig|1185660.4.peg.3511	4	30	-1.21738	0.997351	-2.90689
xanmn_chr04_5005	102.5	295.5	-1.21722	0.997349	-1.52753
fig|1185660.4.peg.2298	43	374.5	-1.22497	0.997343	-3.12256
fig|1185660.4.peg.1537	6	90	-1.22642	0.997316	-3.90689
fig|1185660.4.peg.1005	3473.5	8485.5	-1.21512	0.99731	-1.28861
fig|1185660.4.peg.751	5.5	30.5	-1.21468	0.9973	-2.47131
fig|1185660.4.peg.4256	335	597	-1.22748	0.997297	-0.83357
fig|1185660.4.peg.2275	11.5	527	-1.8799	0.997297	-5.5181
fig|1185660.4.peg.992	3250.5	9682	-1.87988	0.997295	-1.57464
xanmn_chr03_0788	293	1972.5	-1.86505	0.997286	-2.75105
fig|1185660.4.peg.2968	376	622	-1.21182	0.997212	-0.726182
fig|1185660.4.peg.2507	318	557	-1.21157	0.997203	-0.808651
xanmn_chr03_0219	5	45.5	-1.21062	0.997167	-3.18587
xanmn_chr03_0851	130.5	342	-1.23205	0.997162	-1.38995
fig|1185660.4.peg.4425	11.5	78	-1.23251	0.997146	-2.76184
fig|1185660.4.peg.2380	9	170	-1.46671	0.99714	-4.23947
fig|1185660.4.peg.3095	32.5	136.5	-1.20995	0.997135	-2.07039
fig|1185660.4.peg.365	26.5	92.5	-1.23323	0.997121	-1.80346
xanmn_chr05_0129	23.5	128.5	-1.44519	0.997114	-2.45104
fig|1185660.4.peg.2280	129.5	499	-1.20902	0.99709	-1.94609
fig|1185660.4.peg.2187	328.5	990	-1.86946	0.997087	-1.59154
xanmn_chr06_0182	1.75	40	-1.27598	0.997064	-4.51457
fig|1185660.4.peg.2569	3	81.5	-1.8711	0.997047	-4.76377
fig|1185660.4.peg.2264	14	677	-1.87243	0.997046	-5.59566
fig|1185660.4.peg.438	53.5	251	-1.23674	0.996972	-2.23008
fig|1185660.4.peg.882	11.5	63.5	-1.20665	0.996958	-2.46512
fig|1185660.4.peg.3561	1.5	19	-1.20659	0.996954	-3.66297
fig|1185660.4.peg.950	12.75	156	-1.23772	0.996926	-3.61298
fig|1185660.4.peg.4009	67	244.5	-1.27424	0.99692	-1.8676
fig|1185660.4.peg.3605	149	412.5	-1.23849	0.996891	-1.46908
xanmn_chr03_0223	6	37	-1.27385	0.996889	-2.62449
fig|1185660.4.peg.4438	5	62.5	-1.46323	0.996862	-3.64386
xanmn_chr11_0060	15.5	83	-1.20471	0.996832	-2.42084
fig|1185660.4.peg.1976	74.5	229	-1.04972	0.996829	-1.62004
xanmn_chr06_0486	41.5	164	-1.04848	0.996829	-1.98251
fig|1185660.4.peg.505	121.5	345.5	-1.04802	0.996826	-1.50773
fig|1185660.4.peg.3330	8.5	41.5	-1.04798	0.996825	-2.28758
xanmn_chr06_0099	3	15.5	-1.0475	0.996822	-2.36923
xanmn_chr12_0089	1	3	-1.04698	0.996818	-1.58496
fig|1185660.4.peg.3315	36	160	-1.04555	0.996791	-2.152
fig|1185660.4.peg.2285	88	408.5	-1.05303	0.996782	-2.21476
xanmn_unk10_0047	9	61	-1.05333	0.996775	-2.76081
fig|1185660.4.peg.2979	6548.5	14688	-1.20379	0.996764	-1.1654
fig|1185660.4.peg.1933	14.5	88.5	-1.24101	0.996764	-2.60962
fig|1185660.4.peg.3091	14.5	88.5	-1.24101	0.996764	-2.60962
fig|1185660.4.peg.3527	14.5	88.5	-1.24101	0.996764	-2.60962
fig|1185660.4.peg.4554	14.5	88.5	-1.24101	0.996764	-2.60962
xanmn_chr12_0054	2	6	-1.05434	0.996749	-1.58496
fig|1185660.4.peg.1000	3263.5	5893.5	-1.04355	0.996737	-0.852705
fig|1185660.4.peg.1802	426.5	665	-1.05555	0.996709	-0.640809
fig|1185660.4.peg.132	29.5	119	-1.0426	0.996697	-2.01217
fig|1185660.4.peg.770	33.5	191.5	-1.45152	0.996692	-2.51511
xanmn_chr10_0433	51	193	-1.45992	0.99668	-1.92003
fig|1185660.4.peg.3727	477	1274.5	-1.45936	0.996656	-1.41787
fig|1185660.4.peg.456	733	1128.5	-1.04143	0.996648	-0.622521
fig|1185660.4.peg.2611	709	1140.5	-1.04126	0.996641	-0.685809
fig|1185660.4.peg.2368	17	196.5	-1.4534	0.996622	-3.53092
xanmn_chr06_0476	1	6	-1.0578	0.996621	-2.58496
xanmn_chr15_0076	167	431	-1.24387	0.996618	-1.36784
fig|1185660.4.peg.4452	10	85.5	-1.45403	0.996614	-3.09592
fig|1185660.4.peg.2592	2153	6927	-1.45735	0.996611	-1.68588
fig|1185660.4.peg.2253	2.5	87.5	-1.45617	0.996593	-5.12928
fig|1185660.4.peg.3855	46.5	264	-1.2449	0.996566	-2.50524
fig|1185660.4.peg.2497	122.5	336.5	-1.03962	0.996554	-1.45782
fig|1185660.4.peg.3417	573	1204	-1.20114	0.996553	-1.07123
xanmn_chr06_0376	11.5	77	-1.05941	0.996546	-2.74322
fig|1185660.4.peg.432	12	70.5	-1.24536	0.996543	-2.55459
fig|1185660.4.peg.274	482.5	797.5	-1.0394	0.996541	-0.724956
fig|1185660.4.peg.3818	30.5	114.5	-1.05961	0.996537	-1.90847
xanmn_pla01_0001	1135.5	1641	-1.24566	0.996528	-0.531248
xanmn_chr03_0508	0.5	9.5	-1.24574	0.996524	-4.24793
xanmn_chr15_0236	12.5	41	-1.03896	0.996516	-1.7137
fig|1185660.4.peg.651	30.5	103.5	-1.24626	0.996498	-1.76275
fig|1185660.4.peg.4344	326	611.5	-1.26825	0.99648	-0.907481
fig|1185660.4.peg.3942	1	8.5	-1.03831	0.996479	-3.08746
fig|1185660.4.peg.4437	3.5	34	-1.24696	0.996463	-3.28011
xanmn_unk08_0006	5.5	57.5	-1.03738	0.996418	-3.38606
fig|1185660.4.peg.1200	7.5	52.5	-1.24804	0.996415	-2.80735
fig|1185660.4.peg.1212	3	16.5	-1.03694	0.996388	-2.45943
fig|1185660.4.peg.2407	515.5	945.5	-1.0628	0.996377	-0.875105
fig|1185660.4.peg.3920	20	93.5	-1.19901	0.996365	-2.22497
xanmn_chr06_0497	0.5	5	-1.03652	0.99636	-3.32193
xanmn_chr05_0006	50	212	-1.2499	0.996333	-2.08406
xanmn_chr14_0028	7.5	29.5	-1.19853	0.996319	-1.97575
xanmn_chr02_0131	8	54.5	-1.25064	0.996307	-2.76818
xanmn_chr03_0230	3114.5	5011	-1.26498	0.996306	-0.686098
fig|1185660.4.peg.4096	4	38	-1.06418	0.996306	-3.24793
fig|1185660.4.peg.1950	1	15.5	-1.25067	0.996306	-3.9542
fig|1185660.4.peg.1955	3	43	-1.25075	0.996303	-3.8413
fig|1185660.4.peg.3087	3	43	-1.25075	0.996303	-3.8413
fig|1185660.4.peg.4583	3	43	-1.25075	0.996303	-3.8413
fig|1185660.4.peg.3921	9	57	-1.25099	0.996294	-2.66297
xanmn_chr03_0277	37.5	153.5	-1.25124	0.996285	-2.03328
fig|1185660.4.peg.1100	20	111.5	-1.26371	0.99625	-2.47897
fig|1185660.4.peg.1153	10.5	61	-1.03491	0.996248	-2.53842
fig|1185660.4.peg.4528	19	59	-1.06534	0.996246	-1.63472
xanmn_chr03_0603	79	216	-1.03488	0.996246	-1.45111
xanmn_chr08_0015	4	35.5	-1.06582	0.996221	-3.14975
xanmn_unk08_0007	3	36.5	-1.25333	0.996219	-3.60486
fig|1185660.4.peg.1207	12.5	52.5	-1.26177	0.996196	-2.07039
fig|1185660.4.peg.3898	367.5	740	-1.25574	0.996169	-1.00978
fig|1185660.4.peg.2402	110.5	341.5	-1.25618	0.996165	-1.62784
xanmn_pla01_0004	110.5	903	-1.25863	0.996153	-3.03068
fig|1185660.4.peg.1678	18.25	384.5	-1.25828	0.99615	-4.39702
fig|1185660.4.peg.1282	4	12.5	-1.03354	0.996146	-1.64386
fig|1185660.4.peg.1595	3	22	-1.03344	0.996138	-2.87447
xanmn_chr13_0303	1.75	22.5	-1.06838	0.996097	-3.6845
fig|1185660.4.peg.2868	12	49	-1.03262	0.996077	-2.02975
xanmn_chr02_0125	18.5	89.5	-1.19563	0.996036	-2.27436
fig|1185660.4.peg.1001	4092.5	8348.5	-1.07104	0.995984	-1.02853
fig|1185660.4.peg.3538	4.5	43	-1.19483	0.995954	-3.25634
fig|1185660.4.peg.337	260	18	1.28461	0.995824	3.85244
fig|1185660.4.peg.3097	2.5	18.5	-1.07653	0.995817	-2.88753
fig|1185660.4.peg.2810	6.5	65	-1.07683	0.99581	-3.32193
fig|1185660.4.peg.611	1.5	12	-1.07749	0.995798	-3
fig|1185660.4.peg.3842	14	62	-1.09527	0.995797	-2.14684
fig|1185660.4.peg.2859	78.5	225	-1.09391	0.995794	-1.51916
fig|1185660.4.peg.1196	5	35.5	-1.09827	0.995792	-2.82782
fig|1185660.4.peg.362	6	46.5	-1.0925	0.995787	-2.9542
fig|1185660.4.peg.84	820.5	1600	-1.09172	0.995783	-0.963497
fabH_	664.5	1358	-1.09069	0.995776	-1.03114
xanmn_chr13_0323	11.5	73	-1.08925	0.995767	-2.66626
fig|1185660.4.peg.1033	97	275	-1.08917	0.995766	-1.50337
xanmn_chr14_0088	9.5	40.5	-1.08089	0.995757	-2.09192
fabH3_	135.5	640	-1.08581	0.995748	-2.23978
fig|1185660.4.peg.3656	12	67	-1.08378	0.995746	-2.48113
fig|1185660.4.peg.1368	129	286.5	-1.08374	0.995746	-1.15116
fig|1185660.4.peg.2254	3.5	30.5	-1.08365	0.995746	-3.12338
fig|1185660.4.peg.999	14539	30097	-1.08335	0.995746	-1.04969
fig|1185660.4.peg.847	883	1539.5	-1.08282	0.995746	-0.801977
fig|1185660.4.peg.2848	17.5	102	-1.02823	0.99574	-2.54314
xanmn_chr03_0320	3.5	15	-1.10267	0.995732	-2.09954
fig|1185660.4.peg.2381	12	49.5	-1.10471	0.995679	-2.04439
fig|1185660.4.peg.3316	20.5	123	-1.10582	0.995637	-2.58496
fig|1185660.4.peg.3367	3100.5	5154	-1.02623	0.995592	-0.733192
fig|1185660.4.peg.1019	1402	2912	-1.19114	0.995565	-1.05452
fig|1185660.4.peg.60	7	46	-1.10782	0.995555	-2.71621
fig|1185660.4.peg.2202	59	162.5	-1.02552	0.995541	-1.46165
fig|1185660.4.peg.4193	2.5	13.5	-1.02473	0.995486	-2.43296
fig|1185660.4.peg.836	15	63.5	-1.19013	0.995457	-2.08179
fig|1185660.4.peg.1937	3	34.5	-1.11024	0.995421	-3.52356
fig|1185660.4.peg.2919	4	15.5	-1.02361	0.995411	-1.9542
xanmn_chr03_0504	4	13.5	-1.11052	0.995405	-1.75489
fig|1185660.4.peg.2921	64	174.5	-1.11089	0.99538	-1.44708
fig|1185660.4.peg.2219	3.5	34	-1.18907	0.995343	-3.28011
fig|1185660.4.peg.3110	2	21.5	-1.11143	0.995342	-3.42626
fig|1185660.4.peg.1218	6	46.5	-1.11223	0.995286	-2.9542
fig|1185660.4.peg.3847	6	46.5	-1.11223	0.995286	-2.9542
xanmn_chr03_0300	9.5	40	-1.11379	0.995169	-2.074
fig|1185660.4.peg.2122	24	65	-1.01911	0.995154	-1.43741
fig|1185660.4.peg.4100	21.5	75	-1.01729	0.995073	-1.80255
xanmn_chr05_0276	0.5	12.25	-1.11496	0.995069	-4.61471
fig|1185660.4.peg.925	36.5	114	-1.01628	0.995032	-1.64307
fig|1185660.4.peg.2556	647.5	1185	-1.11591	0.994987	-0.871935
fig|1185660.4.peg.1901	206.5	410.5	-1.01477	0.994981	-0.99124
fig|1185660.4.peg.3444	218	445.5	-1.11696	0.994886	-1.0311
xanmn_chr06_0298	77	183	-1.01081	0.994882	-1.24891
xanmn_chr03_0594	16	81.5	-1.01013	0.994868	-2.34873
fig|1185660.4.peg.4326	232	484	-1.11732	0.994851	-1.06088
fig|1185660.4.peg.4491	4.5	28.5	-1.00563	0.994819	-2.66297
xanmn_chr02_0104	149.5	388.5	-1.00553	0.994818	-1.37777
fig|1185660.4.peg.435	14	61.5	-1.00452	0.99481	-2.13516
fig|1185660.4.peg.2405	182	441	-1.1178	0.994805	-1.27684
fig|1185660.4.peg.2542	81	267	-1.00269	0.994797	-1.72085
fig|1185660.4.peg.724	30.5	79.5	-1.00202	0.994793	-1.38215
fig|1185660.4.peg.4432	7.5	70.5	-1.11805	0.99478	-3.23266
fig|1185660.4.peg.256	42.5	166	-1.11806	0.994779	-1.96565
fig|1185660.4.peg.1538	8	69.5	-0.998608	0.994761	-3.11894
fig|1185660.4.peg.3648	113	287	-0.998586	0.994761	-1.34473
fig|1185660.4.peg.2213	10.5	31.5	-0.998517	0.99476	-1.58496
fig|1185660.4.peg.4196	14	44.5	-0.995192	0.994702	-1.66838
xanmn_chr13_0031	16	65.5	-0.994902	0.994696	-2.03342
xanmn_chr05_0157	15.5	75.5	-1.11897	0.994688	-2.28421
fig|1185660.4.peg.1932	5	41	-0.992865	0.994641	-3.03562
xanmn_chr11_0170	14	77	-0.992063	0.994612	-2.45943
fig|1185660.4.peg.1724	1.5	9	-0.991558	0.994594	-2.58496
fig|1185660.4.peg.2505	129.5	374.5	-1.11996	0.994582	-1.53201
xanmn_unk11_0016	12.75	102.5	-0.990824	0.994568	-3.00705
fig|1185660.4.peg.1482	3039.5	5856.5	-1.12023	0.994553	-0.946205
fig|1185660.4.peg.499	2	6.5	-0.990125	0.994535	-1.70044
fig|1185660.4.peg.2947	23.5	87.5	-1.12061	0.994513	-1.89662
xanmn_chr05_0277	2	14	-0.988125	0.994437	-2.80735
fig|1185660.4.peg.1136	60.5	256	-1.17847	0.994281	-2.08114
fig|1185660.4.peg.3721	314	637.5	-0.985583	0.99427	-1.02166
catB	4.5	20	-0.985043	0.994233	-2.152
fig|1185660.4.peg.3165	30	104.5	-1.12337	0.994206	-1.80047
xanmn_unk09_0023	2.5	20	-1.17746	0.99419	-3
fig|1185660.4.peg.1961	4.5	60.5	-1.17688	0.99414	-3.74894
xanmn_chr06_5016	8.5	36.5	-0.983725	0.994122	-2.10236
fig|1185660.4.peg.4013	43.5	183	-0.98344	0.994098	-2.07276
fig|1185660.4.peg.4488	4.5	20.5	-0.982602	0.994027	-2.18763
fig|1185660.4.peg.3735	647	1122	-1.17533	0.99401	-0.794235
fig|1185660.4.peg.1588	30.5	136	-1.12536	0.99398	-2.15673
fig|1185660.4.peg.872	31	122.5	-1.17378	0.993883	-1.98244
fig|1185660.4.peg.3726	457	913	-0.980633	0.993831	-0.998421
fig|1185660.4.peg.1299	110.5	303	-1.17274	0.993802	-1.45527
fig|1185660.4.peg.1931	3.5	22.5	-0.980275	0.993795	-2.6845
fig|1185660.4.peg.3092	3.5	22.5	-0.980275	0.993795	-2.6845
fig|1185660.4.peg.4555	3.5	22.5	-0.980275	0.993795	-2.6845
fig|1185660.4.peg.2218	4	23	-0.980193	0.993787	-2.52356
fig|1185660.4.peg.507	5.5	35.5	-1.12723	0.993766	-2.69032
fig|1185660.4.peg.3761	16.5	99.5	-1.17191	0.993737	-2.59223
fig|1185660.4.peg.1524	4.5	32	-0.979644	0.993731	-2.83007
xanmn_chr02_0213	27	93.5	-0.978901	0.993643	-1.79201
xanmn_chr03_0918	18.5	55	-0.978882	0.993641	-1.57191
fig|1185660.4.peg.3045	79	207.5	-1.12852	0.993625	-1.39319
fig|1185660.4.peg.3812	192	371.5	-1.16996	0.993593	-0.952256
fig|1185660.4.peg.4511	37.5	127	-1.16994	0.993592	-1.75987
fig|1185660.4.peg.932	16.5	57	-1.16966	0.993571	-1.7885
fig|1185660.4.peg.4229	38	132	-0.9782	0.993558	-1.79647
fig|1185660.4.peg.3083	66	211.5	-1.16938	0.993551	-1.68012
fig|1185660.4.peg.4038	7.5	50.5	-0.97681	0.99339	-2.75132
fig|1185660.4.peg.3005	585.5	1132	-1.16672	0.993366	-0.951133
fig|1185660.4.peg.3841	22	89.5	-0.976577	0.993359	-2.02438
fig|1185660.4.peg.3341	13.5	57	-1.16653	0.993353	-2.078
fig|1185660.4.peg.2281	39	231	-1.13112	0.99335	-2.56635
fig|1185660.4.peg.134	8	60	-1.16519	0.993264	-2.90689
xanmn_chr15_0373	3	10	-1.16509	0.993258	-1.73697
fig|1185660.4.peg.1494	8	47.5	-1.13223	0.993238	-2.56986
fig|1185660.4.peg.2099	14	49	-1.13224	0.993237	-1.80735
fig|1185660.4.peg.813	493	861	-0.975025	0.993145	-0.804426
fig|1185660.4.peg.1926	89	289	-1.16308	0.993129	-1.69919
fig|1185660.4.peg.1709	24	106.5	-1.13387	0.993087	-2.14975
fig|1185660.4.peg.3902	33	106	-1.13443	0.993039	-1.68353
xanmn_chr12_0039	51.5	154.5	-1.16113	0.993011	-1.58496
fig|1185660.4.peg.3217	6021	16252.5	-1.16077	0.992989	-1.43259
fig|1185660.4.peg.4237	314	506	-0.973867	0.992985	-0.688373
fig|1185660.4.peg.4179	34.5	105	-0.973624	0.992948	-1.60572
fig|1185660.4.peg.355	2	25	-1.15943	0.992914	-3.64386
fig|1185660.4.peg.3649	95.5	241	-1.1586	0.992868	-1.33546
fig|1185660.4.peg.1011	4674.5	9386	-1.13728	0.992821	-1.0057
xanmn_chr13_0256	73	207.5	-1.13794	0.992775	-1.50714
fig|1185660.4.peg.3497	253	687	-1.13881	0.992724	-1.44117
fig|1185660.4.peg.1530	21.5	74.5	-1.15513	0.992698	-1.7929
fig|1185660.4.peg.2856	387.5	718	-1.15478	0.992684	-0.889788
fig|1185660.4.peg.2037	571.5	1004	-1.1543	0.992666	-0.812934
fig|1185660.4.peg.1671	151	1019	-1.15334	0.99263	-2.75453
fig|1185660.4.peg.1839	289.5	55.5	1.32633	0.992624	2.383
fig|1185660.4.peg.3104	213.5	651.5	-1.15296	0.992616	-1.60953
fig|1185660.4.peg.2260	8	99.5	-1.15054	0.992546	-3.63662
fig|1185660.4.peg.1959	7.5	92.5	-1.14335	0.992541	-3.62449
fig|1185660.4.peg.4210	47	161	-1.14371	0.99253	-1.77633
xanmn_chr03_0965	68	267.5	-1.14947	0.99252	-1.97593
fig|1185660.4.peg.122	6.5	37	-1.14468	0.992516	-2.50901
xanmn_chr03_0297	11.5	52.5	-0.968392	0.992104	-2.19068
xanmn_chr03_0245	7.5	25	-0.967378	0.991922	-1.73697
fig|1185660.4.peg.4226	66	196.5	-0.966878	0.991833	-1.57399
xanmn_chr11_0200	3	20.5	-0.966798	0.991819	-2.77259
fig|1185660.4.peg.135	7	36.5	-0.966774	0.991815	-2.38247
xanmn_chr09_5004	35.5	152	-0.966534	0.991772	-2.09818
fig|1185660.4.peg.4464	380.5	720.5	-0.966091	0.991693	-0.921102
fig|1185660.4.peg.3178	71	181	-0.965731	0.991629	-1.3501
fig|1185660.4.peg.1017	3142.5	5680.5	-0.962266	0.99098	-0.854105
fig|1185660.4.peg.1219	9	42	-0.957714	0.990112	-2.22239
fig|1185660.4.peg.1279	30.5	111	-0.957533	0.990078	-1.86368
fig|1185660.4.peg.2496	69	211	-0.95634	0.989856	-1.61257
xanmn_chr03_0232	50.5	119	-0.82621	0.98979	-1.23661
xanmn_chr06_0504	60	178.5	-0.826099	0.989789	-1.57289
fig|1185660.4.peg.4075	16	46	-0.824874	0.989782	-1.52356
xanmn_chr03_0143	24	74	-0.824688	0.98978	-1.62449
fig|1185660.4.peg.3106	22.5	73	-0.824139	0.989777	-1.69797
fig|1185660.4.peg.2786	841.5	1178	-0.828535	0.989765	-0.485304
fig|1185660.4.peg.1684	35	82	-0.828912	0.98976	-1.22827
xanmn_chr02_0275	12.5	36.5	-0.821858	0.98974	-1.54597
fig|1185660.4.peg.3973	5	19.5	-0.829741	0.989739	-1.96347
fig|1185660.4.peg.2601	583	1058.5	-0.830028	0.989731	-0.860453
fig|1185660.4.peg.652	102.5	221	-0.820871	0.989721	-1.10842
fig|1185660.4.peg.1519	197	370	-0.83045	0.989719	-0.90933
fig|1185660.4.peg.3972	2	16	-0.830463	0.989718	-3
xanmn_chr15_0347	9.5	43.5	-0.830951	0.989705	-2.19502
xanmn_chr05_0020	84	169	-0.831148	0.989699	-1.00856
fig|1185660.4.peg.4409	448	683.5	-0.831472	0.98969	-0.609443
fig|1185660.4.peg.1593	52.5	137.5	-0.831628	0.989685	-1.38904
fig|1185660.4.peg.2662	52.5	137.5	-0.831628	0.989685	-1.38904
fig|1185660.4.peg.2644	24	82.5	-0.818308	0.989639	-1.78136
fig|1185660.4.peg.2217	2	10.5	-0.81807	0.989631	-2.39232
fig|1185660.4.peg.1539	6	44.5	-0.83313	0.989615	-2.89077
fig|1185660.4.peg.2120	27	64	-0.833183	0.989612	-1.24511
fig|1185660.4.peg.1986	16	44	-0.83378	0.989583	-1.45943
fig|1185660.4.peg.1777	840	1694.5	-0.816932	0.989582	-1.0124
fig|1185660.4.peg.1940	3	7	-0.816525	0.989564	-1.22239
fig|1185660.4.peg.4522	2.5	11	-0.815655	0.989524	-2.1375
fig|1185660.4.peg.719	78	162	-0.815509	0.989517	-1.05445
fig|1185660.4.peg.988	3282.5	5508.5	-0.835019	0.989512	-0.746865
fig|1185660.4.peg.441	12	35.5	-0.835131	0.989504	-1.56478
fig|1185660.4.peg.1209	29	82.5	-0.814499	0.989465	-1.50834
fig|1185660.4.peg.4521	1.5	8	-0.835932	0.989446	-2.41504
fig|1185660.4.peg.1954	2.5	13	-0.836263	0.989422	-2.37851
fig|1185660.4.peg.587	29	78	-0.813641	0.989417	-1.42742
fig|1185660.4.peg.1280	12.5	45.5	-0.813573	0.989414	-1.86394
fig|1185660.4.peg.2128	16	40.5	-0.813448	0.989407	-1.33985
xanmn_chr14_0066	12.5	33	-0.813203	0.989393	-1.40054
xanmn_chr02_0219	156.5	395	-0.953786	0.989391	-1.33569
fig|1185660.4.peg.616	13.5	42.5	-0.836737	0.989388	-1.6545
xanmn_chr03_0463	5.5	30	-0.813093	0.989387	-2.44746
fig|1185660.4.peg.738	4	12.5	-0.812906	0.989376	-1.64386
fig|1185660.4.peg.3093	10	29.5	-0.812605	0.98936	-1.56071
MFS_transporter	3	11.5	-0.837341	0.989344	-1.9386
fig|1185660.4.peg.3886	3	11.5	-0.837341	0.989344	-1.9386
fig|1185660.4.peg.4026	104	236	-0.811125	0.989265	-1.1822
fig|1185660.4.peg.1951	2.5	10.5	-0.811106	0.989264	-2.07039
fig|1185660.4.peg.4271	248	424.5	-0.810341	0.989213	-0.775424
fabG2_	17	80	-0.83895	0.989194	-2.23447
fig|1185660.4.peg.1478	126	258	-0.809889	0.989183	-1.03395
fig|1185660.4.peg.4424	9	36.5	-0.809549	0.989161	-2.0199
fig|1185660.4.peg.2862	17.5	61	-0.840325	0.989059	-1.80145
fig|1185660.4.peg.3416	518.5	942.5	-0.951803	0.989045	-0.862149
fig|1185660.4.peg.1555	197	359.5	-0.840733	0.98901	-0.867796
fig|1185660.4.peg.4466	53	117	-0.841038	0.988974	-1.14244
pqqD	5	38	-0.841508	0.988917	-2.926
fig|1185660.4.peg.3311	2	6	-0.804942	0.988792	-1.58496
fig|1185660.4.peg.917	83.5	190.5	-0.80467	0.988769	-1.18994
fig|1185660.4.peg.360	5	21	-0.94901	0.9886	-2.07039
fig|1185660.4.peg.3535	9	39	-0.947709	0.988416	-2.11548
xanmn_chr03_0977	13.5	48.5	-0.800227	0.988343	-1.84503
xanmn_chr15_0349	1.75	12	-0.799979	0.988317	-2.77761
xanmn_chr15_0173	15	98.5	-0.946832	0.988294	-2.71516
xanmn_chr03_0456	283	666.5	-0.846153	0.988274	-1.2358
xanmn_chr03_0729	19.5	50.5	-0.846674	0.988187	-1.37281
fig|1185660.4.peg.4420	71	176.5	-0.944889	0.988049	-1.31378
xanmn_chr10_0311	300	483	-0.797036	0.987995	-0.687061
xanmn_chr15_0095	7	36	-0.944386	0.98799	-2.36257
fig|1185660.4.peg.2873	1476	1912	-0.943963	0.98794	-0.37339
fig|1185660.4.peg.3927	4	18.5	-0.848902	0.987811	-2.20945
xanmn_chr03_0938	1	3.5	-0.942355	0.987775	-1.80735
fig|1185660.4.peg.2287	49.5	179	-0.849554	0.98769	-1.85446
fig|1185660.4.peg.1247	3	17	-0.941124	0.987663	-2.5025
fig|1185660.4.peg.2323	14	48	-0.941076	0.987658	-1.77761
xanmn_chr05_0268	2.5	21	-0.940696	0.987624	-3.07039
fig|1185660.4.peg.352	16.5	63.5	-0.940645	0.987619	-1.94429
xanmn_chr01_0098	0.5	3.5	-0.793808	0.987606	-2.80735
fig|1185660.4.peg.2936	13.5	63.5	-0.79354	0.987572	-2.2338
xanmn_chr13_0302	0.5	7.25	-0.93985	0.987561	-3.85798
fig|1185660.4.peg.34	10	43	-0.792857	0.987487	-2.10434
fig|1185660.4.peg.3531	43	132.5	-0.936791	0.987373	-1.62358
fig|1185660.4.peg.3798	10	65	-0.934347	0.987273	-2.70044
xanmn_chr03_0311	25	94.5	-0.932516	0.987226	-1.91839
fig|1185660.4.peg.1771	276	451.5	-0.932287	0.98722	-0.710058
fig|1185660.4.peg.1392	61	142.5	-0.931136	0.987205	-1.22408
fig|1185660.4.peg.2504	79	208	-0.930955	0.987203	-1.39666
xanmn_chr15_0333	1.5	9.5	-0.928926	0.987183	-2.66297
fig|1185660.4.peg.3598	635	885.5	-0.928508	0.987182	-0.479736
fig|1185660.4.peg.2691	107	228.5	-0.928474	0.987182	-1.09458
fig|1185660.4.peg.4542	3398.5	6447.5	-0.9228	0.98718	-0.923842
fig|1185660.4.peg.1352	4	16	-0.925515	0.98718	-2
fig|1185660.4.peg.2403	663.5	1426.5	-0.925881	0.98718	-1.10431
fig|1185660.4.peg.4558	15.5	40	-0.922267	0.987179	-1.36773
fig|1185660.4.peg.888	20	73.5	-0.922025	0.987179	-1.87774
fig|1185660.4.peg.4148	423.5	852	-0.852284	0.987171	-1.00849
fig|1185660.4.peg.3994	248	463.5	-0.920198	0.987168	-0.902229
fig|1185660.4.peg.955	49	145.5	-0.919916	0.987165	-1.57017
fig|1185660.4.peg.2072	11.5	51.5	-0.919261	0.987157	-2.16294
fig|1185660.4.peg.3703	82	229.5	-0.918307	0.987147	-1.4848
xanmn_chr13_0180	9.5	32.5	-0.91729	0.987123	-1.77444
fig|1185660.4.peg.3567	21.5	59	-0.916854	0.987112	-1.45638
fig|1185660.4.peg.2920	51.5	151.5	-0.916722	0.987109	-1.55667
xanmn_chr03_0551	17	57	-0.916681	0.987108	-1.74543
fig|1185660.4.peg.714	17.5	71.5	-0.916081	0.987093	-2.03059
xanmn_chr10_0049	21	71.5	-0.91421	0.987024	-1.76755
fig|1185660.4.peg.2286	40	178	-0.914081	0.987019	-2.15381
xanmn_chr05_0178	18.5	61	-0.789122	0.986971	-1.72128
fig|1185660.4.peg.1006	3089	5438	-0.912212	0.986929	-0.815936
xanmn_chr03_0758	206	432	-0.788764	0.986918	-1.06839
fig|1185660.4.peg.1151	30	89	-0.853671	0.986894	-1.56884
xanmn_chr06_0262	24	63.5	-0.788578	0.986891	-1.40372
fig|1185660.4.peg.1540	8.5	48	-0.853871	0.986854	-2.4975
fig|1185660.4.peg.2065	7	35.5	-0.910959	0.986848	-2.34239
fig|1185660.4.peg.983	423	901	-0.910622	0.986826	-1.09087
fig|1185660.4.peg.3884	10.5	44.5	-0.910287	0.986804	-2.08342
xanmn_chr15_0354	0.75	4.5	-0.909732	0.986766	-2.58496
fig|1185660.4.peg.1946	2	7	-0.787569	0.986744	-1.80735
fig|1185660.4.peg.1130	66	159	-0.909218	0.986721	-1.26849
fig|1185660.4.peg.3947	2	7.5	-0.786824	0.98663	-1.90689
fig|1185660.4.peg.1022	3389	5968.5	-0.854973	0.986627	-0.816509
xanmn_chr06_0090	3	24.5	-0.906935	0.986522	-3.02975
fig|1185660.4.peg.183	24.5	97	-0.78607	0.986512	-1.9852
fig|1185660.4.peg.1741	1.5	6	-0.785697	0.986453	-2
xanmn_chr03_0928	46.5	121	-0.785533	0.986427	-1.3797
fig|1185660.4.peg.984	1084.5	1888	-0.856173	0.986377	-0.799829
fig|1185660.4.peg.1014	3302	6202	-0.905264	0.986338	-0.909393
fig|1185660.4.peg.4492	5.5	21	-0.85675	0.986256	-1.93289
fig|1185660.4.peg.1529	90	169	-0.857749	0.986048	-0.909026
fig|1185660.4.peg.112	5.5	36.5	-0.902143	0.985955	-2.73039
fig|1185660.4.peg.1388	730.5	992.5	-0.858624	0.985865	-0.442183
fig|1185660.4.peg.3560	5	18	-0.781739	0.985809	-1.848
fig|1185660.4.peg.1952	3	16	-0.859094	0.985766	-2.41504
fig|1185660.4.peg.531	4.5	23.5	-0.900756	0.985765	-2.38466
fig|1185660.4.peg.1025	1824.5	3504	-0.900633	0.985747	-0.941502
gst1	52	140	-0.780639	0.985619	-1.42884
fig|1185660.4.peg.2498	70.5	198.5	-0.898958	0.985506	-1.49344
fig|1185660.4.peg.4203	23	65	-0.77996	0.985501	-1.49881
fig|1185660.4.peg.4088	48	117	-0.898537	0.985444	-1.2854
fig|1185660.4.peg.640	17	67.5	-0.860669	0.985442	-1.98935
fig|1185660.4.peg.428	89	208.5	-0.779299	0.985387	-1.22817
fig|1185660.4.peg.2071	8	55.5	-0.898033	0.985366	-2.79442
xanmn_chr03_0532	9	39.5	-0.861487	0.985275	-2.13386
fig|1185660.4.peg.2867	8	19.5	-0.777857	0.985133	-1.2854
fig|1185660.4.peg.3562	3.5	10.5	-0.777533	0.985075	-1.58496
xanmn_chr15_0355	2.25	21.5	-0.895617	0.984994	-3.25634
fig|1185660.4.peg.1948	4	24.5	-0.895504	0.984976	-2.61471
fig|1185660.4.peg.1083	855.5	1106	-0.776109	0.984824	-0.370512
fig|1185660.4.peg.1063	56.5	162	-0.894165	0.984769	-1.51967
fig|1185660.4.peg.429	21.5	59	-0.775779	0.984765	-1.45638
xanmn_chr14_0135	17.5	42.5	-0.864186	0.984752	-1.28011
fig|1185660.4.peg.3969	0.75	4.5	-0.775192	0.984661	-2.58496
xanmn_chr15_0339	0.75	4.5	-0.775192	0.984661	-2.58496
fig|1185660.4.peg.1923	33	79	-0.774884	0.984606	-1.25939
fig|1185660.4.peg.4435	3	12.5	-0.774497	0.984538	-2.05889
fig|1185660.4.peg.1692	2.5	15.5	-0.86536	0.984533	-2.63227
fig|1185660.4.peg.1154	14.5	59	-0.865808	0.98446	-2.02466
fig|1185660.4.peg.3253	6	19	-0.867019	0.984259	-1.66297
fig|1185660.4.peg.3964	19.5	64	-0.867185	0.984232	-1.7146
fig|1185660.4.peg.172	49.5	105	-0.77238	0.984167	-1.08489
xanmn_chr03_0377	14	44.5	-0.772254	0.984145	-1.66838
fig|1185660.4.peg.2922	28.5	84.5	-0.889921	0.984142	-1.56799
acsA_	72	228.5	-0.889873	0.984136	-1.66613
PqqC	4	21	-0.867917	0.98411	-2.39232
fig|1185660.4.peg.1930	4	21	-0.867936	0.984107	-2.39232
fig|1185660.4.peg.1572	4	15.5	-0.868239	0.984063	-1.9542
fig|1185660.4.peg.1428	17.5	81.5	-0.888296	0.983931	-2.21945
accC1_	13.5	46	-0.770891	0.983909	-1.76867
fig|1185660.4.peg.111	25.5	77.5	-0.770543	0.983849	-1.6037
fig|1185660.4.peg.3811	80	198	-0.870486	0.98376	-1.30743
xanmn_chr05_0179	48.5	157.5	-0.886187	0.98369	-1.6993
xanmn_unk07_0003	254	438	-0.885103	0.983575	-0.786102
xanmn_chr13_0291	2	12	-0.885057	0.98357	-2.58496
fig|1185660.4.peg.1441	1360	2343	-0.884966	0.983561	-0.78475
fig|1185660.4.peg.2180	12	43.5	-0.884262	0.983504	-1.85798
fig|1185660.4.peg.3903	44.5	121	-0.87337	0.98347	-1.44313
xanmn_chr03_0347	85	197.5	-0.873393	0.983467	-1.21632
fig|1185660.4.peg.3539	12	43	-0.883423	0.983446	-1.8413
fig|1185660.4.peg.3250	55.5	136	-0.873694	0.983441	-1.29305
xanmn_unk08_0004	2.5	17	-0.882806	0.983403	-2.76553
fig|1185660.4.peg.2500	62.5	167.5	-0.882329	0.983369	-1.42223
fig|1185660.4.peg.1316	20	57.5	-0.882244	0.983364	-1.52356
xanmn_chr02_0054	4	17	-0.876405	0.983287	-2.08746
fig|1185660.4.peg.815	184	438.5	-0.876564	0.983286	-1.25287
fig|1185660.4.peg.2501	79	207	-0.876789	0.983283	-1.38971
xanmn_unk10_0011	106.5	234.5	-0.767041	0.98328	-1.13873
fig|1185660.4.peg.1290	105.5	248	-0.878388	0.983266	-1.2331
fig|1185660.4.peg.4199	4	14	-0.879451	0.983266	-1.80735
fig|1185660.4.peg.1104	33.5	98.5	-0.878534	0.983265	-1.55596
fig|1185660.4.peg.4250	32.5	84.5	-0.766693	0.983227	-1.37851
fig|1185660.4.peg.3509	34	75.5	-0.765655	0.983068	-1.15094
fig|1185660.4.peg.1181	5.5	18	-0.765612	0.983062	-1.71049
xanmn_chr06_0151	26	62	-0.764622	0.982915	-1.25376
fig|1185660.4.peg.4456	198.5	39	1.69911	0.982682	2.34759
fig|1185660.4.peg.1927	34	67.5	-0.762851	0.982671	-0.989353
fig|1185660.4.peg.753	9	23	-0.762525	0.982627	-1.35364
fig|1185660.4.peg.1051	221.5	440	-0.76184	0.982537	-0.990197
xanmn_unk03_0004	521.5	828	-0.760921	0.982424	-0.666964
fig|1185660.4.peg.2182	3	16.5	-0.760519	0.982375	-2.45943
fig|1185660.4.peg.3040	7.5	24	-0.760519	0.982375	-1.67807
fig|1185660.4.peg.2506	190.5	356	-0.759699	0.982275	-0.902086
xanmn_chr07_0044	0.5	3	-0.758736	0.982168	-2.58496
xanmn_chr07_0045	0.5	3	-0.758736	0.982168	-2.58496
fig|1185660.4.peg.47	141	286.5	-0.756937	0.981979	-1.02284
xanmn_chr05_0142	274.5	479.5	-0.756697	0.981954	-0.804725
fig|1185660.4.peg.1801	783	991.5	-0.756669	0.981951	-0.3406
xanmn_chr03_0812	69	194	-0.756604	0.981944	-1.49139
accD1	25.5	74.5	-0.756485	0.981933	-1.54674
fig|1185660.4.peg.3116	594.5	855.5	-0.755524	0.981845	-0.525091
fig|1185660.4.peg.2513	2457.5	4817.5	-0.754762	0.981775	-0.971093
fig|1185660.4.peg.2477	2.25	14.5	-0.753874	0.981695	-2.68806
xanmn_chr04_0371	13	57.5	-0.75336	0.981653	-2.14505
xanmn_chr03_0976	0.75	4	-0.752948	0.98162	-2.41504
fig|1185660.4.peg.2998	111.5	214.5	-0.751157	0.981479	-0.943934
fig|1185660.4.peg.4189	7.5	22	-0.750492	0.981431	-1.55254
xanmn_chr09_0148	4	16	-0.750252	0.981415	-2
fig|1185660.4.peg.2850	4.5	11.5	-0.74996	0.981394	-1.35364
xanmn_chr03_0079	9	29	-0.749484	0.981361	-1.68806
xanmn_chr13_5005	75	162	-0.748426	0.981288	-1.11103
xanmn_chr15_0338	1	5.5	-0.747968	0.981258	-2.45943
fig|1185660.4.peg.528	6	26.5	-0.744625	0.981048	-2.14296
xanmn_chr02_0296	6.75	45.5	-0.744409	0.981035	-2.75291
xanmn_chr02_0167	21.5	70.5	-0.743921	0.981006	-1.71329
fig|1185660.4.peg.1199	6.5	22	-0.742923	0.980947	-1.75899
fig|1185660.4.peg.1288	76	148	-0.74193	0.980888	-0.961526
fig|1185660.4.peg.2290	143	329.5	-0.74118	0.980844	-1.20426
fig|1185660.4.peg.1448	46	111.5	-0.74044	0.980801	-1.27734
fig|1185660.4.peg.3976	51	112	-0.740414	0.980799	-1.13493
fig|1185660.4.peg.1666	48.5	155.5	-0.738782	0.980704	-1.68086
fig|1185660.4.peg.1670	48.5	155.5	-0.738782	0.980704	-1.68086
fig|1185660.4.peg.2169	85	189.5	-0.738558	0.980691	-1.15666
fig|1185660.4.peg.413	171	295	-0.738388	0.980681	-0.786719
fig|1185660.4.peg.3639	56	120.5	-0.737757	0.980645	-1.10553
fig|1185660.4.peg.2515	1714.5	2482.5	-0.737217	0.980614	-0.534006
xanmn_chr03_0893	52.5	108.5	-0.735864	0.980535	-1.04731
fig|1185660.4.peg.55	40.5	105.5	-0.734589	0.980462	-1.38125
fig|1185660.4.peg.2421	51.5	119	-0.734455	0.980454	-1.20832
fig|1185660.4.peg.2714	12	30.5	-0.734253	0.980443	-1.34577
fig|1185660.4.peg.2716	12	30.5	-0.734253	0.980443	-1.34577
fig|1185660.4.peg.2705	366.5	536	-0.732908	0.980367	-0.54842
fig|1185660.4.peg.3775	177	321.5	-0.732748	0.980358	-0.861069
virB2	250.5	418	-0.731437	0.980285	-0.738692
fig|1185660.4.peg.319	0.75	3.5	-0.728964	0.980153	-2.22239
fig|1185660.4.peg.584	16.5	58	-0.728114	0.980111	-1.81359
fig|1185660.4.peg.211	10	26.5	-0.728021	0.980107	-1.40599
fig|1185660.4.peg.1343	50.5	116	-0.727675	0.98009	-1.19977
xanmn_chr15_0350	11	28.5	-0.72654	0.980036	-1.37346
fig|1185660.4.peg.571	4	14	-0.725562	0.979991	-1.80735
fig|1185660.4.peg.3559	5.5	17	-0.725165	0.979975	-1.62803
fig|1185660.4.peg.732	1.5	6.5	-0.724851	0.979962	-2.11548
fig|1185660.4.peg.4577	447.5	751.5	-0.724055	0.979929	-0.747885
xanmn_chr06_0301	10.5	46	-0.723694	0.979914	-2.13124
fig|1185660.4.peg.3860	47	127.5	-0.723355	0.979901	-1.43976
fig|1185660.4.peg.4275	99	183	-0.723109	0.979891	-0.886343
fig|1185660.4.peg.2115	13	38.5	-0.722338	0.979866	-1.56635
fig|1185660.4.peg.2869	13	32.5	-0.692308	0.979863	-1.32193
fig|1185660.4.peg.4040	9	30.5	-0.691694	0.979862	-1.76081
fig|1185660.4.peg.780	142	304	-0.691661	0.979862	-1.09818
fig|1185660.4.peg.460	2155.5	3662	-0.691469	0.979862	-0.764609
fig|1185660.4.peg.1639	24	78	-0.689479	0.979861	-1.70044
xanmn_chr02_0196	250.5	404.5	-0.689444	0.979861	-0.691329
xanmn_chr06_0231	13.5	30.5	-0.68869	0.979859	-1.17585
fig|1185660.4.peg.1093	263.5	520.5	-0.685349	0.979849	-0.982095
xanmn_chr06_0042	6263	10361	-0.696082	0.979849	-0.726237
fig|1185660.4.peg.804	79	148.5	-0.68501	0.979848	-0.910538
fig|1185660.4.peg.3968	1	4	-0.684908	0.979847	-2
fig|1185660.4.peg.995	1591.5	2307.5	-0.696371	0.979847	-0.535943
fig|1185660.4.peg.4477	335	628	-0.684649	0.979846	-0.906603
xanmn_chr03_0913	1.75	9.5	-0.683852	0.979844	-2.44057
fig|1185660.4.peg.1949	1.5	7.5	-0.683834	0.979844	-2.32193
fig|1185660.4.peg.715	143.5	281	-0.721593	0.979842	-0.969519
fig|1185660.4.peg.2755	50	116	-0.682398	0.979838	-1.21412
fig|1185660.4.peg.2000	39.5	94.5	-0.697644	0.979838	-1.25846
fig|1185660.4.peg.461	2078	3354	-0.682341	0.979838	-0.690687
fig|1185660.4.peg.212	103	198.5	-0.681673	0.979835	-0.946495
fig|1185660.4.peg.3107	16	42	-0.698177	0.979834	-1.39232
fig|1185660.4.peg.1534	13.5	36.5	-0.68124	0.979834	-1.43494
fig|1185660.4.peg.4251	33.5	79.5	-0.698561	0.97983	-1.24679
fig|1185660.4.peg.4418	140.5	244	-0.698784	0.979828	-0.796311
xanmn_chr15_0149	9	24	-0.679852	0.979828	-1.41504
fig|1185660.4.peg.433	16	36.5	-0.679791	0.979827	-1.18982
xanmn_chr15_0370	0.5	2	-0.679505	0.979826	-2
fig|1185660.4.peg.879	38.5	89	-0.679342	0.979826	-1.20895
fig|1185660.4.peg.324	25	65.5	-0.679275	0.979825	-1.38957
fig|1185660.4.peg.1573	9	27	-0.699613	0.97982	-1.58496
fig|1185660.4.peg.1619	11	30.5	-0.677205	0.979813	-1.47131
fig|1185660.4.peg.3706	4.5	19	-0.700248	0.979813	-2.078
fig|1185660.4.peg.3633	19	52.5	-0.676544	0.979809	-1.46632
fig|1185660.4.peg.1596	104.5	216	-0.676353	0.979808	-1.04753
fig|1185660.4.peg.2185	13.5	30.5	-0.720508	0.979807	-1.17585
fig|1185660.4.peg.2232	1359	2020.5	-0.676213	0.979807	-0.572167
fig|1185660.4.peg.16	165	258.5	-0.676094	0.979806	-0.647698
fig|1185660.4.peg.3974	20.5	54.5	-0.676003	0.979805	-1.41063
fig|1185660.4.peg.4332	272	437.5	-0.675884	0.979805	-0.685676
fig|1185660.4.peg.1003	2725	4236.5	-0.675675	0.979803	-0.636617
xanmn_chr03_0941	0.75	3	-0.701523	0.979799	-2
fig|1185660.4.peg.1571	20.5	52.5	-0.702145	0.979791	-1.35669
xanmn_chr15_0089	5	19	-0.719838	0.979791	-1.926
fig|1185660.4.peg.2916	17.5	50.5	-0.702316	0.979789	-1.52893
fig|1185660.4.peg.1851	80.5	154	-0.702371	0.979788	-0.93587
fig|1185660.4.peg.403	4	11.5	-0.702504	0.979786	-1.52356
fig|1185660.4.peg.1453	24.5	53.5	-0.67421	0.979786	-1.12676
fig|1185660.4.peg.4074	72.5	154.5	-0.702674	0.979784	-1.09155
fig|1185660.4.peg.1858	19.5	48	-0.702676	0.979784	-1.29956
fig|1185660.4.peg.2255	88	165	-0.67378	0.97978	-0.906891
fig|1185660.4.peg.206	11	28	-0.673656	0.979779	-1.34792
fig|1185660.4.peg.1205	2.5	12	-0.673594	0.979778	-2.26303
xanmn_chr05_0016	6.5	16.5	-0.703159	0.979778	-1.34395
fig|1185660.4.peg.1484	1368	2185	-0.703455	0.979775	-0.675565
fig|1185660.4.peg.1217	11.5	24.5	-0.703687	0.979772	-1.09115
fig|1185660.4.peg.4327	118	214	-0.718973	0.979772	-0.858824
fig|1185660.4.peg.2101	12	32	-0.71881	0.979768	-1.41504
fig|1185660.4.peg.1007	6940	11644.5	-0.704628	0.97976	-0.746641
fig|1185660.4.peg.2457	8	22	-0.672239	0.979756	-1.45943
fig|1185660.4.peg.230	65	116.5	-0.672078	0.979753	-0.841818
fig|1185660.4.peg.1739	2.5	8	-0.705338	0.979751	-1.67807
fig|1185660.4.peg.1943	2.5	8	-0.705338	0.979751	-1.67807
xanmn_chr11_0248	24.5	51	-0.705661	0.979747	-1.05772
fig|1185660.4.peg.204	8.5	31.5	-0.717733	0.979744	-1.88982
fig|1185660.4.peg.957	5	14.5	-0.706096	0.979742	-1.53605
fig|1185660.4.peg.1731	3.5	10.5	-0.706786	0.979734	-1.58496
fig|1185660.4.peg.2200	89.5	181	-0.671077	0.979732	-1.01603
xanmn_chr03_0307	2	8.5	-0.707028	0.979732	-2.08746
fig|1185660.4.peg.2404	1865	2894.5	-0.671036	0.979731	-0.634139
fig|1185660.4.peg.318	10	32.5	-0.670914	0.979729	-1.70044
fig|1185660.4.peg.437	143	284	-0.716562	0.979728	-0.989876
fig|1185660.4.peg.2502	21.5	64	-0.708173	0.97972	-1.57374
fig|1185660.4.peg.4280	575.5	947.5	-0.708393	0.979718	-0.71931
fig|1185660.4.peg.2277	117.5	208	-0.715821	0.979718	-0.823923
xanmn_chr13_0062	70	152	-0.715643	0.979716	-1.11864
fig|1185660.4.peg.1575	8.5	24	-0.715612	0.979715	-1.4975
fig|1185660.4.peg.3771	29.5	85	-0.715581	0.979715	-1.52675
fig|1185660.4.peg.1903	53	132.5	-0.715481	0.979714	-1.32193
fig|1185660.4.peg.498	1.5	6	-0.709621	0.979708	-2
fig|1185660.4.peg.1255	6.5	24.5	-0.715018	0.979708	-1.91427
fig|1185660.4.peg.434	11	30	-0.710629	0.979704	-1.44746
fig|1185660.4.peg.3181	94	180	-0.714174	0.979703	-0.937264
fig|1185660.4.peg.3252	12.5	27	-0.713546	0.979702	-1.11103
fig|1185660.4.peg.351	25	54.5	-0.669474	0.979688	-1.12433
fig|1185660.4.peg.731	1.5	5	-0.66918	0.979678	-1.73697
fig|1185660.4.peg.735	1.5	5	-0.66918	0.979678	-1.73697
xanmn_chr01_0090	34	79	-0.66883	0.979666	-1.21632
fig|1185660.4.peg.3579	68.5	117.5	-0.668265	0.979646	-0.778485
xanmn_chr03_0299	6	22.5	-0.667212	0.979605	-1.90689
fig|1185660.4.peg.3971	1.5	7	-0.666955	0.979592	-2.22239
fig|1185660.4.peg.5	3198	4526	-0.666424	0.979564	-0.501067
fig|1185660.4.peg.2499	22	58.5	-0.666353	0.97956	-1.41093
fig|1185660.4.peg.1015	1406.5	2314.5	-0.665858	0.979534	-0.718591
fig|1185660.4.peg.3376	781.5	954	-0.664079	0.979428	-0.287743
xanmn_chr13_0308	1	3.5	-0.663668	0.979398	-1.80735
fig|1185660.4.peg.3709	2	4	-0.663289	0.97937	-1
fig|1185660.4.peg.987	1238.5	1893.5	-0.662743	0.979329	-0.612462
xanmn_chr03_0173	36.5	71	-0.661895	0.979266	-0.959923
xanmn_chr15_0144	54	113	-0.661806	0.979259	-1.06529
fig|1185660.4.peg.1192	4	12.5	-0.660876	0.979168	-1.64386
xanmn_chr03_0960	35.5	75	-0.660609	0.979142	-1.07907
xanmn_chr06_0468	1	2	-0.659608	0.979044	-1
xanmn_chr06_0490	1	2	-0.659608	0.979044	-1
xanmn_chr15_0369	1	2	-0.659608	0.979044	-1
fig|1185660.4.peg.4502	7	17	-0.65807	0.978873	-1.28011
fig|1185660.4.peg.3265	395.5	584	-0.657584	0.978815	-0.562291
fig|1185660.4.peg.2495	43.5	95.5	-0.657268	0.978778	-1.13449
fig|1185660.4.peg.3728	219.5	388.5	-0.656513	0.978689	-0.823694
fig|1185660.4.peg.1348	24	55.5	-0.655602	0.978567	-1.20945
fig|1185660.4.peg.2104	24	55.5	-0.655602	0.978567	-1.20945
fig|1185660.4.peg.2526	6.5	19	-0.654891	0.978468	-1.54749
fig|1185660.4.peg.3420	209.5	319.5	-0.653612	0.978291	-0.608866
fig|1185660.4.peg.4086	3	10.5	-0.653412	0.978262	-1.80735
fig|1185660.4.peg.594	3	10.5	-0.653412	0.978262	-1.80735
xanmn_chr13_0022	5.5	15	-0.653205	0.97823	-1.44746
fig|1185660.4.peg.4504	5	12.5	-0.652983	0.978196	-1.32193
fig|1185660.4.peg.1333	27.5	60	-0.652651	0.978146	-1.12553
xanmn_chr13_0252	14.5	43.5	-0.652055	0.978055	-1.58496
fig|1185660.4.peg.1077	564.5	778	-0.651695	0.978	-0.462797
fig|1185660.4.peg.1939	3	6.5	-0.651526	0.977975	-1.11548
fig|1185660.4.peg.2471	1.75	11	-0.651304	0.977941	-2.65208
fig|1185660.4.peg.4101	124	215	-0.651116	0.977913	-0.793997
fig|1185660.4.peg.3397	7.5	25	-0.651046	0.977902	-1.73697
fig|1185660.4.peg.736	5	13.5	-0.650738	0.977855	-1.43296
fig|1185660.4.peg.3957	4.5	16	-0.649506	0.977659	-1.83007
fig|1185660.4.peg.954	54	108.5	-0.649297	0.977625	-1.00666
fig|1185660.4.peg.1385	154	244	-0.648811	0.977548	-0.663951
fig|1185660.4.peg.1332	134	264	-0.646552	0.977188	-0.978305
fig|1185660.4.peg.2441	3	9	-0.64626	0.977141	-1.58496
fig|1185660.4.peg.3740	8	23	-0.646258	0.977141	-1.52356
xanmn_chr01_0097	1	3	-0.644773	0.976907	-1.58496
xanmn_chr15_0329	1	3	-0.644773	0.976907	-1.58496
fig|1185660.4.peg.3301	32	77	-0.64471	0.976897	-1.26679
fig|1185660.4.peg.3182	298	536	-0.644535	0.976871	-0.846921
fig|1185660.4.peg.4095	2	5.5	-0.644127	0.976808	-1.45943
xanmn_chr15_5006	342.25	1229.75	-0.643772	0.976754	-1.84524
fig|1185660.4.peg.1477	110	174.5	-0.643433	0.976702	-0.665724
fig|1185660.4.peg.3537	10.5	30	-0.643127	0.976656	-1.51457
fig|1185660.4.peg.962	15.5	45.5	-0.643115	0.976654	-1.5536
fig|1185660.4.peg.4541	531.5	881.5	-0.64308	0.976649	-0.729891
fig|1185660.4.peg.3937	52.5	105.5	-0.64146	0.976413	-1.00685
fig|1185660.4.peg.2395	381.5	563	-0.641402	0.976405	-0.561452
fig|1185660.4.peg.2429	4	11.5	-0.641294	0.976389	-1.52356
fig|1185660.4.peg.497	0.5	2.75	-0.641152	0.97637	-2.45943
fig|1185660.4.peg.1944	2	5	-0.639962	0.976204	-1.32193
fig|1185660.4.peg.3255	2	5	-0.639962	0.976204	-1.32193
xanmn_chr02_0291	2	5	-0.639962	0.976204	-1.32193
fig|1185660.4.peg.4286	474	752	-0.639253	0.97611	-0.665846
fig|1185660.4.peg.3564	14	40	-0.638329	0.975996	-1.51457
fig|1185660.4.peg.632	7	16	-0.636822	0.975811	-1.19265
fig|1185660.4.peg.4039	10.5	25	-0.635641	0.975685	-1.25154
xanmn_chr06_0472	1	2.5	-0.6345	0.975565	-1.32193
xanmn_chr15_0335	1	2.5	-0.6345	0.975565	-1.32193
xanmn_chr15_0366	1	2.5	-0.6345	0.975565	-1.32193
fig|1185660.4.peg.567	10.5	23	-0.632606	0.97539	-1.13124
fig|1185660.4.peg.2181	3.5	8	-0.6323	0.975364	-1.19265
fig|1185660.4.peg.3943	3.5	12	-0.63186	0.975326	-1.77761
fig|1185660.4.peg.4493	9	23.5	-0.631578	0.975301	-1.38466
fig|1185660.4.peg.4192	92.5	167.5	-0.630683	0.97523	-0.856636
xanmn_chr05_0001	175	291	-0.630067	0.975185	-0.733664
xanmn_chr15_0195	26.5	61	-0.629968	0.975178	-1.20282
fig|1185660.4.peg.3966	2.5	8	-0.629824	0.975168	-1.67807
fig|1185660.4.peg.4200	6	17	-0.629637	0.975154	-1.5025
xanmn_chr15_0034	67.5	150	-0.629418	0.975138	-1.152
xanmn_chr14_0094	37	71.5	-0.628436	0.975067	-0.950418
xanmn_chr11_0089	55.5	111.5	-0.627557	0.975011	-1.00648
fig|1185660.4.peg.4094	4.5	17.5	-0.62738	0.975	-1.95936
fig|1185660.4.peg.885	128	213	-0.627313	0.974996	-0.73471
fig|1185660.4.peg.412	122.5	210.5	-0.626693	0.974957	-0.781038
fig|1185660.4.peg.4489	4.5	11	-0.626319	0.974934	-1.28951
xanmn_pla01_0020	149	244.5	-0.625523	0.974885	-0.714522
xanmn_chr03_0507	3.5	9.5	-0.6248	0.974843	-1.44057
fig|1185660.4.peg.2825	3080.5	4382	-0.623734	0.974782	-0.508425
fig|1185660.4.peg.2288	55.5	135	-0.621462	0.974653	-1.2824
fig|1185660.4.peg.1667	37.5	84.5	-0.62146	0.974653	-1.17206
fig|1185660.4.peg.3856	18	41.5	-0.621123	0.974633	-1.20511
fig|1185660.4.peg.3362	22.5	47.5	-0.621036	0.974628	-1.078
fig|1185660.4.peg.773	116.5	226.5	-0.620753	0.974612	-0.959181
fig|1185660.4.peg.118	279.5	437	-0.619676	0.974549	-0.644785
fig|1185660.4.peg.966	98.5	162	-0.618029	0.974448	-0.717798
fig|1185660.4.peg.2369	66.5	134	-0.617418	0.974411	-1.01081
fig|1185660.4.peg.1938	8	24.5	-0.616876	0.974375	-1.61471
fig|1185660.4.peg.3200	310	449.5	-0.615866	0.974305	-0.536053
fig|1185660.4.peg.190	12	26.5	-0.614776	0.97423	-1.14296
fig|1185660.4.peg.1552	1089	1427	-0.614053	0.974177	-0.389981
fig|1185660.4.peg.4245	75	151.5	-0.613894	0.974165	-1.01436
xanmn_chr08_0094	2.5	6	-0.613814	0.974158	-1.26303
xanmn_chr03_0217	8.5	22.5	-0.610321	0.973877	-1.40439
fig|1185660.4.peg.826	192	282	-0.609382	0.973796	-0.554589
xanmn_chr13_0295	1.5	5.5	-0.609342	0.973792	-1.87447
fig|1185660.4.peg.1031	29.5	70	-0.608097	0.97368	-1.24664
fig|1185660.4.peg.4227	18.5	42	-0.605376	0.973428	-1.18286
fig|1185660.4.peg.203	1176.5	1380	-0.604169	0.973313	-0.230167
fig|1185660.4.peg.4549	99	160.5	-0.603916	0.973289	-0.697073
fig|1185660.4.peg.728	2.5	7	-0.603243	0.973226	-1.48543
motB	19.5	57.5	-0.602515	0.973157	-1.56009
xanmn_chr11_0042	37	78.5	-0.602217	0.973129	-1.08517
fig|1185660.4.peg.2191	14.5	30	-0.601176	0.973032	-1.04891
fig|1185660.4.peg.4007	4	11.5	-0.600869	0.973003	-1.52356
fig|1185660.4.peg.3819	15	27	-0.600402	0.97296	-0.847997
fig|1185660.4.peg.766	62.5	146	-0.599327	0.972864	-1.22404
xanmn_chr03_0203	74	131	-0.599317	0.972863	-0.82397
fig|1185660.4.peg.2693	657	873	-0.598909	0.972827	-0.410088
xanmn_chr06_0092	54.5	110	-0.598547	0.972795	-1.01318
fig|1185660.4.peg.1023	2281.5	3569	-0.597452	0.9727	-0.645537
fig|1185660.4.peg.2923	51	102	-0.597286	0.972687	-1
fig|1185660.4.peg.893	133.5	216	-0.597257	0.972685	-0.694192
fig|1185660.4.peg.2508	132.5	248.5	-0.596027	0.972586	-0.907253
fig|1185660.4.peg.1026	120.5	213	-0.595971	0.972582	-0.82182
uvrB_	41.5	91.5	-0.595754	0.972565	-1.14066
xanmn_chr11_0151	49.5	92.5	-0.595453	0.972541	-0.902025
xanmn_chr11_0144	14	27	-0.595008	0.972505	-0.947533
fig|1185660.4.peg.4005	7.5	22	-0.594443	0.972465	-1.55254
fig|1185660.4.peg.2643	73	130	-0.593151	0.972376	-0.832543
fig|1185660.4.peg.3953	3.5	8	-0.591955	0.972296	-1.19265
xanmn_chr04_0008	5	11.5	-0.591851	0.97229	-1.20163
xanmn_chr15_0039	153.5	257.5	-0.591726	0.972283	-0.746334
xanmn_chr05_0101	114	201.5	-0.591471	0.972268	-0.821746
fig|1185660.4.peg.1443	123.5	238.5	-0.591197	0.972253	-0.949478
xanmn_chr14_0122	119.5	183	-0.590011	0.972184	-0.614833
xanmn_chr11_0078	31.5	70	-0.589856	0.972175	-1.152
xanmn_chr11_0019	15	33	-0.58812	0.972091	-1.1375
fig|1185660.4.peg.512	966	1331	-0.587677	0.97207	-0.462415
fig|1185660.4.peg.3967	1.5	5	-0.586529	0.972019	-1.73697
fig|1185660.4.peg.740	1.5	5	-0.586529	0.972019	-1.73697
xanmn_chr06_0503	1.5	5	-0.586529	0.972019	-1.73697
fig|1185660.4.peg.3863	10.5	28.5	-0.586313	0.972011	-1.44057
fig|1185660.4.peg.2042	147.5	229	-0.582304	0.971872	-0.634633
xanmn_unk07_0019	90	189.5	-0.580479	0.971816	-1.0742
fig|1185660.4.peg.1157	15	36.5	-0.5793	0.971783	-1.28293
fig|1185660.4.peg.1471	19.5	42.5	-0.579176	0.971779	-1.12399
fig|1185660.4.peg.886	70	131.5	-0.579031	0.971775	-0.909636
fig|1185660.4.peg.1495	18	39	-0.577348	0.971725	-1.11548
fig|1185660.4.peg.3849	9	29.5	-0.577327	0.971725	-1.71272
fig|1185660.4.peg.1748	98.5	167	-0.577231	0.971722	-0.761652
fig|1185660.4.peg.1479	93	164	-0.576903	0.971712	-0.818393
fig|1185660.4.peg.3982	5	11	-0.576871	0.971711	-1.1375
fig|1185660.4.peg.1076	345	465.5	-0.576437	0.971698	-0.432185
xanmn_chr02_0273	10.5	26	-0.576377	0.971696	-1.30812
fig|1185660.4.peg.2503	37	79.5	-0.575706	0.971676	-1.10343
fig|1185660.4.peg.2583	107	186.5	-0.574955	0.971651	-0.801565
fig|1185660.4.peg.1506	79.5	160.5	-0.574885	0.971648	-1.01355
fig|1185660.4.peg.368	5.5	13.5	-0.574618	0.971639	-1.29546
fig|1185660.4.peg.1788	11	27.5	-0.574088	0.97162	-1.32193
xanmn_chr15_0117	3.5	10	-0.573971	0.971616	-1.51457
fig|1185660.4.peg.3713	8	21	-0.573829	0.971611	-1.39232
fig|1185660.4.peg.3076	3.5	10	-0.572197	0.97155	-1.51457
fig|1185660.4.peg.4001	21	38	-0.570765	0.971489	-0.85561
xanmn_chr03_0305	22	45.5	-0.570465	0.971477	-1.04836
fig|1185660.4.peg.436	11.5	24.5	-0.570458	0.971476	-1.09115
fig|1185660.4.peg.968	32	61.5	-0.569521	0.971434	-0.942515
fig|1185660.4.peg.1187	5.5	21	-0.569469	0.971431	-1.93289
fig|1185660.4.peg.2470	5.5	21	-0.568734	0.971394	-1.93289
fig|1185660.4.peg.3955	2	6.5	-0.568559	0.971386	-1.70044
fig|1185660.4.peg.2824	1428.5	2047	-0.5679	0.971352	-0.51901
xanmn_chr05_0146	24.5	58.5	-0.567187	0.971317	-1.25565
fig|1185660.4.peg.354	4	9.5	-0.566291	0.971265	-1.24793
xanmn_chr03_0316	19	45	-0.565011	0.971189	-1.24393
fig|1185660.4.peg.730	2	7.5	-0.564857	0.97118	-1.90689
fig|1185660.4.peg.3270	756	1039	-0.563885	0.97112	-0.458738
fig|1185660.4.peg.207	35	69.5	-0.563833	0.971116	-0.989658
fig|1185660.4.peg.3628	1188	1705	-0.563383	0.971087	-0.521237
fig|1185660.4.peg.704	69	115	-0.562972	0.97106	-0.736966
fig|1185660.4.peg.2223	38	65.5	-0.56163	0.970972	-0.785495
fig|1185660.4.peg.2864	7	17.5	-0.56156	0.970967	-1.32193
fig|1185660.4.peg.986	4638	7204	-0.561456	0.97096	-0.635295
fig|1185660.4.peg.2069	49.5	83.5	-0.561456	0.97096	-0.754348
fig|1185660.4.peg.3862	8.5	17.5	-0.561276	0.970947	-1.04182
fig|1185660.4.peg.949	21.5	45	-0.561266	0.970947	-1.06559
fig|1185660.4.peg.1291	32	75	-0.560971	0.970926	-1.22882
fig|1185660.4.peg.2207	1.5	4.5	-0.560346	0.970882	-1.58496
xanmn_chr11_0242	1.5	4.5	-0.560346	0.970882	-1.58496
xanmn_chr02_0138	97	184.5	-0.559913	0.970851	-0.927564
fig|1185660.4.peg.205	8.5	22	-0.558996	0.970787	-1.37197
fig|1185660.4.peg.4262	220	309.5	-0.558843	0.970776	-0.492436
fig|1185660.4.peg.3666	818	1300	-0.558822	0.970775	-0.668339
xanmn_chr03_0432	865.5	1163	-0.558581	0.970757	-0.426245
fig|1185660.4.peg.2440	5.5	11.5	-0.558378	0.970743	-1.06413
fig|1185660.4.peg.1773	190.5	292.5	-0.558257	0.970734	-0.618646
fig|1185660.4.peg.2036	226.5	361.5	-0.555645	0.970544	-0.674485
fig|1185660.4.peg.618	39	92	-0.555517	0.970535	-1.23816
fig|1185660.4.peg.76	29	59	-0.555359	0.970524	-1.02466
fig|1185660.4.peg.781	41.5	100	-0.554759	0.97048	-1.26882
fig|1185660.4.peg.4570	9.5	21	-0.554434	0.970457	-1.14439
fig|1185660.4.peg.2685	13.5	27	-0.554075	0.970431	-1
xanmn_chr08_0082	8	18.5	-0.553624	0.970398	-1.20945
fig|1185660.4.peg.4033	8	18	-0.553342	0.970378	-1.16993
fig|1185660.4.peg.1416	47	102.5	-0.553201	0.970368	-1.12489
fig|1185660.4.peg.2597	944.5	1363.5	-0.552072	0.970289	-0.529692
xanmn_chr02_0274	11.5	28.5	-0.552002	0.970284	-1.30933
fig|1185660.4.peg.4087	8	20	-0.551029	0.970217	-1.32193
fig|1185660.4.peg.458	57	116	-0.550935	0.97021	-1.02509
fig|1185660.4.peg.2860	20	41.5	-0.55043	0.970175	-1.05311
fig|1185660.4.peg.513	532	732	-0.549894	0.97014	-0.460417
fig|1185660.4.peg.283	9	22	-0.549392	0.970107	-1.28951
fig|1185660.4.peg.1307	106.5	196	-0.54938	0.970106	-0.88
fig|1185660.4.peg.563	5	11	-0.54886	0.970072	-1.1375
fig|1185660.4.peg.1947	2	6	-0.548769	0.970066	-1.58496
fig|1185660.4.peg.2455	2	6	-0.548559	0.970052	-1.58496
fig|1185660.4.peg.1024	2128.5	3065	-0.547658	0.969994	-0.52605
fig|1185660.4.peg.786	7	16.5	-0.546503	0.969923	-1.23704
fig|1185660.4.peg.958	119	203	-0.546094	0.969898	-0.770518
fig|1185660.4.peg.2249	10.5	19	-0.545998	0.969892	-0.85561
fig|1185660.4.peg.359	10.5	19	-0.545998	0.969892	-0.85561
fig|1185660.4.peg.4450	231.5	422	-0.54569	0.969873	-0.866231
fig|1185660.4.peg.442	16.5	34	-0.545537	0.969864	-1.04307
fig|1185660.4.peg.2454	4	8	-0.545056	0.969834	-1
fig|1185660.4.peg.4006	4	9.5	-0.544822	0.96982	-1.24793
fig|1185660.4.peg.2952	21	37	-0.544288	0.969789	-0.817136
fig|1185660.4.peg.3314	10.5	23.5	-0.544174	0.969783	-1.16227
fig|1185660.4.peg.4485	7	14.5	-0.543913	0.969768	-1.05063
fig|1185660.4.peg.649	98.5	149	-0.543379	0.969738	-0.597117
fig|1185660.4.peg.4008	6.5	14.5	-0.542489	0.969687	-1.15754
fig|1185660.4.peg.3062	8.5	22	-0.542273	0.969675	-1.37197
fig|1185660.4.peg.3534	14.5	36.5	-0.54194	0.969656	-1.33184
fig|1185660.4.peg.92	71	148	-0.541393	0.969626	-1.05971
fig|1185660.4.peg.1971	34	63	-0.541344	0.969624	-0.889817
fig|1185660.4.peg.729	4	7.5	-0.541046	0.969607	-0.906891
fig|1185660.4.peg.146	99.5	163.5	-0.540787	0.969593	-0.716522
fig|1185660.4.peg.1067	15.5	29.5	-0.540217	0.969562	-0.928447
fig|1185660.4.peg.1166	1.25	4.5	-0.539062	0.9695	-1.848
fig|1185660.4.peg.1433	11.5	26.5	-0.538548	0.969472	-1.20436
uptE	657.5	794.5	-0.537705	0.969426	-0.273056
fig|1185660.4.peg.3525	76.5	145	-0.53754	0.969418	-0.922521
fig|1185660.4.peg.614	14.5	29	-0.537504	0.969416	-1
fig|1185660.4.peg.749	18	36.5	-0.536801	0.969378	-1.0199
fig|1185660.4.peg.2431	5.5	12.5	-0.536023	0.969335	-1.18442
xanmn_chr15_0336	1.5	5.5	-0.535419	0.969301	-1.87447
fig|1185660.4.peg.2721	2	6	-0.535037	0.96928	-1.58496
fig|1185660.4.peg.915	29	54	-0.534912	0.969273	-0.896907
fig|1185660.4.peg.797	83.5	159.5	-0.53413	0.96923	-0.933708
xanmn_chr04_0029	181.5	262	-0.532732	0.969148	-0.529597
fig|1185660.4.peg.4539	2654.5	3632.5	-0.532143	0.969113	-0.452523
fig|1185660.4.peg.969	37.5	65.5	-0.531757	0.96909	-0.804604
xanmn_chr04_0246	53.5	96	-0.531359	0.969066	-0.843496
fig|1185660.4.peg.3481	213	315.5	-0.531225	0.969058	-0.566787
fig|1185660.4.peg.4163	10.5	37	-0.53117	0.969054	-1.81714
fig|1185660.4.peg.2918	9	19.5	-0.530291	0.968998	-1.11548
fig|1185660.4.peg.928	12	22.5	-0.529455	0.968942	-0.906891
xanmn_chr15_0308	9.5	17	-0.5283	0.968864	-0.839535
xanmn_chr15_0352	1.5	4	-0.528064	0.968849	-1.41504
fig|1185660.4.peg.4056	327	453	-0.527736	0.968824	-0.47022
xanmn_chr14_0024	68.5	117.5	-0.527364	0.968795	-0.778485
fig|1185660.4.peg.3619	40	69.5	-0.527363	0.968795	-0.797013
fig|1185660.4.peg.4090	6	12.5	-0.527339	0.968793	-1.05889
fig|1185660.4.peg.4162	8.5	19	-0.526944	0.968763	-1.16046
xanmn_chr02_0272	44	87	-0.52638	0.968721	-0.983512
fig|1185660.4.peg.4482	63	120	-0.526197	0.968707	-0.929611
xanmn_chr03_0058	11.5	27.5	-0.525435	0.968649	-1.2578
fig|1185660.4.peg.3191	490.5	801.5	-0.525422	0.968649	-0.708449
fig|1185660.4.peg.2882	82	149	-0.525366	0.968644	-0.861617
xanmn_chr15_0027	43	73.5	-0.524698	0.968588	-0.773408
fig|1185660.4.peg.4062	109	183.5	-0.524687	0.968587	-0.751452
fig|1185660.4.peg.2108	34.5	57.5	-0.524443	0.968566	-0.736966
fig|1185660.4.peg.596	7	16	-0.524391	0.968561	-1.19265
xanmn_chr12_0046	98	159	-0.524087	0.968535	-0.698173
fig|1185660.4.peg.1393	78.5	136.5	-0.523816	0.968512	-0.798136
fig|1185660.4.peg.1862	8.75	39.5	-0.523208	0.96846	-2.1745
glutaredoxin_3	313.5	432	-0.522687	0.968415	-0.462566
xanmn_chr13_0050	33	67	-0.522173	0.968367	-1.0217
fig|1185660.4.peg.2522	3	6.5	-0.521997	0.96835	-1.11548
fig|1185660.4.peg.3011	10	24.5	-0.521455	0.968297	-1.29278
fig|1185660.4.peg.2995	138.5	248.5	-0.521297	0.968281	-0.84336
fig|1185660.4.peg.71	15	36.5	-0.521228	0.968275	-1.28293
fig|1185660.4.peg.4507	8.5	18	-0.520644	0.968217	-1.08246
fig|1185660.4.peg.3686	202	395.5	-0.519588	0.968113	-0.969322
fig|1185660.4.peg.669	114	200.5	-0.519146	0.968064	-0.814568
fig|1185660.4.peg.3256	20	35	-0.517355	0.967868	-0.807355
fig|1185660.4.peg.3786	40	85.5	-0.517328	0.967865	-1.09592
fig|1185660.4.peg.3979	11.5	27	-0.516439	0.967762	-1.23133
fig|1185660.4.peg.809	490	768.5	-0.516042	0.967713	-0.649264
fig|1185660.4.peg.4469	4.5	11	-0.515651	0.967666	-1.28951
fig|1185660.4.peg.4097	4.5	11	-0.515103	0.967599	-1.28951
fig|1185660.4.peg.3439	4	12	-0.514927	0.967577	-1.58496
fig|1185660.4.peg.1911	402.5	530.5	-0.514853	0.967568	-0.398364
fig|1185660.4.peg.2422	70	115	-0.514829	0.967565	-0.716207
fig|1185660.4.peg.1661	345.5	486	-0.514508	0.967526	-0.492271
fig|1185660.4.peg.3563	5.5	12	-0.514449	0.967519	-1.12553
fig|1185660.4.peg.3806	42	72.5	-0.514075	0.967473	-0.787592
fig|1185660.4.peg.448	53	102	-0.513155	0.967349	-0.944505
xanmn_chr11_0021	78	164	-0.512037	0.9672	-1.07215
fig|1185660.4.peg.1444	141	240	-0.512031	0.967199	-0.767339
fig|1185660.4.peg.1735	3	6	-0.509603	0.966855	-1
fig|1185660.4.peg.1195	76	138	-0.509592	0.966853	-0.860597
fabG3_	61	114	-0.509215	0.966799	-0.902153
fig|1185660.4.peg.100	107	174.5	-0.509165	0.966792	-0.705616
fig|1185660.4.peg.4003	108	166	-0.508967	0.966763	-0.620152
xanmn_pla04_0015	153	235	-0.508543	0.966702	-0.619129
xanmn_chr11_0176	32	66	-0.507813	0.966588	-1.04439
xanmn_unk06_0002	432.5	648.5	-0.507451	0.966532	-0.584406
xanmn_chr07_0014	7.5	19.5	-0.507203	0.966493	-1.37851
fig|1185660.4.peg.3830	3.5	7.5	-0.506798	0.96643	-1.09954
fig|1185660.4.peg.2086	52.5	84	-0.506563	0.966394	-0.678072
xanmn_chr02_0152	14.5	28.5	-0.506519	0.966387	-0.974909
fig|1185660.4.peg.593	14	23.5	-0.506004	0.966307	-0.747234
fig|1185660.4.peg.3738	587.5	912	-0.505783	0.966273	-0.634445
fig|1185660.4.peg.785	10.5	22	-0.504911	0.96613	-1.06711
xanmn_chr02_0280	2	5	-0.504377	0.966042	-1.32193
xanmn_chr05_0302	2	5	-0.504377	0.966042	-1.32193
xanmn_chr16_0004	348	507	-0.504215	0.966015	-0.542898
fig|1185660.4.peg.1353	144	216	-0.504076	0.965993	-0.584963
fig|1185660.4.peg.3389	5	10.5	-0.50388	0.965961	-1.07039
fig|1185660.4.peg.1101	49.5	82.5	-0.503769	0.965943	-0.736966
xanmn_chr04_0411	1.75	6	-0.503695	0.965931	-1.77761
fig|1185660.4.peg.2594	201	363.5	-0.503246	0.965857	-0.85476
fig|1185660.4.peg.4036	64.5	117.5	-0.503148	0.965841	-0.86529
xanmn_chr05_0109	88.5	155.5	-0.503103	0.965834	-0.813165
xanmn_chr15_0110	7.5	17.5	-0.502869	0.965795	-1.22239
xanmn_pla02_0001	67	113	-0.502438	0.965721	-0.75409
fig|1185660.4.peg.3983	5	12	-0.502313	0.965699	-1.26303
fig|1185660.4.peg.569	6	10.5	-0.502291	0.965696	-0.807355
fig|1185660.4.peg.70	13.5	26	-0.500934	0.965464	-0.945552
fig|1185660.4.peg.464	2	5.5	-0.500736	0.96543	-1.45943
fig|1185660.4.peg.535	15.5	32	-0.500561	0.9654	-1.0458
fig|1185660.4.peg.774	92	158.5	-0.499654	0.965242	-0.784777
fig|1185660.4.peg.2456	3	5.5	-0.498556	0.965048	-0.874469
fig|1185660.4.peg.4236	171.5	241	-0.498041	0.964957	-0.490825
fig|1185660.4.peg.4499	4.5	12	-0.497734	0.964903	-1.41504
fig|1185660.4.peg.1044	352	485.5	-0.497619	0.964883	-0.463896
fig|1185660.4.peg.1803	29	55.5	-0.497365	0.964838	-0.936435
fig|1185660.4.peg.1155	13	33.5	-0.497227	0.964813	-1.36565
xanmn_chr11_0231	44	93	-0.496854	0.964746	-1.07973
fig|1185660.4.peg.1798	565	733	-0.49656	0.964693	-0.375562
fig|1185660.4.peg.1050	62.5	119.5	-0.495547	0.964511	-0.935083
xanmn_unk10_0017	287	422.5	-0.495432	0.96449	-0.557901
xanmn_chr03_0101	166	234	-0.494645	0.964349	-0.495325
fig|1185660.4.peg.3118	36	64	-0.494471	0.964317	-0.830075
xanmn_chr03_0168	119.5	190	-0.494162	0.964261	-0.668989
xanmn_chr04_0225	32.5	57.5	-0.493855	0.964205	-0.823122
fig|1185660.4.peg.1128	505	663.5	-0.493805	0.964196	-0.393813
xanmn_chr01_0015	118	179	-0.493505	0.964141	-0.601173
fig|1185660.4.peg.4035	17	34.5	-0.492188	0.963902	-1.02106
fig|1185660.4.peg.3883	60	106	-0.490854	0.96366	-0.82103
fig|1185660.4.peg.4030	4.5	10	-0.490464	0.963589	-1.152
fig|1185660.4.peg.1725	156	239	-0.490441	0.963585	-0.615465
xanmn_chr03_0833	67.5	115	-0.490192	0.963539	-0.768674
fig|1185660.4.peg.734	2.5	6	-0.489994	0.963503	-1.26303
xanmn_chr04_0218	19	32	-0.489457	0.963406	-0.752072
fig|1185660.4.peg.4343	961	1223.5	-0.48921	0.963361	-0.348406
fig|1185660.4.peg.1047	31	54	-0.488022	0.963147	-0.800691
fig|1185660.4.peg.2313	215.5	325.5	-0.487745	0.963097	-0.59497
ttgC	3.5	7	-0.487276	0.963013	-1
xanmn_chr10_0046	3.5	7	-0.487276	0.963013	-1
fig|1185660.4.peg.1149	221	329	-0.487141	0.962988	-0.574041
xanmn_chr04_0313	280	386.5	-0.486821	0.962931	-0.465042
fig|1185660.4.peg.301	748.5	896	-0.486518	0.962877	-0.259496
fig|1185660.4.peg.2340	112.5	180.5	-0.486275	0.962833	-0.682074
fig|1185660.4.peg.3864	44.5	75	-0.486201	0.96282	-0.753085
fig|1185660.4.peg.149	546	670	-0.485879	0.962763	-0.29526
xanmn_chr02_0295	2.5	5	-0.484989	0.962606	-1
fig|1185660.4.peg.2351	6.5	16.5	-0.484264	0.962478	-1.34395
fig|1185660.4.peg.692	7	13.5	-0.483712	0.962381	-0.947533
fig|1185660.4.peg.1367	88.5	135	-0.483544	0.962351	-0.60921
fig|1185660.4.peg.4506	5.5	12	-0.4835	0.962344	-1.12553
fig|1185660.4.peg.2124	16.5	28.5	-0.483289	0.962307	-0.788496
fig|1185660.4.peg.4486	1.5	3.5	-0.482785	0.96222	-1.22239
xanmn_chr06_0470	1.5	3.5	-0.482785	0.96222	-1.22239
xanmn_chr15_0342	1.5	3.5	-0.482785	0.96222	-1.22239
fig|1185660.4.peg.4183	29	58	-0.482749	0.962214	-1
fig|1185660.4.peg.1402	144	213	-0.482395	0.962153	-0.564785
fig|1185660.4.peg.1626	345.5	503	-0.481802	0.962052	-0.541873
fig|1185660.4.peg.3080	41	79	-0.481254	0.961958	-0.946229
fig|1185660.4.peg.1879	22	45	-0.481094	0.96193	-1.03242
fig|1185660.4.peg.4180	12	21	-0.48095	0.961906	-0.807355
fig|1185660.4.peg.2994	29.5	52.5	-0.48092	0.961901	-0.831602
xanmn_chr03_0784	120	201.5	-0.479937	0.961736	-0.747745
fig|1185660.4.peg.2143	2	4.5	-0.479641	0.961687	-1.16993
xanmn_chr02_0308	2.25	7.5	-0.478954	0.961574	-1.73697
xanmn_chr15_0353	1.5	4.5	-0.477836	0.961389	-1.58496
fig|1185660.4.peg.1505	177	248.5	-0.477042	0.961264	-0.489496
fig|1185660.4.peg.1806	15.5	27.5	-0.476848	0.961233	-0.827163
fig|1185660.4.peg.1663	1098	1568.5	-0.475491	0.961019	-0.514507
fig|1185660.4.peg.105	10.5	18	-0.475397	0.961005	-0.777608
fig|1185660.4.peg.2291	42	75.5	-0.474789	0.960911	-0.846087
fig|1185660.4.peg.1513	35	65.5	-0.47452	0.960871	-0.90414
fig|1185660.4.peg.2105	20	37.5	-0.474376	0.960849	-0.906891
fig|1185660.4.peg.3403	9.5	23	-0.473831	0.960768	-1.27563
fig|1185660.4.peg.4562	19.5	44	-0.47303	0.960648	-1.17403
fig|1185660.4.peg.2102	9.5	17.5	-0.472552	0.960577	-0.881356
fig|1185660.4.peg.2603	430.5	601	-0.472201	0.960525	-0.481352
fig|1185660.4.peg.406	868	355.5	1.2607	0.960384	1.28785
xanmn_chr10_0261	94.5	165	-0.470655	0.960309	-0.80408
fig|1185660.4.peg.784	31.5	67	-0.470575	0.960298	-1.08881
xanmn_chr03_0786	35	63	-0.470548	0.960294	-0.847997
fig|1185660.4.peg.1691	12.5	21	-0.470275	0.960256	-0.748461
xanmn_pla04_0063	8.5	14.5	-0.469611	0.960163	-0.770518
fig|1185660.4.peg.415	108	181.5	-0.46887	0.960065	-0.748938
fig|1185660.4.peg.3879	74	118.5	-0.468803	0.960057	-0.67929
xanmn_chr04_0338	63	104	-0.468162	0.959973	-0.72316
fig|1185660.4.peg.3228	52.5	97	-0.468119	0.959967	-0.885667
fig|1185660.4.peg.3495	126.5	195	-0.467797	0.959925	-0.624337
xanmn_chr06_0499	0.75	2.75	-0.467377	0.959871	-1.87447
fig|1185660.4.peg.2103	19	31.5	-0.467165	0.959843	-0.729352
fig|1185660.4.peg.73	181.5	270.5	-0.466842	0.959801	-0.575659
fig|1185660.4.peg.329	2.5	5.5	-0.465845	0.95968	-1.1375
fig|1185660.4.peg.401	10.5	19.5	-0.465752	0.959668	-0.893085
fig|1185660.4.peg.4022	76	120.5	-0.465194	0.959601	-0.664962
fig|1185660.4.peg.2006	86.5	163	-0.464943	0.95957	-0.9141
xanmn_chr10_0107	35.5	66.5	-0.46484	0.959558	-0.905535
fig|1185660.4.peg.658	54.5	83.5	-0.464739	0.959546	-0.61552
ygiX	7.5	14.5	-0.462805	0.959323	-0.95109
fig|1185660.4.peg.2458	4.5	8	-0.462704	0.959312	-0.830075
fig|1185660.4.peg.482	4.5	8	-0.462704	0.959312	-0.830075
xanmn_chr03_0782	52.5	88.5	-0.462606	0.959301	-0.75336
xanmn_chr15_0371	45.5	78.5	-0.461394	0.959166	-0.786826
xanmn_chr09_0122	2.75	10	-0.459676	0.958986	-1.8625
fig|1185660.4.peg.1489	8.5	19	-0.459396	0.958957	-1.16046
fig|1185660.4.peg.908	8.5	19	-0.459396	0.958957	-1.16046
fig|1185660.4.peg.2596	582	851	-0.459376	0.958955	-0.54814
fig|1185660.4.peg.1191	4	11.5	-0.459181	0.958935	-1.52356
fig|1185660.4.peg.1690	10	18.5	-0.459171	0.958934	-0.887525
xanmn_chr03_0054	3.5	6.5	-0.459162	0.958933	-0.893085
xanmn_chr15_0332	3.5	6.5	-0.459162	0.958933	-0.893085
xanmn_chr15_0351	3.5	6.5	-0.459162	0.958933	-0.893085
fig|1185660.4.peg.771	287.5	442	-0.458092	0.958824	-0.620484
fig|1185660.4.peg.414	139	213.5	-0.457561	0.958772	-0.619151
fig|1185660.4.peg.3506	5.5	11.5	-0.457458	0.958762	-1.06413
fig|1185660.4.peg.1559	219.5	297.5	-0.457397	0.958756	-0.438669
fig|1185660.4.peg.1863	5	8	-0.45581	0.958602	-0.678072
fig|1185660.4.peg.3911	71	122	-0.455339	0.958557	-0.78099
fig|1185660.4.peg.3186	86.5	123	-0.454968	0.958522	-0.507886
fig|1185660.4.peg.2956	39.5	73.5	-0.454659	0.958493	-0.895892
xanmn_chr03_0057	6	11	-0.454317	0.958461	-0.874469
xanmn_chr03_0973	7	13.5	-0.454277	0.958457	-0.947533
fig|1185660.4.peg.188	181	256.5	-0.454135	0.958444	-0.502969
xanmn_chr04_0398	82.5	121.5	-0.453656	0.958399	-0.55849
fig|1185660.4.peg.613	42	72	-0.453604	0.958394	-0.777608
fig|1185660.4.peg.1107	27.5	45.5	-0.453082	0.958345	-0.726435
fig|1185660.4.peg.3741	39.5	71	-0.453078	0.958345	-0.845966
fig|1185660.4.peg.1736	2	4	-0.452563	0.958297	-1
fig|1185660.4.peg.2476	2	4	-0.452563	0.958297	-1
fig|1185660.4.peg.3066	3	7	-0.452414	0.958283	-1.22239
fig|1185660.4.peg.676	3	7	-0.452414	0.958283	-1.22239
fig|1185660.4.peg.2558	436.5	547	-0.452213	0.958264	-0.325559
fig|1185660.4.peg.170	58	101	-0.452164	0.95826	-0.80023
xanmn_chr03_0903	39	87	-0.451258	0.958176	-1.15754
fig|1185660.4.peg.1703	6.5	12	-0.450536	0.958109	-0.884523
fig|1185660.4.peg.2729	6.5	12	-0.450536	0.958109	-0.884523
xanmn_chr01_0100	964	1290	-0.449583	0.958019	-0.420266
fig|1185660.4.peg.4498	10.5	18.5	-0.449435	0.958005	-0.817136
xanmn_chr03_0934	12.5	24.5	-0.448159	0.957883	-0.970854
fig|1185660.4.peg.150	18	32.5	-0.447867	0.957855	-0.852443
fig|1185660.4.peg.937	1413.5	1784	-0.446956	0.957767	-0.335844
fig|1185660.4.peg.825	307.5	428	-0.446834	0.957754	-0.477024
fig|1185660.4.peg.67	47	71	-0.446779	0.957748	-0.595158
fig|1185660.4.peg.2054	15.5	31	-0.446561	0.957726	-1
fig|1185660.4.peg.2494	15.5	31	-0.446561	0.957726	-1
fig|1185660.4.peg.2659	102.5	155	-0.44645	0.957715	-0.596644
fig|1185660.4.peg.2790	12.5	26	-0.445674	0.957636	-1.05658
xanmn_chr13_0258	44.5	75	-0.444901	0.957558	-0.753085
fig|1185660.4.peg.935	12	23	-0.444404	0.957507	-0.938599
fig|1185660.4.peg.673	4	7.5	-0.44426	0.957491	-0.906891
xanmn_chr04_0209	45	79.5	-0.444044	0.957466	-0.82103
fig|1185660.4.peg.3783	127	204	-0.443715	0.95743	-0.683741
xanmn_chr06_0297	4	8	-0.443565	0.957413	-1
xanmn_chr15_0331	1.5	4	-0.443331	0.957387	-1.41504
xanmn_pla01_0019	298	415.5	-0.44324	0.957377	-0.479536
fig|1185660.4.peg.1440	50	85	-0.442999	0.95735	-0.765535
fig|1185660.4.peg.1688	18.5	34	-0.441469	0.957178	-0.878009
fig|1185660.4.peg.2724	29.5	49	-0.441301	0.957156	-0.732067
fig|1185660.4.peg.733	2	5	-0.440353	0.957037	-1.32193
fig|1185660.4.peg.2233	86.5	154	-0.440186	0.957016	-0.832158
fig|1185660.4.peg.517	47.5	76.5	-0.440078	0.957002	-0.687532
estA1_	6	12	-0.439732	0.956959	-1
xanmn_unk15_0002	7.5	12.5	-0.439703	0.956955	-0.736966
fig|1185660.4.peg.1682	0.75	2	-0.438832	0.956845	-1.41504
xanmn_chr04_0413	0.75	2	-0.438832	0.956845	-1.41504
fig|1185660.4.peg.3	1933	2389	-0.438334	0.956774	-0.305565
fig|1185660.4.peg.768	69	117	-0.437991	0.956725	-0.76184
fig|1185660.4.peg.4104	33.5	56.5	-0.437318	0.95663	-0.75409
fig|1185660.4.peg.3992	17	34.5	-0.436693	0.956541	-1.02106
fig|1185660.4.peg.353	53.5	80.5	-0.436383	0.956497	-0.58945
fig|1185660.4.peg.2607	853	1078.5	-0.435916	0.956427	-0.338409
xanmn_chr08_0096	11.5	22.5	-0.435581	0.956373	-0.968291
fig|1185660.4.peg.2942	5	12	-0.434957	0.956271	-1.26303
xanmn_pla04_0039	355.5	507.5	-0.434425	0.956184	-0.513558
fig|1185660.4.peg.4073	7	14	-0.433798	0.956083	-1
xanmn_chr03_0583	32	51.5	-0.433657	0.95606	-0.686501
fig|1185660.4.peg.2092	95	134	-0.433059	0.955957	-0.496234
xanmn_chr03_0901	85.5	161	-0.432958	0.955938	-0.913064
fig|1185660.4.peg.2205	2	5.5	-0.432699	0.95589	-1.45943
fig|1185660.4.peg.3954	2	5.5	-0.432699	0.95589	-1.45943
fig|1185660.4.peg.3900	84.5	127.5	-0.431025	0.955578	-0.593474
fig|1185660.4.peg.3227	59	112	-0.430924	0.955559	-0.924712
fig|1185660.4.peg.1762	497.5	625.5	-0.430536	0.955487	-0.330313
fig|1185660.4.peg.440	18	28.5	-0.43001	0.955377	-0.662965
xanmn_chr02_0303	1.75	5.5	-0.429932	0.95536	-1.65208
fig|1185660.4.peg.4025	46	76.5	-0.429031	0.955171	-0.733826
fig|1185660.4.peg.3303	83.5	152	-0.428916	0.955147	-0.864223
fig|1185660.4.peg.2614	16	29	-0.428511	0.955062	-0.857981
fig|1185660.4.peg.1276	15	34	-0.428209	0.954999	-1.18057
fig|1185660.4.peg.509	24	38.5	-0.428042	0.954964	-0.681824
fig|1185660.4.peg.2460	3	6.5	-0.426722	0.954658	-1.11548
xanmn_chr03_0344	34.5	58.5	-0.426279	0.954552	-0.76184
fig|1185660.4.peg.2387	5	9.5	-0.42612	0.954515	-0.925999
fig|1185660.4.peg.720	84.5	123	-0.424884	0.95422	-0.541635
fig|1185660.4.peg.3518	9.5	20	-0.424844	0.954209	-1.074
xanmn_chr03_0288	5.5	11	-0.424687	0.954168	-1
fig|1185660.4.peg.3945	33	55	-0.424469	0.95411	-0.736966
[truncated: 34 more rows]

[truncated: 10 more sheets: Table S11. Validated DEGs, Table S12. Metabolic DEGs, Table S13. NAD_DEGs, Table S14. Pathways_NAD, Table S15. CSMs shared-uniq reac, Table S16. Growth Curves Xpm strains Phi medium, Table S17. Clustering, Table S18. Clustering Pathways, DPCache_Xam CIO151 Metabolic Pa, Table S19. Exchange_reactions_m]
